# Supplementary material for: Identification of Early-Onset Metastasis in SF3B1 Mutated Uveal Melanoma
Source: Cancers (Basel). 2022 Feb 8;14(3):846. doi: 10.3390/cancers14030846 (PMC8834136; doi:10.3390/cancers14030846)
Supplement: Supplementary file 1 [file cancers-14-00846-s001.zip]

Archive with 8 entries (8 files):
- SupFigS1_CohortOverview.svg
- SupFigS2_GeneralSequenceCharacteristics .svg
- SupFigS3_PCA_top5000Var.svg
- SupFigS5_IHC_.pdf
- SupFigS7_AbbSplicingDEXSeq.pdf
- SuppFigS4_gene_overlap_KEGG.pdf
- SuppFigS6ABC_SplicingDefects.pdf
- SuppTables.xlsx
