# Supplementary material for: Identification of Early-Onset Metastasis in SF3B1 Mutated Uveal Melanoma
Source: Cancers (Basel). 2022 Feb 8;14(3):846. doi: 10.3390/cancers14030846 (PMC8834136; doi:10.3390/cancers14030846)
Supplement: Supplementary file 1 [file cancers-14-00846-s001.zip › SuppTables.xlsx]

## Sheet: Index
Inventory of Supplementary Tables Drabarek / van Riet et al.
Supplementary Table S1. Overview of included samples and characteristics from all cohorts.
Supplementary Table S2A. Overview of clinical characteristics of SF3B1mut uveal melanoma from the ten publically-available datasets (non-ROMS) and the ROMS cohort.
Supplementary Table S2B. Overview of clinical characteristics of SF3B1mut uveal melanoma from the ten publically-available datasets (PFS <60 months and PFS ≥60 months.
Supplementary Table S3. Overview of Differential gene expression data SF3B1mut vs. Other.
Supplementary Table S4. Overview of Gene Set Enrichment Analysis data SF3B1mut vs. Other.
Supplementary Table S5. Overview of Differential Expression data- SF3B1mut PFS <60 vs PFS ≥60 months.
Supplementary Table S6. Overview of DEXSeq differential expression of ROMS data SF3B1mut vs. Other.
Supplementary Table S7. Overview of DEXSeq differential expression of ROMS data SF3B1 mut early vs. SF3B1mut late

## Sheet: Supplementary table S1
Variables	Alsafadi	Furney	Harbour	Johnson	Martin	MSK	Rodrigues	ROMS	Royer-Bertrand	Shain	TCGA	Overall
	(n=16)	(n=2)	(n=19)	(n=5)	(n=22)	(n=5)	(n=5)	(n=48)	(n=5)	(n=4)	(n=15)	(n=146)
Age at diagnosis (years)
Mean (SD)	NA (± NA)	NA (± NA)	55.3 (± 14.3)	56 (± 14.8)	58.7 (± 11.5)	NA (± NA)	53.6 (± 13)	56.7 (± 16.8)	50 (± 13.7)	55.5 (± 18.6)	56.3 (± 15.5)	56.3 (± 14.8)
Median [Min, Max]	NA (NA - NA)	NA (NA - NA)	60 (16.0 - 76.0)	57 (34.0 - 75.0)	57 (39.0 - 78.0)	NA (NA - NA)	52 (41.0 - 75.0)	55.5 (26.5 - 94.7)	54 (35.0 - 67.0)	53 (39.0 - 77.0)	60 (22.0 - 78.0)	57 (16.0 - 94.7)
Data not reported	16 (100%)	2 (100%)	0 (0%)	0 (0%)	0 (0%)	5 (100%)	0 (0%)	0 (0%)	0 (0%)	0 (0%)	0 (0%)	23 (15.8%)
Gender (number)
Female	0 (0%)	0 (0%)	12 (63.2%)	3 (60.0%)	4 (18.2%)	1 (20.0%)	3 (60.0%)	27 (56.3%)	1 (20.0%)	2 (50.0%)	6 (40.0%)	59 (40.4%)
Male	0 (0%)	0 (0%)	7 (36.8%)	2 (40.0%)	18 (81.8%)	4 (80.0%)	2 (40.0%)	21 (43.8%)	4 (80.0%)	2 (50.0%)	9 (60.0%)	69 (47.3%)
Data not reported	16 (100%)	2 (100%)	0 (0%)	0 (0%)	0 (0%)	0 (0%)	0 (0%)	0 (0%)	0 (0%)	0 (0%)	0 (0%)	18 (12.3%)
Ciliary body involvement (number)
No	0 (0%)	0 (0%)	10 (52.6%)	5 (100%)	11 (50.0%)	0 (0%)	0 (0%)	36 (75.0%)	1 (20.0%)	0 (0%)	11 (73.3%)	74 (50.7%)
Yes	0 (0%)	0 (0%)	9 (47.4%)	0 (0%)	9 (40.9%)	0 (0%)	0 (0%)	12 (25.0%)	4 (80.0%)	0 (0%)	4 (26.7%)	38 (26.0%)
Data not reported	16 (100%)	2 (100%)	0 (0%)	0 (0%)	2 (9.1%)	5 (100%)	5 (100%)	0 (0%)	0 (0%)	4 (100%)	0 (0%)	34 (23.3%)
Epithelioid cells present (number)
No	6 (37.5%)	1 (50.0%)	18 (94.7%)	0 (0%)	13 (59.1%)	0 (0%)	0 (0%)	27 (56.3%)	1 (20.0%)	0 (0%)	15 (100%)	81 (55.5%)
Yes	10 (62.5%)	1 (50.0%)	1 (5.3%)	0 (0%)	5 (22.7%)	0 (0%)	0 (0%)	21 (43.8%)	4 (80.0%)	0 (0%)	0 (0%)	42 (28.8%)
Data not reported	0 (0%)	0 (0%)	0 (0%)	5 (100%)	4 (18.2%)	5 (100%)	5 (100%)	0 (0%)	0 (0%)	4 (100%)	0 (0%)	23 (15.8%)
Extraocular extensions (number)
No	0 (0%)	0 (0%)	14 (73.7%)	0 (0%)	18 (81.8%)	0 (0%)	0 (0%)	44 (91.7%)	0 (0%)	0 (0%)	15 (100%)	91 (62.3%)
Yes	0 (0%)	0 (0%)	5 (26.3%)	0 (0%)	1 (4.5%)	0 (0%)	0 (0%)	4 (8.3%)	0 (0%)	0 (0%)	0 (0%)	10 (6.8%)
Data not reported	16 (100%)	2 (100%)	0 (0%)	5 (100%)	3 (13.6%)	5 (100%)	5 (100%)	0 (0%)	5 (100%)	4 (100%)	0 (0%)	45 (30.8%)
Closed extracellular matrix patterns (number)
No	0 (0%)	0 (0%)	0 (0%)	0 (0%)	0 (0%)	0 (0%)	0 (0%)	36 (75.0%)	4 (80.0%)	0 (0%)	10 (66.7%)	50 (34.2%)
Yes	0 (0%)	0 (0%)	0 (0%)	0 (0%)	0 (0%)	0 (0%)	0 (0%)	12 (25.0%)	1 (20.0%)	0 (0%)	5 (33.3%)	18 (12.3%)
Data not reported	16 (100%)	2 (100%)	19 (100%)	5 (100%)	22 (100%)	5 (100%)	5 (100%)	0 (0%)	0 (0%)	4 (100%)	0 (0%)	78 (53.4%)
Largest tumor diameter (millimeter)
Mean (SD)	18.4 (± 3.1)	18.5 (± 2.1)	17.2 (± 4)	NA (± NA)	15.7 (± 3.9)	NA (± NA)	NA (± NA)	13.6 (± 3)	14.6 (± 1.7)	15.2 (± 1.3)	16.1 (± 3)	15.5 (± 3.6)
Median [Min, Max]	18 (13.0 - 25.0)	18.5 (17.0 - 20.0)	17 (9.0 - 24.0)	NA (NA - NA)	15.1 (9.5 - 22.9)	NA (NA - NA)	NA (NA - NA)	14 (8.0 - 19.0)	15 (12.0 - 16.0)	15 (13.9 - 17.0)	17 (10.0 - 21.0)	15.8 (8.0 - 25.0)
Data not reported	0 (0%)	0 (0%)	2 (10.5%)	5 (100%)	4 (18.2%)	5 (100%)	5 (100%)	0 (0%)	0 (0%)	0 (0%)	1 (6.7%)	22 (15.1%)
Tumor thickness (millimeter)
Mean (SD)	12.5 (± 2)	12.6 (± 0.8)	8.5 (± 3.7)	NA (± NA)	9.8 (± 3.1)	NA (± NA)	NA (± NA)	6.8 (± 2.6)	11.4 (± 1.3)	9 (± 2)	10.5 (± 2.3)	9 (± 3.3)
Median [Min, Max]	12.6 (6.7 - 16.0)	12.6 (12.0 - 13.1)	8 (2.0 - 15.0)	NA (NA - NA)	8.9 (4.5 - 16.2)	NA (NA - NA)	NA (NA - NA)	7 (1.5 - 11.0)	12 (10.0 - 12.9)	10 (6.0 - 10.0)	11.9 (6.2 - 13.0)	9 (1.5 - 16.2)
Data not reported	0 (0%)	0 (0%)	2 (10.5%)	5 (100%)	2 (9.1%)	5 (100%)	5 (100%)	0 (0%)	0 (0%)	0 (0%)	1 (6.7%)	20 (13.7%)
T class in TNM category (number)
1	0 (0%)	0 (0%)	1 (5.3%)	0 (0%)	0 (0%)	0 (0%)	0 (0%)	5 (10.4%)	0 (0%)	0 (0%)	0 (0%)	6 (4.1%)
2	0 (0%)	0 (0%)	3 (15.8%)	0 (0%)	3 (13.6%)	0 (0%)	2 (40.0%)	20 (41.7%)	0 (0%)	1 (25.0%)	0 (0%)	29 (19.9%)
3	3 (18.8%)	1 (50.0%)	6 (31.6%)	0 (0%)	8 (36.4%)	0 (0%)	1 (20.0%)	21 (43.8%)	4 (80.0%)	3 (75.0%)	11 (73.3%)	58 (39.7%)
4	13 (81.3%)	1 (50.0%)	7 (36.8%)	0 (0%)	6 (27.3%)	0 (0%)	2 (40.0%)	2 (4.2%)	1 (20.0%)	0 (0%)	3 (20.0%)	35 (24.0%)
Data not reported	0 (0%)	0 (0%)	2 (10.5%)	5 (100%)	5 (22.7%)	5 (100%)	0 (0%)	0 (0%)	0 (0%)	0 (0%)	1 (6.7%)	18 (12.3%)
Inflammation (number)
No	0 (0%)	0 (0%)	0 (0%)	0 (0%)	0 (0%)	0 (0%)	0 (0%)	33 (68.8%)	0 (0%)	0 (0%)	15 (100%)	48 (32.9%)
Yes	0 (0%)	0 (0%)	0 (0%)	0 (0%)	0 (0%)	0 (0%)	0 (0%)	12 (25.0%)	0 (0%)	0 (0%)	0 (0%)	12 (8.2%)
Data not reported	16 (100%)	2 (100%)	19 (100%)	5 (100%)	22 (100%)	5 (100%)	5 (100%)	3 (6.3%)	5 (100%)	4 (100%)	0 (0%)	86 (58.9%)
Necrosis (number)
No	0 (0%)	0 (0%)	0 (0%)	0 (0%)	0 (0%)	0 (0%)	0 (0%)	27 (56.3%)	0 (0%)	0 (0%)	1 (6.7%)	28 (19.2%)
Yes	0 (0%)	0 (0%)	0 (0%)	0 (0%)	0 (0%)	0 (0%)	0 (0%)	18 (37.5%)	0 (0%)	0 (0%)	14 (93.3%)	32 (21.9%)
Data not reported	16 (100%)	2 (100%)	19 (100%)	5 (100%)	22 (100%)	5 (100%)	5 (100%)	3 (6.3%)	5 (100%)	4 (100%)	0 (0%)	86 (58.9%)
Metastasis (number)
No	12 (75.0%)	2 (100%)	0 (0%)	5 (100%)	0 (0%)	0 (0%)	0 (0%)	33 (68.8%)	5 (100%)	0 (0%)	12 (80.0%)	69 (47.3%)
Yes	4 (25.0%)	0 (0%)	4 (21.1%)	0 (0%)	4 (18.2%)	0 (0%)	5 (100%)	15 (31.3%)	0 (0%)	4 (100%)	3 (20.0%)	39 (26.7%)
Data not reported	0 (0%)	0 (0%)	15 (78.9%)	0 (0%)	18 (81.8%)	5 (100%)	0 (0%)	0 (0%)	0 (0%)	0 (0%)	0 (0%)	38 (26.0%)
Metastatic location (number)
Liver	0 (0%)	0 (0%)	0 (0%)	0 (0%)	0 (0%)	0 (0%)	5 (100%)	8 (16.6%)	0 (0%)	4 (100%)	3 (20.0%)	20 (13.7%)
Liver & other site	0 (0%)	0 (0%)	0 (0%)	0 (0%)	0 (0%)	0 (0%)	0 (0%)	6 (12.5%)	0 (0%)	0 (0%)	0 (0%)	6 (4.1%)
Ossal	0 (0%)	0 (0%)	0 (0%)	0 (0%)	0 (0%)	0 (0%)	0 (0%)	1 (2.1%)	0 (0%)	0 (0%)	0 (0%)	1 (0.7%)
Data not reported	16 (100%)	2 (100%)	19 (100%)	5 (100%)	22 (100%)	5 (100%)	0 (0%)	33 (68.8%)	5 (100%)	0 (0%)	12 (80.0%)	119 (81.5%)
Progression free survival (months)
Mean (SD)	52.2 (± 27.8)	33.5 (± 24.7)	47.1 (± 43.5)	NA (± NA)	NA (± NA)	6.9 (± 7.5)	64.4 (± 33)	93.5 (± 57.2)	NA (± NA)	56.8 (± 51.5)	38.4 (± 15.6)	65.8 (± 50.9)
Median [Min, Max]	59 (1.0 - 91.0)	33.5 (16.0 - 51.0)	33 (0.0 - 142.0)	NA (NA - NA)	NA (NA - NA)	5.2 (0.9 - 16.4)	63 (21.0 - 101.0)	84.1 (5.0 - 215.9)	NA (NA - NA)	41.2 (13.3 - 131.5)	38.7 (19.7 - 82.1)	51.9 (0.0 - 215.9)
Data not reported	0 (0%)	0 (0%)	0 (0%)	5 (100%)	22 (100%)	1 (20.0%)	0 (0%)	0 (0%)	5 (100%)	0 (0%)	0 (0%)	33 (22.6%)
Patient status (number)
Alive	11 (68.8%)	2 (100%)	0 (0%)	0 (0%)	0 (0%)	4 (80.0%)	0 (0%)	22 (45.8%)	0 (0%)	0 (0%)	15 (100%)	54 (37.0%)
Died due to UM	3 (18.8%)	0 (0%)	4 (21.1%)	0 (0%)	4 (18.2%)	0 (0%)	0 (0%)	13 (27.1%)	0 (0%)	4 (100%)	0 (0%)	28 (19.2%)
Died of other cause than UM	2 (12.5%)	0 (0%)	0 (0%)	0 (0%)	0 (0%)	0 (0%)	0 (0%)	10 (20.8%)	0 (0%)	0 (0%)	0 (0%)	12 (8.2%)
Data not reported	0 (0%)	0 (0%)	15 (78.9%)	5 (100%)	18 (81.8%)	1 (20.0%)	5 (100%)	3 (6.3%)	5 (100%)	0 (0%)	0 (0%)	52 (35.6%)
GNAQ GNA11 status (number)
GNAQ_mut	0 (0%)	2 (100%)	0 (0%)	2 (40.0%)	10 (45.5%)	4 (80.0%)	4 (80.0%)	21 (43.8%)	3 (60.0%)	1 (25.0%)	10 (66.7%)	57 (39.0%)
GNA11_mut	0 (0%)	0 (0%)	0 (0%)	3 (60.0%)	9 (40.9%)	1 (20.0%)	1 (20.0%)	26 (54.2%)	2 (40.0%)	2 (50.0%)	4 (26.7%)	48 (32.9%)
Wildtype	0 (0%)	0 (0%)	0 (0%)	0 (0%)	3 (13.6%)	0 (0%)	0 (0%)	1 (2.1%)	0 (0%)	0 (0%)	0 (0%)	4 (2.7%)
GNAQ_mut_GNA11_mut	0 (0%)	0 (0%)	0 (0%)	0 (0%)	0 (0%)	0 (0%)	0 (0%)	0 (0%)	0 (0%)	0 (0%)	1 (6.7%)	1 (0.7%)
Data not reported	16 (100%)	0 (0%)	19 (100%)	0 (0%)	0 (0%)	0 (0%)	0 (0%)	0 (0%)	0 (0%)	1 (25.0%)	0 (0%)	36 (24.7%)
SF3B1 aminoacid change (number)
SF3B1mut_p.Arg625Cys	4 (25.0%)	0 (0%)	5 (26.3%)	1 (20.0%)	6 (27.3%)	2 (40.0%)	0 (0%)	16 (33.3%)	1 (20.0%)	2 (50.0%)	5 (33.3%)	42 (28.8%)
SF3B1mut_p.Arg625Gly	1 (6.3%)	0 (0%)	1 (5.3%)	0 (0%)	0 (0%)	0 (0%)	0 (0%)	0 (0%)	0 (0%)	1 (25.0%)	0 (0%)	3 (2.1%)
SF3B1mut_p.Arg625His	8 (50.0%)	1 (50.0%)	12 (63.2%)	3 (60.0%)	11 (50.0%)	2 (40.0%)	0 (0%)	26 (54.2%)	4 (80.0%)	0 (0%)	8 (53.3%)	75 (51.4%)
Other	3 (18.9%)	1 (50%)	1 (5.3%)	1 (20.0%)	5 (22.5%)	1 (20.0%)	0 (0%)	6 (12.5%)	0 (0%)	1 (25.0%)	2 (13.4%)	21 (14,4%)
Data not reported	0 (0%)	0 (0%)	0 (0%)	0 (0%)	0 (0%)	0 (0%)	5 (100%)	0 (0%)	0 (0%)	0 (0%)	0 (0%)	5 (3.4%)

## Sheet: Supplementary table S2A
Table S2A, Clinical characteristics of SF3B1 mutated uveal melanoma from the ten publically-available datasets (non-ROMS) and the ROMS cohort.
Variables	non-ROMS	ROMS	Overall
	(n=98)	(n=48)	(n=146)	P-value
Age at diagnosis (years)
Mean (SD)	56.1 (± 13.5)	56.7 (± 16.8)	56.3 (± 14.8)	0.836
Median [Min, Max]	57 (16.0 - 78.0)	55.5 (26.5 - 94.7)	57 (16.0 - 94.7)
Data not reported	23 (23.5%)	0 (0%)	23 (15.8%)
Gender (number)
Female	32 (32.7%)	27 (56.3%)	59 (40.4%)	0.109 #
Male	48 (49.0%)	21 (43.8%)	69 (47.3%)
Data not reported	18 (18.4%)	0 (0%)	18 (12.3%)
Ciliary body involvement (number)
No	38 (38.8%)	36 (75.0%)	74 (50.7%)	0.127 #
Yes	26 (26.5%)	12 (25.0%)	38 (26.0%)
Data not reported	34 (34.7%)	0 (0%)	34 (23.3%)
Epithelioid cells present (number)
No	54 (55.1%)	27 (56.3%)	81 (55.5%)	0.109 #
Yes	21 (21.4%)	21 (43.8%)	42 (28.8%)
Data not reported	23 (23.5%)	0 (0%)	23 (15.8%)
Extraocular extensions (number)
No	47 (48.0%)	44 (91.7%)	91 (62.3%)	0.744 *
Yes	6 (6.1%)	4 (8.3%)	10 (6.8%)
Data not reported	45 (45.9%)	0 (0%)	45 (30.8%)
Closed extracellular matrix patterns (number)
No	14 (14.3%)	36 (75.0%)	50 (34.2%)	0.901 #
Yes	6 (6.1%)	12 (25.0%)	18 (12.3%)
Data not reported	78 (79.6%)	0 (0%)	78 (53.4%)
Largest tumor diameter (millimeter)
Mean (SD)	16.7 (± 3.5)	13.6 (± 3)	15.5 (± 3.6)	<0.001
Median [Min, Max]	17 (9.0 - 25.0)	14 (8.0 - 19.0)	15.8 (8.0 - 25.0)
Data not reported	22 (22.4%)	0 (0%)	22 (15.1%)
Tumor thickness (millimeter)
Mean (SD)	10.3 (± 3)	6.8 (± 2.6)	9 (± 3.3)	<0.001
Median [Min, Max]	11 (2.0 - 16.2)	7 (1.5 - 11.0)	9 (1.5 - 16.2)
Data not reported	20 (20.4%)	0 (0%)	20 (13.7%)
T class in TNM category (number)
1	1 (1.0%)	5 (10.4%)	6 (4.1%)	<0.001 *
2	9 (9.2%)	20 (41.7%)	29 (19.9%)
3	37 (37.8%)	21 (43.8%)	58 (39.7%)
4	33 (33.7%)	2 (4.2%)	35 (24.0%)
Data not reported	18 (18.4%)	0 (0%)	18 (12.3%)
Inflammation (number)
No	15 (15.3%)	33 (68.8%)	48 (32.9%)	<0.05 *
Yes	0 (0%)	12 (25.0%)	12 (8.2%)
Data not reported	83 (84.7%)	3 (6.3%)	86 (58.9%)
Necrosis (number)
No	1 (1.0%)	27 (56.3%)	28 (19.2%)	<0.001 *
Yes	14 (14.3%)	18 (37.5%)	32 (21.9%)
Data not reported	83 (84.7%)	3 (6.3%)	86 (58.9%)
Metastasis (number)
No	36 (36.7%)	33 (68.8%)	69 (47.3%)	0.460 #
Yes	24 (24.5%)	15 (31.3%)	39 (26.7%)
Data not reported	38 (38.8%)	0 (0%)	38 (26.0%)
Metastatic location (number)
Liver	12 (12.2%)	8 (16.7%)	20 (13.7%)	0.01 *
Liver & other site	0 (0%)	6 (12.5%)	6 (4.1%)
Ossal	0 (0%)	1 (2.1%)	1 (0.7%)
Data not reported	86 (87.8%)	33 (68.8%)	119 (81.5%)
Progression free survival (months)
Mean (SD)	45.4 (± 33.6)	93.5 (± 57.2)	65.8 (± 50.9)	<0.001
Median [Min, Max]	40.1 (0.0 - 142.0)	84.1 (5.0 - 215.9)	51.9 (0.0 - 215.9)
Data not reported	33 (33.7%)	0 (0%)	33 (22.6%)
Patient status (number)
Alive	32 (32.7%)	22 (45.8%)	54 (37.0%)	0.025 *
Died due to UM	15 (15.3%)	13 (27.1%)	28 (19.2%)
Died of other cause than UM	2 (2.0%)	10 (20.8%)	12 (8.2%)
Data not reported	49 (50.0%)	3 (6.3%)	52 (35.6%)
GNAQ GNA11 status (number)				GNA11 vs GNAQ mutated
GNA11 mutated	22 (22.4%)	26 (54.2%)	48 (32.9%)	0.114 #
GNAQ mutated	36 (36.7%)	21 (43.8%)	57 (39.0%)
GNAQ mutated and GNA11 mutated	1 (1.0%)	0 (0%)	1 (0.7%)
Wildtype	3 (3.1%)	1 (2.1%)	4 (2.7%)
Data not reported	36 (36.7%)	0 (0%)	36 (24.7%)
SF3B1 aminoacid change (number)				Arg625Cys vs Arg625His
SF3B1mut_p.Arg625Cys	26 (26.5%)	16 (33.3%)	42 (28.8%)	0.865 #
SF3B1mut_p.Arg625Gly	3 (3.1%)	0 (0%)	3 (2.1%)
SF3B1mut_p.Arg625His	49 (50.0%)	26 (54.2%)	75 (51.4%)
Other	15 (15.8%)	6 (12.5%)	21 (14.3%)
Data not reported	5 (5.1%)	0 (0%)	5 (3.4%)
T-test was used for continuous variables and Fisher's Exact test * or Chi-Square test # was used for categorical variables

## Sheet: Supplementary table S2B
Table S2B, all SF3B1 mutated UM stratified for progression free survival (PFS) < 60 and PFS ≥ 60 months with description of clinical and genetic variables.
Variables	PFS <60 months	PFS ≥60 months	Overall	PFS <60 v.s. PFS ≥60 months
	(n=19)	(n=52)	(n=71)	P-value
Age at diagnosis (years)
Mean (SD)	50.9 (± 14.1)	53.8 (± 14.6)	53 (± 14.4)	0.488
Median [Min, Max]	47.5 (22.0 - 78.2)	52.6 (26.5 - 79.7)	51.4 (22.0 - 79.7)
Data not reported	3 (15.8%)	8 (15.4%)	11 (15.5%)
Gender (number)
Female	9 (47.4%)	28 (53.8%)	37 (52.1%)	0.826 #
Male	7 (36.8%)	16 (30.8%)	23 (32.4%)
Data not reported	3 (15.8%)	8 (15.4%)	11 (15.5%)
Ciliary body involvement (number)
No	6 (31.6%)	26 (50.0%)	32 (45.1%)	0.777 #
Yes	5 (26.3%)	14 (26.9%)	19 (26.8%)
Data not reported	8 (42.1%)	12 (23.1%)	20 (28.2%)
Epithelioid cells present (number)
No	9 (47.4%)	30 (57.7%)	39 (54.9%)	1 #
Yes	5 (26.3%)	18 (34.6%)	23 (32.4%)
Data not reported	5 (26.3%)	4 (7.7%)	9 (12.7%)
Extraocular extensions (number)
No	10 (52.6%)	37 (71.2%)	47 (66.2%)	1 *
Yes	1 (5.3%)	3 (5.8%)	4 (5.6%)
Data not reported	8 (42.1%)	12 (23.1%)	20 (28.2%)
Closed extracellular matrix patterns (number)
No	5 (26.3%)	25 (48.1%)	30 (42.3%)	0.417 *
Yes	4 (21.1%)	9 (17.3%)	13 (18.3%)
Data not reported	10 (52.6%)	18 (34.6%)	28 (39.4%)
Largest tumor diameter (millimeter)
Mean (SD)	17.7 (± 2.8)	14.7 (± 3.7)	15.4 (± 3.7)	0.001
Median [Min, Max]	18 (13.9 - 24.0)	15 (9.0 - 25.0)	15 (9.0 - 25.0)
Data not reported	2 (10.5%)	3 (5.8%)	5 (7.0%)
Tumor thickness (millimeter)
Mean (SD)	8.8 (± 3.2)	8.3 (± 3.4)	8.5 (± 3.3)	0.573
Median [Min, Max]	9 (1.6 - 14.5)	9 (1.5 - 16.0)	9 (1.5 - 16.0)
Data not reported	2 (10.5%)	3 (5.8%)	5 (7.0%)
T class in TNM category (number)
1	0 (0%)	4 (7.7%)	4 (5.6%)	0.270 *
2	3 (15.8%)	17 (32.7%)	20 (28.2%)
3	9 (47.4%)	19 (36.5%)	28 (39.4%)
4	7 (36.8%)	12 (23.1%)	19 (26.8%)
Inflammation (number)
No	8 (42.1%)	22 (42.3%)	30 (42.3%)	0.404 *
Yes	1 (5.3%)	9 (17.3%)	10 (14.1%)
Data not reported	10 (52.6%)	21 (40.4%)	31 (43.7%)
Necrosis (number)
No	5 (26.3%)	18 (34.6%)	23 (32.4%)	1 *
Yes	4 (21.1%)	14 (26.9%)	18 (25.4%)
Data not reported	10 (52.6%)	20 (38.5%)	30 (42.3%)
Metastasis (number)
Yes	19 (100%)	16 (30.8%)	35 (49.3%)	<0.001 *
No	0 (0%)	32 (61.5%)	32 (45.1%)
Data not reported	0 (0%)	4 (7.7%)	4 (5.6%)
Metastatic location (number)
Liver	11 (57.9%)	9 (17.3%)	20 (28.2%)	0.510 *
Liver & other site	2 (10.5%)	4 (7.7%)	6 (8.5%)
Ossal	1 (5.3%)	0 (0%)	1 (1.4%)
Data not reported	5 (26.3%)	39 (75.0%)	44 (62.0%)
Progression free survival (months)
Mean (SD)	38.9 (± 11.5)	109.2 (± 42.2)	90.4 (± 48.1)	<0.001
Median [Min, Max]	40.1 (13.3 - 56.4)	97.8 (61.0 - 215.9)	82.1 (13.3 - 215.9)
Patient status (number)
Alive	3 (15.8%)	28 (53.8%)	31 (43.7%)	<0.001 *
Died due to UM	14 (73.7%)	10 (19.2%)	24 (33.8%)
Died of other cause than UM	0 (0%)	5 (9.6%)	5 (7.0%)
Data not reported	2 (10.5%)	9 (17.3%)	11 (15.5%)
GNAQ GNA11 status (number)				GNA11 vs GNAQ mutated
GNA11 mutated	8 (42.1%)	18 (34.6%)	26 (36.6%)	0.633 #
GNAQ mutated	5 (26.3%)	19 (36.5%)	24 (33.8%)
Wildtype	0 (0%)	1 (1.9%)	1 (1.4%)
Data not reported	6 (31.6%)	14 (26.9%)	20 (28.2%)
SF3B1 aminoacid change (number)				Arg625Cys vs Arg625His
SF3B1mut_p.Arg625Cys	8 (42.1%)	16 (30.8%)	24 (33.8%)	0.385 #
SF3B1mut_p.Arg625Gly	1 (5.3%)	2 (3.8%)	3 (4.2%)
SF3B1mut_p.Arg625His	6 (31.6%)	25 (48.1%)	31 (43.7%)
Other	2 (10.5%)	6 (11.5%)	8 (11.3%)
Data not reported	2 (10.5%)	3 (5.8%)	5 (7.0%)
T-test was used for continuous variables and Fisher's Exact test * or Chi-Square test # was used for categorical variables

## Sheet: Supplementary table S3
		Gene information			DESeq2 Output
Cohort	diffInCohort	SYMBOL	ENSEMBL	knownCancerGene	baseMean	log2FoldChange	lfcSE	pvalue	padj	stat	weight	coef
TCGA-UVM	TCGA-UVM	AL357874.1	ENSG00000227933.1	FALSE	11.4734	3.86327	0.251416	2.15512e-54	5.88614e-50	15.5306	1.25859	Group_SF3B1_mutant_vs_SF3B1_wt
TCGA-UVM	TCGA-UVM	AP000892.2	ENSG00000276505.1	FALSE	15.384	4.10778	0.292224	2.30069e-46	3.06756e-42	14.2965	1.28907	Group_SF3B1_mutant_vs_SF3B1_wt
TCGA-UVM	ROMS & TCGA-UVM	PPM1K	ENSG00000163644.15	FALSE	1032.89	-3.06998	0.337549	1.0083e-21	7.57975e-19	-9.57605	1.57682	Group_SF3B1_mutant_vs_SF3B1_wt
TCGA-UVM	ROMS & TCGA-UVM	CHAC1	ENSG00000128965.13	FALSE	1879.7	-2.96786	0.533745	2.88262e-10	3.46296e-08	-6.30496	1.68319	Group_SF3B1_mutant_vs_SF3B1_wt
TCGA-UVM	ROMS & TCGA-UVM	HCP5	ENSG00000206337.10	FALSE	657.132	-2.68124	0.611254	1.04021e-07	5.09594e-06	-5.31955	1.57682	Group_SF3B1_mutant_vs_SF3B1_wt
TCGA-UVM	TCGA-UVM	LIG3	ENSG00000005156.11	FALSE	1132.39	-1.40278	0.110857	4.90043e-38	1.52615e-34	-12.8934	1.57682	Group_SF3B1_mutant_vs_SF3B1_wt
TCGA-UVM	TCGA-UVM	URAHP	ENSG00000222019.7	FALSE	922.669	-1.52476	0.12066	8.05569e-38	2.2161e-34	-12.8551	1.56195	Group_SF3B1_mutant_vs_SF3B1_wt
TCGA-UVM	TCGA-UVM	GAS8	ENSG00000141013.17	FALSE	1665.25	-1.57961	0.12694	9.59403e-37	2.06436e-33	-12.6621	1.77507	Group_SF3B1_mutant_vs_SF3B1_wt
TCGA-UVM	TCGA-UVM	BRD9	ENSG00000028310.18	FALSE	807.044	-0.994783	0.0806161	4.88089e-36	1.10092e-32	-12.5337	1.524	Group_SF3B1_mutant_vs_SF3B1_wt
TCGA-UVM	ROMS & TCGA-UVM	SORL1	ENSG00000137642.13	FALSE	365.696	-2.63458	0.399105	6.70556e-13	1.59402e-10	-7.18531	1.60673	Group_SF3B1_mutant_vs_SF3B1_wt
TCGA-UVM	TCGA-UVM	DNAJC3	ENSG00000102580.15	FALSE	948.494	-2.04941	0.170797	1.61254e-34	2.81722e-31	-12.2533	1.63965	Group_SF3B1_mutant_vs_SF3B1_wt
TCGA-UVM	TCGA-UVM	TNPO3	ENSG00000064419.13	FALSE	1249.9	-0.769122	0.063728	4.22517e-34	7.08536e-31	-12.175	1.57682	Group_SF3B1_mutant_vs_SF3B1_wt
TCGA-UVM	ROMS & TCGA-UVM	PARP8	ENSG00000151883.18	FALSE	207.964	-2.57818	0.377457	1.46907e-13	4.27781e-11	-7.38993	1.61711	Group_SF3B1_mutant_vs_SF3B1_wt
TCGA-UVM	ROMS & TCGA-UVM	GEM	ENSG00000164949.8	FALSE	210.719	-2.55099	0.462786	4.30492e-10	4.97335e-08	-6.24255	1.61711	Group_SF3B1_mutant_vs_SF3B1_wt
TCGA-UVM	ROMS & TCGA-UVM	ACSL6	ENSG00000164398.13	TRUE	61.8469	-2.5289	0.528375	2.81035e-08	1.6775e-06	-5.55286	1.66925	Group_SF3B1_mutant_vs_SF3B1_wt
TCGA-UVM	TCGA-UVM	ELP2	ENSG00000134759.14	TRUE	1919.92	-1.40597	0.121742	5.11941e-32	5.30096e-29	-11.7772	1.95281	Group_SF3B1_mutant_vs_SF3B1_wt
TCGA-UVM	TCGA-UVM	AC005104.1	ENSG00000223374.1	FALSE	366.238	-1.76211	0.154151	1.49695e-31	1.80165e-28	-11.6863	1.58675	Group_SF3B1_mutant_vs_SF3B1_wt
TCGA-UVM	TCGA-UVM	ITFG1-AS1	ENSG00000260281.5	FALSE	162.273	-1.7611	0.160247	3.94508e-29	4.41136e-26	-11.2029	1.61798	Group_SF3B1_mutant_vs_SF3B1_wt
TCGA-UVM	ROMS & TCGA-UVM	HTRA1	ENSG00000166033.13	FALSE	2173.57	-2.52785	0.32643	2.17154e-16	9.22267e-14	-8.21221	1.66289	Group_SF3B1_mutant_vs_SF3B1_wt
TCGA-UVM	ROMS & TCGA-UVM	CTNND2	ENSG00000169862.19	TRUE	138.594	-2.52555	0.5805	1.84318e-07	9.2909e-06	-5.2145	1.30893	Group_SF3B1_mutant_vs_SF3B1_wt
TCGA-UVM	TCGA-UVM	ITFG1	ENSG00000129636.12	FALSE	920.751	-1.64563	0.159466	2.07476e-26	2.05592e-23	-10.6338	1.57682	Group_SF3B1_mutant_vs_SF3B1_wt
TCGA-UVM	ROMS & TCGA-UVM	HLA-DQA2	ENSG00000237541.3	FALSE	122.47	-2.44908	0.683683	5.05627e-06	0.000131689	-4.56244	1.34541	Group_SF3B1_mutant_vs_SF3B1_wt
TCGA-UVM	ROMS & TCGA-UVM	SLC47A1	ENSG00000142494.13	FALSE	93.5232	-2.41691	0.311157	2.22196e-16	1.15255e-13	-8.20945	1.32541	Group_SF3B1_mutant_vs_SF3B1_wt
TCGA-UVM	ROMS & TCGA-UVM	CELF2	ENSG00000048740.18	FALSE	669.641	-2.3938	0.443947	1.63716e-09	1.55307e-07	-6.03024	1.63965	Group_SF3B1_mutant_vs_SF3B1_wt
TCGA-UVM	TCGA-UVM	CYSLTR2	ENSG00000152207.7	TRUE	565.358	-8.39104	0.937465	3.45692e-22	3.27109e-19	-9.68603	1.39723	Group_SF3B1_mutant_vs_SF3B1_wt
TCGA-UVM	TCGA-UVM	PAM	ENSG00000145730.20	FALSE	1053.12	-1.86002	0.200428	6.32199e-22	4.84028e-19	-9.62416	1.66289	Group_SF3B1_mutant_vs_SF3B1_wt
TCGA-UVM	ROMS & TCGA-UVM	LINC00900	ENSG00000246100.3	FALSE	62.5929	-2.38236	0.341197	1.17353e-13	4.21019e-11	-7.41974	1.33077	Group_SF3B1_mutant_vs_SF3B1_wt
TCGA-UVM	ROMS & TCGA-UVM	ECM1	ENSG00000143369.15	FALSE	1047.47	-2.37382	0.532038	1.31026e-07	6.36937e-06	-5.27741	1.524	Group_SF3B1_mutant_vs_SF3B1_wt
TCGA-UVM	TCGA-UVM	SLC4A3	ENSG00000114923.17	FALSE	453.716	-2.06933	0.227639	1.90962e-21	1.38767e-18	-9.50984	1.57682	Group_SF3B1_mutant_vs_SF3B1_wt
TCGA-UVM	ROMS & TCGA-UVM	KCNQ2	ENSG00000075043.18	FALSE	49.2956	-2.35278	0.718289	1.71721e-05	0.000352598	-4.29881	1.30893	Group_SF3B1_mutant_vs_SF3B1_wt
TCGA-UVM	TCGA-UVM	AL731566.1	ENSG00000273891.1	FALSE	44.4697	-1.86698	0.202233	5.27964e-21	4.39966e-18	-9.40346	1.28907	Group_SF3B1_mutant_vs_SF3B1_wt
ROMS	ROMS	C6orf62	ENSG00000112308.13	FALSE	1017.22	1.34752	0.145082	8.44954e-22	1.55125e-17	9.59429	1.65211	Group_SF3B1_mutant_vs_SF3B1_wt
TCGA-UVM	TCGA-UVM	ERVFRD-1	ENSG00000244476.3	FALSE	59.4916	4.48895	0.521227	4.47515e-20	2.7105e-17	9.17597	1.66925	Group_SF3B1_mutant_vs_SF3B1_wt
TCGA-UVM	TCGA-UVM	NSMCE4A	ENSG00000107672.15	FALSE	265.996	-1.6634	0.187625	4.38295e-20	2.7105e-17	-9.17822	1.64382	Group_SF3B1_mutant_vs_SF3B1_wt
TCGA-UVM	ROMS & TCGA-UVM	ADGRB2	ENSG00000121753.12	FALSE	147.258	-2.3473	0.374336	7.12372e-12	1.73225e-09	-6.85515	1.30893	Group_SF3B1_mutant_vs_SF3B1_wt
TCGA-UVM	TCGA-UVM	RFFL	ENSG00000092871.16	FALSE	444.95	-0.851976	0.0981673	5.88977e-19	4.02506e-16	-8.89409	1.39723	Group_SF3B1_mutant_vs_SF3B1_wt
TCGA-UVM	TCGA-UVM	TPP2	ENSG00000134900.12	FALSE	686.677	-1.57909	0.186484	8.04743e-19	4.90584e-16	-8.85936	1.524	Group_SF3B1_mutant_vs_SF3B1_wt
TCGA-UVM	TCGA-UVM	AC103974.1	ENSG00000254966.1	FALSE	61.4609	2.42444	0.285812	2.49388e-18	1.35149e-15	8.73237	1.66925	Group_SF3B1_mutant_vs_SF3B1_wt
TCGA-UVM	TCGA-UVM	ARMH3	ENSG00000120029.13	FALSE	723.389	-0.705878	0.0843015	1.06131e-17	5.78422e-15	-8.56709	1.57682	Group_SF3B1_mutant_vs_SF3B1_wt
TCGA-UVM	TCGA-UVM	RIMS2	ENSG00000176406.22	FALSE	309.694	-7.50679	0.971257	1.0592e-17	5.78422e-15	-8.56732	1.58675	Group_SF3B1_mutant_vs_SF3B1_wt
ROMS	ROMS & TCGA-UVM	ZNF571-AS1	ENSG00000267470.5	FALSE	46.1913	3.87029	0.46783	5.071e-18	1.97195e-14	8.65176	1.96277	Group_SF3B1_mutant_vs_SF3B1_wt
ROMS	ROMS	SRRM5	ENSG00000226763.4	FALSE	28.9028	3.84389	0.464453	5.96815e-18	1.97195e-14	8.63316	1.52995	Group_SF3B1_mutant_vs_SF3B1_wt
ROMS	ROMS & TCGA-UVM	RBM20	ENSG00000203867.8	FALSE	187.563	3.27521	0.396918	3.98634e-18	1.97195e-14	8.67918	1.50475	Group_SF3B1_mutant_vs_SF3B1_wt
ROMS	ROMS & TCGA-UVM	ENTPD1	ENSG00000138185.20	FALSE	611.101	2.72051	0.330798	5.51647e-18	1.97195e-14	8.64215	1.93775	Group_SF3B1_mutant_vs_SF3B1_wt
ROMS	ROMS & TCGA-UVM	RNPEPL1	ENSG00000142327.13	FALSE	1015.72	-1.36546	0.165382	6.17913e-18	1.97195e-14	-8.62918	1.88794	Group_SF3B1_mutant_vs_SF3B1_wt
TCGA-UVM	TCGA-UVM	TMC4	ENSG00000167608.11	FALSE	38.6927	2.50881	0.307006	4.5075e-17	3.28705e-14	8.39888	1.12234	Group_SF3B1_mutant_vs_SF3B1_wt
TCGA-UVM	TCGA-UVM	WASHC5	ENSG00000164961.16	FALSE	1868.88	-1.89068	0.238885	7.80342e-17	3.70618e-14	-8.33418	1.68319	Group_SF3B1_mutant_vs_SF3B1_wt
ROMS	ROMS & TCGA-UVM	PCDHB15	ENSG00000113248.6	FALSE	54.467	4.73806	0.577848	2.44775e-17	6.38733e-14	8.47029	1.66049	Group_SF3B1_mutant_vs_SF3B1_wt
ROMS	ROMS & TCGA-UVM	SEPT2	ENSG00000168385.18	FALSE	941.456	-1.09379	0.13583	3.44489e-17	6.91804e-14	-8.4304	1.88794	Group_SF3B1_mutant_vs_SF3B1_wt
TCGA-UVM	ROMS & TCGA-UVM	LTK	ENSG00000062524.16	TRUE	116.239	-2.23261	0.45593	2.0211e-08	1.51878e-06	-5.61019	1.34541	Group_SF3B1_mutant_vs_SF3B1_wt
TCGA-UVM	TCGA-UVM	ARIH1	ENSG00000166233.15	FALSE	1208.83	-0.975244	0.122047	1.59198e-16	7.80615e-14	-8.2494	1.524	Group_SF3B1_mutant_vs_SF3B1_wt
TCGA-UVM	TCGA-UVM	RDX	ENSG00000137710.15	FALSE	686.854	-1.89657	0.242815	1.96416e-16	9.19719e-14	-8.22425	1.56195	Group_SF3B1_mutant_vs_SF3B1_wt
TCGA-UVM	ROMS & TCGA-UVM	AGPAT4	ENSG00000026652.14	FALSE	84.0618	-2.21787	0.364923	2.83233e-11	5.81057e-09	-6.65503	1.32983	Group_SF3B1_mutant_vs_SF3B1_wt
TCGA-UVM	ROMS & TCGA-UVM	FLRT2	ENSG00000185070.11	FALSE	257.272	-2.21641	0.400679	5.32554e-10	6.35748e-08	-6.2092	1.47668	Group_SF3B1_mutant_vs_SF3B1_wt
TCGA-UVM	ROMS & TCGA-UVM	CADM1	ENSG00000182985.17	FALSE	420.882	-2.20738	0.450206	1.70155e-08	1.18512e-06	-5.63989	1.57682	Group_SF3B1_mutant_vs_SF3B1_wt
TCGA-UVM	TCGA-UVM	AC104129.1	ENSG00000176349.11	FALSE	383.564	-4.35454	0.585385	6.27361e-16	2.66491e-13	-8.08388	1.58675	Group_SF3B1_mutant_vs_SF3B1_wt
TCGA-UVM	TCGA-UVM	TMCC1-AS1	ENSG00000271270.6	FALSE	141.207	1.47661	0.189275	7.05425e-16	3.50683e-13	8.06958	1.32977	Group_SF3B1_mutant_vs_SF3B1_wt
ROMS	ROMS & TCGA-UVM	PTCHD4	ENSG00000244694.7	FALSE	25.789	-4.31956	0.55954	2.52378e-16	5.55741e-13	-8.19415	1.53046	Group_SF3B1_mutant_vs_SF3B1_wt
TCGA-UVM	TCGA-UVM	SAFB2	ENSG00000130254.12	FALSE	1292.26	-0.672014	0.0866682	1.77716e-15	6.6795e-13	-7.95598	1.66289	Group_SF3B1_mutant_vs_SF3B1_wt
TCGA-UVM	TCGA-UVM	SULF2	ENSG00000196562.14	FALSE	919.558	-2.13576	0.285076	1.60211e-15	6.6795e-13	-7.96881	1.524	Group_SF3B1_mutant_vs_SF3B1_wt
TCGA-UVM	TCGA-UVM	EPHA5	ENSG00000145242.13	TRUE	58.6709	-3.38616	0.449672	1.41405e-15	6.6795e-13	-7.98423	1.34541	Group_SF3B1_mutant_vs_SF3B1_wt
TCGA-UVM	TCGA-UVM	DYNC1I2	ENSG00000077380.15	FALSE	1082.36	-0.822985	0.106607	1.68674e-15	6.79388e-13	-7.96244	1.524	Group_SF3B1_mutant_vs_SF3B1_wt
ROMS	ROMS & TCGA-UVM	ZNF528	ENSG00000167555.14	FALSE	222.782	1.7979	0.231761	4.46047e-16	7.47575e-13	8.12536	1.6452	Group_SF3B1_mutant_vs_SF3B1_wt
ROMS	ROMS & TCGA-UVM	PPM1K	ENSG00000163644.15	FALSE	570.488	-3.36627	0.448333	4.83955e-16	7.47575e-13	-8.11546	1.8754	Group_SF3B1_mutant_vs_SF3B1_wt
TCGA-UVM	TCGA-UVM	AL354813.1	ENSG00000255438.2	FALSE	98.239	-2.34246	0.316129	2.57102e-15	1.15244e-12	-7.91014	1.34541	Group_SF3B1_mutant_vs_SF3B1_wt
TCGA-UVM	TCGA-UVM	AC020928.2	ENSG00000267260.1	FALSE	10.7237	3.50908	0.45843	3.4136e-15	1.56435e-12	7.87477	1.29328	Group_SF3B1_mutant_vs_SF3B1_wt
TCGA-UVM	TCGA-UVM	WASHC5-AS1	ENSG00000253167.1	FALSE	213.368	-1.88472	0.254194	4.53093e-15	1.63244e-12	-7.83929	1.61711	Group_SF3B1_mutant_vs_SF3B1_wt
ROMS	ROMS	MTRNR2L8	ENSG00000255823.4	FALSE	348.34	5.34011	0.731588	1.75065e-15	2.95632e-12	7.95784	1.38163	Group_SF3B1_mutant_vs_SF3B1_wt
ROMS	ROMS & TCGA-UVM	ZNF229	ENSG00000278318.5	FALSE	48.6315	3.47573	0.484419	2.09752e-15	2.95632e-12	7.93544	1.66049	Group_SF3B1_mutant_vs_SF3B1_wt
TCGA-UVM	TCGA-UVM	AC009812.4	ENSG00000260317.1	FALSE	118.885	-2.63995	0.366111	8.3292e-15	3.54683e-12	-7.76247	1.34541	Group_SF3B1_mutant_vs_SF3B1_wt
ROMS	ROMS & TCGA-UVM	WDR34	ENSG00000119333.11	FALSE	427.103	-1.73733	0.232366	2.98844e-15	3.78721e-12	-7.89139	1.70956	Group_SF3B1_mutant_vs_SF3B1_wt
TCGA-UVM	ROMS & TCGA-UVM	S100A4	ENSG00000196154.12	FALSE	572.523	-2.19541	0.555327	1.41684e-06	4.24237e-05	-4.82262	1.56195	Group_SF3B1_mutant_vs_SF3B1_wt
TCGA-UVM	TCGA-UVM	HTR2B	ENSG00000135914.6	FALSE	1673.67	-5.22744	0.810341	2.26348e-14	6.77974e-12	-7.6347	1.85103	Group_SF3B1_mutant_vs_SF3B1_wt
TCGA-UVM	TCGA-UVM	AC073342.1	ENSG00000231840.1	FALSE	11.6171	2.02544	0.275712	1.67459e-14	7.08186e-12	7.67343	1.29022	Group_SF3B1_mutant_vs_SF3B1_wt
ROMS	ROMS & TCGA-UVM	DHX16	ENSG00000204560.10	FALSE	540.63	1.16665	0.158574	5.90964e-15	7.26335e-12	7.80586	1.6452	Group_SF3B1_mutant_vs_SF3B1_wt
TCGA-UVM	TCGA-UVM	VGF	ENSG00000128564.7	FALSE	790.671	-5.04107	0.740516	3.86263e-14	1.26531e-11	-7.56554	1.63965	Group_SF3B1_mutant_vs_SF3B1_wt
TCGA-UVM	TCGA-UVM	GGACT	ENSG00000134864.10	FALSE	261.358	1.34064	0.187732	4.72369e-14	1.57435e-11	7.53934	1.58675	Group_SF3B1_mutant_vs_SF3B1_wt
TCGA-UVM	TCGA-UVM	ATPSCKMT	ENSG00000150756.14	FALSE	203.278	-1.21201	0.168532	4.88761e-14	1.58435e-11	-7.53489	1.60673	Group_SF3B1_mutant_vs_SF3B1_wt
TCGA-UVM	ROMS & TCGA-UVM	LRRC2	ENSG00000163827.13	FALSE	42.5867	-2.15767	0.305231	4.28602e-14	1.76024e-11	-7.55201	1.23088	Group_SF3B1_mutant_vs_SF3B1_wt
TCGA-UVM	ROMS & TCGA-UVM	PANX2	ENSG00000073150.13	FALSE	156.743	-2.13233	0.367921	1.27628e-10	1.7839e-08	-6.42997	1.61798	Group_SF3B1_mutant_vs_SF3B1_wt
ROMS	ROMS & TCGA-UVM	AC022148.1	ENSG00000180458.2	FALSE	20.5834	3.58829	0.488861	1.69934e-14	2.43377e-11	7.67155	1.32363	Group_SF3B1_mutant_vs_SF3B1_wt
TCGA-UVM	TCGA-UVM	MYEOV	ENSG00000172927.8	FALSE	243.979	-4.48997	0.666769	9.38501e-14	2.84429e-11	-7.44928	1.64382	Group_SF3B1_mutant_vs_SF3B1_wt
TCGA-UVM	TCGA-UVM	CTPS1	ENSG00000171793.15	FALSE	483.714	-1.14518	0.161665	1.00867e-13	3.14131e-11	-7.43976	1.57682	Group_SF3B1_mutant_vs_SF3B1_wt
ROMS	ROMS & TCGA-UVM	SERPINB9	ENSG00000170542.6	FALSE	586.699	2.28661	0.317607	3.49698e-14	3.32688e-11	7.57845	1.8754	Group_SF3B1_mutant_vs_SF3B1_wt
TCGA-UVM	TCGA-UVM	SV2B	ENSG00000185518.11	FALSE	208.796	-4.18669	0.617995	1.26464e-13	3.72474e-11	-7.40983	1.64382	Group_SF3B1_mutant_vs_SF3B1_wt
TCGA-UVM	ROMS & TCGA-UVM	ASPA	ENSG00000108381.11	FALSE	156.673	-2.1196	0.427098	1.48326e-08	1.0366e-06	-5.66349	1.61798	Group_SF3B1_mutant_vs_SF3B1_wt
TCGA-UVM	ROMS & TCGA-UVM	DLL4	ENSG00000128917.8	FALSE	362.234	-2.08527	0.37585	7.1414e-10	7.81362e-08	-6.16292	1.58675	Group_SF3B1_mutant_vs_SF3B1_wt
TCGA-UVM	ROMS & TCGA-UVM	FIG4	ENSG00000112367.10	FALSE	516.743	-2.06796	0.176013	2.2406e-33	3.67494e-30	-12.0381	1.39723	Group_SF3B1_mutant_vs_SF3B1_wt
TCGA-UVM	TCGA-UVM	AL391988.1	ENSG00000277879.1	FALSE	21.9252	-2.34241	0.337102	1.61203e-13	5.67239e-11	-7.37757	1.30197	Group_SF3B1_mutant_vs_SF3B1_wt
TCGA-UVM	TCGA-UVM	PLA2R1	ENSG00000153246.13	FALSE	52.0428	-2.60423	0.376349	1.6873e-13	5.67239e-11	-7.37149	1.34541	Group_SF3B1_mutant_vs_SF3B1_wt
TCGA-UVM	TCGA-UVM	TTC9C	ENSG00000162222.14	FALSE	479.51	0.676795	0.0943458	1.86427e-13	5.95655e-11	7.35819	1.39723	Group_SF3B1_mutant_vs_SF3B1_wt
TCGA-UVM	TCGA-UVM	FNDC8	ENSG00000073598.6	FALSE	58.1966	1.29318	0.183113	1.82296e-13	6.04126e-11	7.36118	1.32983	Group_SF3B1_mutant_vs_SF3B1_wt
TCGA-UVM	TCGA-UVM	CDYL2	ENSG00000166446.15	FALSE	89.5373	-1.68358	0.242055	2.07623e-13	6.8162e-11	-7.34379	1.32541	Group_SF3B1_mutant_vs_SF3B1_wt
TCGA-UVM	TCGA-UVM	HTRA3	ENSG00000170801.10	FALSE	165.407	-3.02827	0.454211	2.78766e-13	7.45504e-11	-7.30427	1.60673	Group_SF3B1_mutant_vs_SF3B1_wt
TCGA-UVM	TCGA-UVM	ATAD1	ENSG00000138138.13	FALSE	1330.6	-0.840747	0.119121	2.82058e-13	7.59128e-11	-7.3027	1.57682	Group_SF3B1_mutant_vs_SF3B1_wt
TCGA-UVM	TCGA-UVM	MAN1C1	ENSG00000117643.14	FALSE	459.346	-1.98026	0.293196	3.47617e-13	9.24162e-11	-7.27453	1.57682	Group_SF3B1_mutant_vs_SF3B1_wt
TCGA-UVM	ROMS & TCGA-UVM	ADAM23	ENSG00000114948.13	FALSE	1984.53	-2.03353	0.533025	7.73344e-07	2.42606e-05	-4.94198	1.68319	Group_SF3B1_mutant_vs_SF3B1_wt
TCGA-UVM	ROMS & TCGA-UVM	CYTOR	ENSG00000222041.11	FALSE	58.2978	-2.0204	0.515926	1.51073e-06	4.24237e-05	-4.80981	1.66925	Group_SF3B1_mutant_vs_SF3B1_wt
TCGA-UVM	TCGA-UVM	FBXO46	ENSG00000177051.6	FALSE	442.625	0.881015	0.126298	5.52643e-13	1.34722e-10	7.21168	1.63965	Group_SF3B1_mutant_vs_SF3B1_wt
TCGA-UVM	TCGA-UVM	ATP11AUN	ENSG00000197595.4	FALSE	24.4914	3.78046	0.538058	4.06697e-13	1.41549e-10	7.25331	1.12234	Group_SF3B1_mutant_vs_SF3B1_wt
TCGA-UVM	ROMS & TCGA-UVM	ABCB4	ENSG00000005471.17	TRUE	68.9117	-2.01448	0.453038	1.92456e-07	7.97435e-06	-5.20648	1.66925	Group_SF3B1_mutant_vs_SF3B1_wt
ROMS	ROMS & TCGA-UVM	EVA1B	ENSG00000142694.6	FALSE	248.998	-1.89889	0.272588	1.38837e-13	1.422e-10	-7.39744	1.6452	Group_SF3B1_mutant_vs_SF3B1_wt
TCGA-UVM	TCGA-UVM	TPR	ENSG00000047410.14	TRUE	1307.11	-1.53028	0.227042	6.21014e-13	1.52115e-10	-7.19579	1.57682	Group_SF3B1_mutant_vs_SF3B1_wt
TCGA-UVM	ROMS & TCGA-UVM	NAMA	ENSG00000271086.6	FALSE	109.956	-2.00534	0.309766	3.52852e-12	8.7994e-10	-6.95488	1.32541	Group_SF3B1_mutant_vs_SF3B1_wt
TCGA-UVM	ROMS & TCGA-UVM	IDUA	ENSG00000127415.13	FALSE	599.622	-1.98321	0.182661	6.24338e-29	6.54459e-26	-11.1622	1.63965	Group_SF3B1_mutant_vs_SF3B1_wt
TCGA-UVM	ROMS & TCGA-UVM	SOAT1	ENSG00000057252.13	FALSE	1083.73	-1.96584	0.213777	9.49229e-22	6.89406e-19	-9.58228	1.69036	Group_SF3B1_mutant_vs_SF3B1_wt
TCGA-UVM	TCGA-UVM	PRG4	ENSG00000116690.12	FALSE	119.534	-1.33298	0.196374	6.50576e-13	1.8143e-10	-7.18944	1.32541	Group_SF3B1_mutant_vs_SF3B1_wt
ROMS	ROMS & TCGA-UVM	ZNF880	ENSG00000221923.9	FALSE	55.1923	1.22316	0.176732	1.89805e-13	1.81591e-10	7.35579	1.66858	Group_SF3B1_mutant_vs_SF3B1_wt
TCGA-UVM	ROMS & TCGA-UVM	PAPSS2	ENSG00000198682.13	FALSE	137.203	-1.93947	0.272974	4.4582e-14	1.74748e-11	-7.54688	1.30893	Group_SF3B1_mutant_vs_SF3B1_wt
TCGA-UVM	ROMS & TCGA-UVM	RAB31	ENSG00000168461.13	FALSE	490.748	-1.93836	0.341808	4.34504e-10	5.62621e-08	-6.2411	1.39723	Group_SF3B1_mutant_vs_SF3B1_wt
TCGA-UVM	ROMS & TCGA-UVM	KATNAL2	ENSG00000167216.16	FALSE	64.7734	-1.9316	0.294387	1.88425e-12	4.99839e-10	-7.04279	1.30893	Group_SF3B1_mutant_vs_SF3B1_wt
ROMS	ROMS & TCGA-UVM	KYNU	ENSG00000115919.15	FALSE	135.885	4.23563	0.649262	2.83572e-13	2.69696e-10	7.30198	1.51864	Group_SF3B1_mutant_vs_SF3B1_wt
ROMS	ROMS	MSH4	ENSG00000057468.7	FALSE	14.5594	2.78217	0.403738	2.67473e-13	2.78597e-10	7.30983	1.32363	Group_SF3B1_mutant_vs_SF3B1_wt
TCGA-UVM	TCGA-UVM	STEAP3	ENSG00000115107.20	FALSE	298.313	-1.58447	0.239071	1.25313e-12	3.00733e-10	-7.09938	1.47668	Group_SF3B1_mutant_vs_SF3B1_wt
ROMS	ROMS & TCGA-UVM	AC016582.3	ENSG00000267640.6	FALSE	77.8185	3.99189	0.618983	4.66079e-13	3.55355e-10	7.23484	1.66049	Group_SF3B1_mutant_vs_SF3B1_wt
ROMS	ROMS & TCGA-UVM	ATP11A	ENSG00000068650.18	FALSE	1455.46	2.19249	0.323004	5.60744e-13	3.55355e-10	7.2097	1.99424	Group_SF3B1_mutant_vs_SF3B1_wt
ROMS	ROMS & TCGA-UVM	PCAT7	ENSG00000231806.3	FALSE	20.663	4.90876	0.719693	4.96167e-13	3.77511e-10	7.22634	1.47646	Group_SF3B1_mutant_vs_SF3B1_wt
ROMS	ROMS & TCGA-UVM	ZNF300P1	ENSG00000197083.11	FALSE	69.2957	3.06273	0.44888	5.42357e-13	3.77511e-10	7.21424	1.62161	Group_SF3B1_mutant_vs_SF3B1_wt
ROMS	ROMS	MEST	ENSG00000106484.15	FALSE	82.6199	2.89298	0.427921	5.60465e-13	3.77511e-10	7.20977	1.76725	Group_SF3B1_mutant_vs_SF3B1_wt
TCGA-UVM	TCGA-UVM	P4HA2	ENSG00000072682.18	FALSE	614.415	-1.37504	0.208423	2.10891e-12	4.51153e-10	-7.02709	1.63965	Group_SF3B1_mutant_vs_SF3B1_wt
ROMS	ROMS & TCGA-UVM	CHADL	ENSG00000100399.16	FALSE	280.803	3.36846	0.497996	6.54914e-13	4.88076e-10	7.18853	1.45353	Group_SF3B1_mutant_vs_SF3B1_wt
TCGA-UVM	ROMS & TCGA-UVM	REEP1	ENSG00000068615.18	FALSE	93.2511	-1.90515	0.377948	1.50374e-08	1.2381e-06	-5.66114	1.32541	Group_SF3B1_mutant_vs_SF3B1_wt
ROMS	ROMS & TCGA-UVM	PPP1R3B	ENSG00000173281.5	FALSE	329.56	2.19069	0.326176	9.51471e-13	5.82104e-10	7.13735	1.70956	Group_SF3B1_mutant_vs_SF3B1_wt
TCGA-UVM	TCGA-UVM	PIGN	ENSG00000197563.11	FALSE	419.663	-0.8909	0.133102	2.69826e-12	6.63836e-10	-6.99261	1.39723	Group_SF3B1_mutant_vs_SF3B1_wt
TCGA-UVM	TCGA-UVM	CTNNAL1	ENSG00000119326.15	FALSE	275.253	-1.42638	0.217947	3.24871e-12	6.88161e-10	-6.96652	1.60673	Group_SF3B1_mutant_vs_SF3B1_wt
TCGA-UVM	TCGA-UVM	CHMP4C	ENSG00000164695.5	FALSE	13.9965	3.82771	0.578887	2.55529e-12	6.99626e-10	7.00024	1.23088	Group_SF3B1_mutant_vs_SF3B1_wt
TCGA-UVM	ROMS & TCGA-UVM	CARD11	ENSG00000198286.9	TRUE	300.624	-1.89959	0.54794	6.62477e-06	0.00014145	-4.5054	1.60673	Group_SF3B1_mutant_vs_SF3B1_wt
TCGA-UVM	ROMS & TCGA-UVM	C1QC	ENSG00000159189.12	FALSE	2088.23	-1.8867	0.364007	7.06169e-09	5.18001e-07	-5.78945	1.77507	Group_SF3B1_mutant_vs_SF3B1_wt
ROMS	ROMS & TCGA-UVM	SCIN	ENSG00000006747.15	FALSE	380.307	4.58282	0.735673	1.52962e-12	9.04618e-10	7.07178	1.70956	Group_SF3B1_mutant_vs_SF3B1_wt
ROMS	ROMS & TCGA-UVM	NOL7	ENSG00000225921.7	FALSE	419.659	1.19226	0.180885	2.06562e-12	1.12106e-09	7.02998	1.74646	Group_SF3B1_mutant_vs_SF3B1_wt
ROMS	ROMS & TCGA-UVM	FIG4	ENSG00000112367.10	FALSE	139.94	-1.56469	0.238062	1.77517e-12	1.12106e-09	-7.05109	1.50475	Group_SF3B1_mutant_vs_SF3B1_wt
TCGA-UVM	TCGA-UVM	TMEM139	ENSG00000178826.11	FALSE	20.1954	1.97197	0.29851	4.53852e-12	1.13997e-09	6.91931	1.30197	Group_SF3B1_mutant_vs_SF3B1_wt
TCGA-UVM	TCGA-UVM	SLCO5A1	ENSG00000137571.11	FALSE	172.303	-3.61813	0.582859	5.68458e-12	1.13997e-09	-6.88734	1.61711	Group_SF3B1_mutant_vs_SF3B1_wt
TCGA-UVM	ROMS & TCGA-UVM	CHRD	ENSG00000090539.15	FALSE	38.1662	-1.88165	0.29226	2.99073e-12	7.66622e-10	-6.97816	1.30197	Group_SF3B1_mutant_vs_SF3B1_wt
TCGA-UVM	ROMS & TCGA-UVM	ARMC9	ENSG00000135931.17	FALSE	2185.62	-1.84767	0.276299	5.13783e-13	1.24951e-10	-7.2216	1.66289	Group_SF3B1_mutant_vs_SF3B1_wt
TCGA-UVM	ROMS & TCGA-UVM	IL10RA	ENSG00000110324.10	FALSE	181.779	-1.84379	0.355513	6.57395e-09	5.22847e-07	-5.80146	1.60673	Group_SF3B1_mutant_vs_SF3B1_wt
TCGA-UVM	TCGA-UVM	APOL1	ENSG00000100342.20	FALSE	862.014	-3.42904	0.559738	9.36111e-12	1.91952e-09	-6.816	1.524	Group_SF3B1_mutant_vs_SF3B1_wt
TCGA-UVM	TCGA-UVM	PEX3	ENSG00000034693.15	FALSE	107.978	-1.31553	0.203818	8.55809e-12	1.99296e-09	-6.82888	1.32983	Group_SF3B1_mutant_vs_SF3B1_wt
ROMS	ROMS	PKN1	ENSG00000123143.12	FALSE	1503.94	-1.20998	0.18877	4.83126e-12	2.22667e-09	-6.91045	1.99424	Group_SF3B1_mutant_vs_SF3B1_wt
TCGA-UVM	ROMS & TCGA-UVM	GRID1	ENSG00000182771.19	FALSE	689.191	-1.83174	0.496347	4.33485e-06	0.000105249	-4.59465	1.524	Group_SF3B1_mutant_vs_SF3B1_wt
TCGA-UVM	TCGA-UVM	LINC01011	ENSG00000244041.7	FALSE	43.9389	1.20554	0.18534	1.043e-11	2.82699e-09	6.80044	1.12234	Group_SF3B1_mutant_vs_SF3B1_wt
TCGA-UVM	ROMS & TCGA-UVM	MS4A7	ENSG00000166927.13	FALSE	145.075	-1.82008	0.383705	4.58893e-08	2.9758e-06	-5.46654	1.34541	Group_SF3B1_mutant_vs_SF3B1_wt
TCGA-UVM	TCGA-UVM	AC040977.1	ENSG00000262089.1	FALSE	33.514	1.66553	0.258501	1.28086e-11	2.91532e-09	6.77078	1.30197	Group_SF3B1_mutant_vs_SF3B1_wt
TCGA-UVM	TCGA-UVM	AC080038.1	ENSG00000011028.14	FALSE	612.038	-2.41432	0.392589	1.52592e-11	2.91532e-09	-6.74541	1.56195	Group_SF3B1_mutant_vs_SF3B1_wt
ROMS	ROMS & TCGA-UVM	AGPAT4	ENSG00000026652.14	FALSE	55.1199	-3.05377	0.479365	5.83016e-12	3.13222e-09	-6.88374	1.66049	Group_SF3B1_mutant_vs_SF3B1_wt
TCGA-UVM	TCGA-UVM	AC105219.1	ENSG00000181097.5	FALSE	17.5442	1.13333	0.176796	1.38308e-11	3.15229e-09	6.75967	1.28907	Group_SF3B1_mutant_vs_SF3B1_wt
TCGA-UVM	TCGA-UVM	DIP2A	ENSG00000160305.18	FALSE	737.139	-1.03883	0.163925	1.97147e-11	3.62323e-09	-6.70812	1.58509	Group_SF3B1_mutant_vs_SF3B1_wt
ROMS	ROMS	GNL3	ENSG00000163938.17	FALSE	269.307	1.09772	0.171178	6.78121e-12	3.79689e-09	6.86219	1.50475	Group_SF3B1_mutant_vs_SF3B1_wt
ROMS	ROMS & TCGA-UVM	INSYN1-AS1	ENSG00000260469.2	FALSE	14.8995	-3.20758	0.49959	6.95069e-12	3.85915e-09	-6.85867	1.47646	Group_SF3B1_mutant_vs_SF3B1_wt
TCGA-UVM	TCGA-UVM	STK32B	ENSG00000152953.13	FALSE	45.754	-2.00156	0.320913	1.79533e-11	3.89704e-09	-6.72177	1.33077	Group_SF3B1_mutant_vs_SF3B1_wt
TCGA-UVM	TCGA-UVM	DLST	ENSG00000119689.15	FALSE	2518.72	-0.635832	0.0987491	2.76341e-11	4.05367e-09	-6.65866	1.95281	Group_SF3B1_mutant_vs_SF3B1_wt
TCGA-UVM	ROMS & TCGA-UVM	NECAB2	ENSG00000103154.9	FALSE	783.122	-1.81166	0.471859	2.86496e-06	7.36146e-05	-4.68027	1.58509	Group_SF3B1_mutant_vs_SF3B1_wt
TCGA-UVM	TCGA-UVM	STEAP3-AS1	ENSG00000229867.1	FALSE	32.8924	-1.68272	0.268186	1.88417e-11	4.11837e-09	-6.71473	1.28907	Group_SF3B1_mutant_vs_SF3B1_wt
TCGA-UVM	TCGA-UVM	ASB10	ENSG00000146926.11	FALSE	103.14	4.00508	0.615728	1.94893e-11	4.1612e-09	6.7098	1.30893	Group_SF3B1_mutant_vs_SF3B1_wt
TCGA-UVM	TCGA-UVM	SSX5	ENSG00000165583.14	FALSE	69.0928	-5.46355	0.91173	2.30491e-11	4.88158e-09	-6.68528	1.30893	Group_SF3B1_mutant_vs_SF3B1_wt
ROMS	ROMS & TCGA-UVM	RNASET2	ENSG00000026297.15	FALSE	131.102	-1.53367	0.242981	9.47198e-12	4.89553e-09	-6.81431	1.50475	Group_SF3B1_mutant_vs_SF3B1_wt
ROMS	ROMS & TCGA-UVM	FRMD4A	ENSG00000151474.23	FALSE	81.752	-1.58023	0.25063	1.04743e-11	4.89553e-09	-6.79983	1.66858	Group_SF3B1_mutant_vs_SF3B1_wt
TCGA-UVM	ROMS & TCGA-UVM	SQOR	ENSG00000137767.14	FALSE	186.183	-1.80732	0.268732	5.81723e-13	1.41549e-10	-7.2047	1.61798	Group_SF3B1_mutant_vs_SF3B1_wt
TCGA-UVM	ROMS & TCGA-UVM	LMAN1	ENSG00000074695.6	FALSE	1329.14	-1.80581	0.152368	7.98173e-34	1.24288e-30	-12.123	1.57682	Group_SF3B1_mutant_vs_SF3B1_wt
TCGA-UVM	TCGA-UVM	PPIC	ENSG00000168938.5	FALSE	143.922	-1.51631	0.245708	3.10587e-11	6.24434e-09	-6.64146	1.32541	Group_SF3B1_mutant_vs_SF3B1_wt
TCGA-UVM	TCGA-UVM	AC009812.3	ENSG00000254162.1	FALSE	16.617	-2.86001	0.463992	2.61835e-11	6.24434e-09	-6.66658	1.12234	Group_SF3B1_mutant_vs_SF3B1_wt
TCGA-UVM	TCGA-UVM	FFAR3	ENSG00000185897.6	FALSE	18.907	-3.99101	0.660833	2.82462e-11	6.65481e-09	-6.65544	1.12234	Group_SF3B1_mutant_vs_SF3B1_wt
ROMS	ROMS	TCTE1	ENSG00000146221.10	FALSE	19.927	3.37702	0.535127	1.32338e-11	7.18972e-09	6.76606	1.36168	Group_SF3B1_mutant_vs_SF3B1_wt
ROMS	ROMS & TCGA-UVM	LRRC2	ENSG00000163827.13	FALSE	27.1639	-3.03691	0.5111	1.56324e-11	7.18972e-09	-6.7419	1.62706	Group_SF3B1_mutant_vs_SF3B1_wt
TCGA-UVM	ROMS & TCGA-UVM	C1R	ENSG00000159403.17	FALSE	1090.39	-1.79474	0.437472	9.53904e-07	3.16917e-05	-4.90092	1.524	Group_SF3B1_mutant_vs_SF3B1_wt
TCGA-UVM	TCGA-UVM	RECQL	ENSG00000004700.16	TRUE	318.875	-1.67578	0.276236	4.92417e-11	7.98104e-09	-6.57321	1.60673	Group_SF3B1_mutant_vs_SF3B1_wt
TCGA-UVM	TCGA-UVM	GLIS3	ENSG00000107249.23	FALSE	20.853	-2.49391	0.406145	3.55461e-11	8.18579e-09	-6.62155	1.12234	Group_SF3B1_mutant_vs_SF3B1_wt
ROMS	ROMS & TCGA-UVM	ARHGAP24	ENSG00000138639.18	FALSE	228.145	-3.00779	0.484876	1.97435e-11	9.38869e-09	-6.70791	1.51864	Group_SF3B1_mutant_vs_SF3B1_wt
TCGA-UVM	TCGA-UVM	AC017104.1	ENSG00000224376.1	FALSE	71.5197	-1.88548	0.311288	4.97296e-11	9.58626e-09	-6.57174	1.33077	Group_SF3B1_mutant_vs_SF3B1_wt
TCGA-UVM	TCGA-UVM	SKIV2L	ENSG00000204351.12	FALSE	1773.36	-0.907233	0.146921	6.82144e-11	1.02435e-08	-6.52453	1.68319	Group_SF3B1_mutant_vs_SF3B1_wt
TCGA-UVM	TCGA-UVM	ANPEP	ENSG00000166825.14	FALSE	77.8839	-2.60451	0.441122	6.73517e-11	1.02435e-08	-6.52644	1.66925	Group_SF3B1_mutant_vs_SF3B1_wt
TCGA-UVM	TCGA-UVM	CHST9	ENSG00000154080.14	FALSE	134.053	-2.66417	0.472365	5.6382e-11	1.05963e-08	-6.55303	1.32541	Group_SF3B1_mutant_vs_SF3B1_wt
TCGA-UVM	TCGA-UVM	CA12	ENSG00000074410.14	FALSE	509.506	-4.18402	0.76479	6.70439e-11	1.05963e-08	-6.52713	1.57682	Group_SF3B1_mutant_vs_SF3B1_wt
TCGA-UVM	TCGA-UVM	THADA	ENSG00000115970.18	FALSE	878.632	-0.621255	0.0985215	6.92757e-11	1.08649e-08	-6.52222	1.57682	Group_SF3B1_mutant_vs_SF3B1_wt
TCGA-UVM	TCGA-UVM	NASP	ENSG00000132780.17	FALSE	816.328	-0.969987	0.15749	7.20318e-11	1.11579e-08	-6.51636	1.58509	Group_SF3B1_mutant_vs_SF3B1_wt
TCGA-UVM	TCGA-UVM	AC125494.2	ENSG00000269892.1	FALSE	16.774	1.29831	0.209055	6.12112e-11	1.14618e-08	6.54075	1.30197	Group_SF3B1_mutant_vs_SF3B1_wt
TCGA-UVM	TCGA-UVM	GPC4	ENSG00000076716.9	FALSE	77.4476	-2.45447	0.41166	6.51101e-11	1.17151e-08	-6.53151	1.34541	Group_SF3B1_mutant_vs_SF3B1_wt
TCGA-UVM	TCGA-UVM	CD163L1	ENSG00000177675.8	FALSE	93.2131	-2.64393	0.456484	6.62734e-11	1.20198e-08	-6.52886	1.32541	Group_SF3B1_mutant_vs_SF3B1_wt
ROMS	ROMS	PCDHGA7	ENSG00000253537.3	FALSE	21.4939	2.7493	0.452602	2.32902e-11	1.20647e-08	6.68375	1.36168	Group_SF3B1_mutant_vs_SF3B1_wt
TCGA-UVM	TCGA-UVM	GFRA3	ENSG00000146013.11	FALSE	37.2772	3.37547	0.555256	6.6557e-11	1.27779e-08	6.52822	1.24341	Group_SF3B1_mutant_vs_SF3B1_wt
TCGA-UVM	ROMS & TCGA-UVM	PTCHD4	ENSG00000244694.7	FALSE	109.991	-1.79419	0.520564	8.1e-06	0.000191738	-4.46252	1.32983	Group_SF3B1_mutant_vs_SF3B1_wt
ROMS	ROMS	DNAH2	ENSG00000183914.14	FALSE	36.6267	4.15762	0.696363	3.32147e-11	1.46328e-08	6.63156	1.52995	Group_SF3B1_mutant_vs_SF3B1_wt
ROMS	ROMS & TCGA-UVM	ZNF610	ENSG00000167554.15	FALSE	44.9032	2.17211	0.369549	3.59397e-11	1.46328e-08	6.61992	1.66049	Group_SF3B1_mutant_vs_SF3B1_wt
ROMS	ROMS & TCGA-UVM	XPO5	ENSG00000124571.18	FALSE	534.98	1.2099	0.197871	4.39727e-11	1.53576e-08	6.59003	1.88794	Group_SF3B1_mutant_vs_SF3B1_wt
TCGA-UVM	TCGA-UVM	DLG1	ENSG00000075711.20	FALSE	626.309	-1.28815	0.21461	1.0849e-10	1.55787e-08	-6.45462	1.63965	Group_SF3B1_mutant_vs_SF3B1_wt
TCGA-UVM	TCGA-UVM	AC016582.2	ENSG00000267422.1	FALSE	11.6983	1.28651	0.208269	8.75991e-11	1.66421e-08	6.48694	1.23088	Group_SF3B1_mutant_vs_SF3B1_wt
TCGA-UVM	TCGA-UVM	AC073896.3	ENSG00000257740.1	FALSE	10.4314	1.23617	0.199407	1.15352e-10	1.66712e-08	6.44533	1.58874	Group_SF3B1_mutant_vs_SF3B1_wt
TCGA-UVM	TCGA-UVM	SAAL1	ENSG00000166788.10	FALSE	301.365	-0.745324	0.12088	1.15431e-10	1.66712e-08	-6.44522	1.58675	Group_SF3B1_mutant_vs_SF3B1_wt
TCGA-UVM	ROMS & TCGA-UVM	MDGA2	ENSG00000139915.20	FALSE	134.956	-1.7749	0.37802	6.4911e-08	4.01509e-06	-5.40472	1.32977	Group_SF3B1_mutant_vs_SF3B1_wt
ROMS	ROMS & TCGA-UVM	PANK2	ENSG00000125779.22	FALSE	271.395	-1.00527	0.165191	4.29367e-11	1.68422e-08	-6.59357	1.6452	Group_SF3B1_mutant_vs_SF3B1_wt
TCGA-UVM	TCGA-UVM	APOL3	ENSG00000128284.19	FALSE	258.011	-2.98317	0.518085	1.15022e-10	1.7732e-08	-6.44576	1.47668	Group_SF3B1_mutant_vs_SF3B1_wt
TCGA-UVM	ROMS & TCGA-UVM	SEPT2	ENSG00000168385.18	FALSE	4967.26	-1.77423	0.13308	3.5266e-42	1.80055e-38	-13.6093	1.68319	Group_SF3B1_mutant_vs_SF3B1_wt
ROMS	ROMS & TCGA-UVM	KCNQ1	ENSG00000053918.16	FALSE	71.8478	-1.38689	0.227715	4.818e-11	1.87116e-08	-6.57645	1.62706	Group_SF3B1_mutant_vs_SF3B1_wt
TCGA-UVM	TCGA-UVM	ZNF836	ENSG00000196267.12	FALSE	118.797	1.12282	0.182402	1.12739e-10	1.88265e-08	6.4488	1.34541	Group_SF3B1_mutant_vs_SF3B1_wt
TCGA-UVM	TCGA-UVM	TM6SF2	ENSG00000213996.13	FALSE	26.9646	-2.29057	0.387596	1.05628e-10	1.9155e-08	-6.45867	1.23088	Group_SF3B1_mutant_vs_SF3B1_wt
TCGA-UVM	ROMS & TCGA-UVM	HLA-DRB6	ENSG00000229391.7	FALSE	161.163	-1.76398	0.57202	4.47991e-05	0.000637183	-4.08122	1.62095	Group_SF3B1_mutant_vs_SF3B1_wt
TCGA-UVM	TCGA-UVM	AC138230.1	ENSG00000255237.1	FALSE	15.5096	1.43144	0.237583	1.13043e-10	1.93234e-08	6.44839	1.28907	Group_SF3B1_mutant_vs_SF3B1_wt
TCGA-UVM	TCGA-UVM	AC106786.2	ENSG00000249996.1	FALSE	20.2308	-1.70169	0.2796	1.14175e-10	1.93926e-08	-6.44688	1.28907	Group_SF3B1_mutant_vs_SF3B1_wt
TCGA-UVM	TCGA-UVM	SETBP1	ENSG00000152217.18	TRUE	55.3602	-1.80835	0.30537	1.28838e-10	2.14148e-08	-6.42854	1.30893	Group_SF3B1_mutant_vs_SF3B1_wt
ROMS	ROMS	ARHGAP22	ENSG00000128805.14	FALSE	35.4934	-1.64135	0.276341	7.8163e-11	2.41573e-08	-6.50409	1.96277	Group_SF3B1_mutant_vs_SF3B1_wt
TCGA-UVM	TCGA-UVM	ZSCAN5A	ENSG00000131848.9	FALSE	106.149	0.792297	0.128907	1.50458e-10	2.41772e-08	6.40491	1.34541	Group_SF3B1_mutant_vs_SF3B1_wt
TCGA-UVM	TCGA-UVM	AL035587.1	ENSG00000231113.2	FALSE	42.4111	0.885379	0.144234	1.57667e-10	2.72425e-08	6.39777	1.24341	Group_SF3B1_mutant_vs_SF3B1_wt
TCGA-UVM	ROMS & TCGA-UVM	IGFBP2	ENSG00000115457.10	FALSE	1838.2	-1.75996	0.396721	2.45986e-07	8.507e-06	-5.16073	1.95281	Group_SF3B1_mutant_vs_SF3B1_wt
TCGA-UVM	ROMS & TCGA-UVM	SIPA1L2	ENSG00000116991.10	FALSE	352.711	-1.74922	0.342767	9.63568e-09	7.15797e-07	-5.73702	1.60673	Group_SF3B1_mutant_vs_SF3B1_wt
TCGA-UVM	TCGA-UVM	ANXA9	ENSG00000143412.10	FALSE	94.0145	0.935556	0.153229	1.88029e-10	2.94583e-08	6.37081	1.32977	Group_SF3B1_mutant_vs_SF3B1_wt
TCGA-UVM	TCGA-UVM	MMUT	ENSG00000146085.8	FALSE	646.85	-1.1429	0.193381	2.14839e-10	2.94583e-08	-6.35034	1.524	Group_SF3B1_mutant_vs_SF3B1_wt
TCGA-UVM	TCGA-UVM	IQGAP1	ENSG00000140575.13	FALSE	3557.29	-1.41706	0.242696	2.34466e-10	2.94583e-08	-6.33688	1.67514	Group_SF3B1_mutant_vs_SF3B1_wt
TCGA-UVM	TCGA-UVM	NSF	ENSG00000073969.18	FALSE	703.539	-0.920255	0.153513	2.23005e-10	3.03015e-08	-6.3446	1.524	Group_SF3B1_mutant_vs_SF3B1_wt
TCGA-UVM	ROMS & TCGA-UVM	GALNT18	ENSG00000110328.6	FALSE	360.416	-1.74512	0.378264	1.21916e-07	6.1429e-06	-5.2906	1.47668	Group_SF3B1_mutant_vs_SF3B1_wt
ROMS	ROMS & TCGA-UVM	ZNF233	ENSG00000159915.12	FALSE	16.0816	2.82603	0.467595	7.97472e-11	3.22492e-08	6.50108	1.44238	Group_SF3B1_mutant_vs_SF3B1_wt
TCGA-UVM	TCGA-UVM	EMID1	ENSG00000186998.16	FALSE	229.703	-1.78566	0.312296	2.6258e-10	3.32241e-08	-6.3194	1.61711	Group_SF3B1_mutant_vs_SF3B1_wt
TCGA-UVM	ROMS & TCGA-UVM	CTSO	ENSG00000256043.3	FALSE	655.791	-1.73157	0.17902	1.54306e-23	1.33854e-20	-9.99877	1.58509	Group_SF3B1_mutant_vs_SF3B1_wt
TCGA-UVM	ROMS & TCGA-UVM	PRR5L	ENSG00000135362.14	FALSE	50.159	-1.67245	0.303937	1.54542e-09	1.45986e-07	-6.03955	1.66925	Group_SF3B1_mutant_vs_SF3B1_wt
TCGA-UVM	TCGA-UVM	KCNN1	ENSG00000105642.15	FALSE	128.182	-2.90757	0.518078	2.34052e-10	3.49707e-08	-6.33715	1.34541	Group_SF3B1_mutant_vs_SF3B1_wt
TCGA-UVM	ROMS & TCGA-UVM	C1QA	ENSG00000173372.17	FALSE	2343.66	-1.66999	0.362592	1.34322e-07	5.75488e-06	-5.27285	1.77507	Group_SF3B1_mutant_vs_SF3B1_wt
TCGA-UVM	TCGA-UVM	PCCA	ENSG00000175198.17	FALSE	414.088	1.07253	0.181837	3.02919e-10	3.66873e-08	6.29728	1.63965	Group_SF3B1_mutant_vs_SF3B1_wt
TCGA-UVM	ROMS & TCGA-UVM	MS4A6A	ENSG00000110077.14	FALSE	241.147	-1.66682	0.346889	5.23207e-08	2.81622e-06	-5.44324	1.64382	Group_SF3B1_mutant_vs_SF3B1_wt
TCGA-UVM	TCGA-UVM	KIRREL3	ENSG00000149571.12	FALSE	31.4997	-1.84737	0.319562	2.29894e-10	3.66873e-08	-6.33991	1.23088	Group_SF3B1_mutant_vs_SF3B1_wt
TCGA-UVM	ROMS & TCGA-UVM	ABCB7	ENSG00000131269.17	FALSE	366.687	-1.6508	0.159879	3.19058e-26	2.90088e-23	-10.5936	1.64382	Group_SF3B1_mutant_vs_SF3B1_wt
TCGA-UVM	TCGA-UVM	MARK1	ENSG00000116141.15	FALSE	181.327	-1.22811	0.210611	3.14645e-10	3.76981e-08	-6.29139	1.62095	Group_SF3B1_mutant_vs_SF3B1_wt
TCGA-UVM	TCGA-UVM	SYNGAP1	ENSG00000197283.16	FALSE	705.836	0.886012	0.146868	3.15813e-10	3.86787e-08	6.29081	1.57682	Group_SF3B1_mutant_vs_SF3B1_wt
TCGA-UVM	TCGA-UVM	SNW1	ENSG00000100603.13	FALSE	1567.79	-0.55046	0.0904299	3.46221e-10	3.95012e-08	-6.27653	1.68319	Group_SF3B1_mutant_vs_SF3B1_wt
ROMS	ROMS & TCGA-UVM	ARMC9	ENSG00000135931.17	FALSE	830.313	-1.72583	0.299909	1.16192e-10	3.95028e-08	-6.44423	1.65211	Group_SF3B1_mutant_vs_SF3B1_wt
ROMS	ROMS & TCGA-UVM	CELF2	ENSG00000048740.18	FALSE	124.435	-2.82623	0.497931	1.22779e-10	3.95028e-08	-6.43586	1.75762	Group_SF3B1_mutant_vs_SF3B1_wt
TCGA-UVM	TCGA-UVM	SNHG17	ENSG00000196756.12	FALSE	851.225	1.16006	0.194091	3.4654e-10	4.03621e-08	6.27638	1.63965	Group_SF3B1_mutant_vs_SF3B1_wt
TCGA-UVM	TCGA-UVM	MAFB	ENSG00000204103.4	TRUE	224.451	-1.52701	0.265312	3.44487e-10	4.04573e-08	-6.27731	1.61711	Group_SF3B1_mutant_vs_SF3B1_wt
ROMS	ROMS & TCGA-UVM	NAMA	ENSG00000271086.6	FALSE	287.701	-2.62623	0.448841	9.89906e-11	4.29184e-08	-6.46848	1.27196	Group_SF3B1_mutant_vs_SF3B1_wt
TCGA-UVM	TCGA-UVM	MAF	ENSG00000178573.7	TRUE	852.963	-1.0776	0.185458	3.82349e-10	4.40434e-08	-6.26107	1.63965	Group_SF3B1_mutant_vs_SF3B1_wt
ROMS	ROMS & TCGA-UVM	CTNND2	ENSG00000169862.19	TRUE	13.2109	-3.49156	0.595362	1.2168e-10	4.46374e-08	-6.43722	1.47646	Group_SF3B1_mutant_vs_SF3B1_wt
TCGA-UVM	TCGA-UVM	PIK3R3	ENSG00000117461.15	TRUE	204.932	-1.6966	0.296519	4.00022e-10	4.6466e-08	-6.25402	1.61711	Group_SF3B1_mutant_vs_SF3B1_wt
TCGA-UVM	ROMS & TCGA-UVM	TYMP	ENSG00000025708.14	FALSE	785.61	-1.64264	0.348488	7.69857e-08	4.01509e-06	-5.37405	1.57682	Group_SF3B1_mutant_vs_SF3B1_wt
ROMS	ROMS	ERVK3-1	ENSG00000142396.10	FALSE	96.2855	-1.46667	0.251555	1.64628e-10	4.98414e-08	-6.39116	1.75762	Group_SF3B1_mutant_vs_SF3B1_wt
ROMS	ROMS	MIR4451	ENSG00000266421.3	FALSE	45.7501	-5.10587	0.871572	1.49036e-10	5.09414e-08	-6.40636	1.52995	Group_SF3B1_mutant_vs_SF3B1_wt
TCGA-UVM	TCGA-UVM	PHF1	ENSG00000112511.17	TRUE	2443.19	1.03078	0.174107	5.31153e-10	5.33183e-08	6.20961	1.85103	Group_SF3B1_mutant_vs_SF3B1_wt
TCGA-UVM	ROMS & TCGA-UVM	ZNF467	ENSG00000181444.13	FALSE	83.6935	-1.60646	0.318229	1.67699e-08	1.35511e-06	-5.6424	1.30893	Group_SF3B1_mutant_vs_SF3B1_wt
TCGA-UVM	TCGA-UVM	CD8A	ENSG00000153563.15	FALSE	144.999	-3.79794	0.702097	3.86133e-10	5.33782e-08	-6.25953	1.32977	Group_SF3B1_mutant_vs_SF3B1_wt
ROMS	ROMS & TCGA-UVM	PDCD4	ENSG00000150593.18	FALSE	1248.42	1.29853	0.221884	2.01985e-10	5.47204e-08	6.35982	1.89759	Group_SF3B1_mutant_vs_SF3B1_wt
TCGA-UVM	TCGA-UVM	AC104986.2	ENSG00000253948.1	FALSE	20.7043	1.21778	0.204853	3.44152e-10	5.60675e-08	6.27746	1.12234	Group_SF3B1_mutant_vs_SF3B1_wt
TCGA-UVM	TCGA-UVM	ENTPD1-AS1	ENSG00000226688.6	FALSE	132.18	1.15989	0.195	4.11274e-10	5.6249e-08	6.24969	1.32983	Group_SF3B1_mutant_vs_SF3B1_wt
TCGA-UVM	ROMS & TCGA-UVM	NCKAP1L	ENSG00000123338.13	FALSE	198.87	-1.6059	0.365398	3.55663e-07	1.33339e-05	-5.09128	1.61711	Group_SF3B1_mutant_vs_SF3B1_wt
TCGA-UVM	TCGA-UVM	AC004475.1	ENSG00000105705.16	FALSE	1082.24	0.886077	0.149344	5.63547e-10	6.00011e-08	6.2003	1.69036	Group_SF3B1_mutant_vs_SF3B1_wt
ROMS	ROMS & TCGA-UVM	ZNF350-AS1	ENSG00000269235.1	FALSE	15.0181	4.307	0.715639	1.60923e-10	6.14591e-08	6.39464	1.32363	Group_SF3B1_mutant_vs_SF3B1_wt
TCGA-UVM	TCGA-UVM	UBA7	ENSG00000182179.13	FALSE	592.663	-1.99577	0.353946	4.833e-10	6.16079e-08	-6.22443	1.39723	Group_SF3B1_mutant_vs_SF3B1_wt
TCGA-UVM	ROMS & TCGA-UVM	SIGLEC8	ENSG00000105366.15	FALSE	53.1861	-1.60432	0.672329	0.000354812	0.00368833	-3.5716	1.32983	Group_SF3B1_mutant_vs_SF3B1_wt
TCGA-UVM	ROMS & TCGA-UVM	LAYN	ENSG00000204381.11	FALSE	41.5743	-1.59688	0.341368	1.19616e-07	6.75791e-06	-5.29408	1.28907	Group_SF3B1_mutant_vs_SF3B1_wt
TCGA-UVM	ROMS & TCGA-UVM	TNFRSF1B	ENSG00000028137.19	FALSE	451.024	-1.58889	0.324229	3.33709e-08	2.1316e-06	-5.52276	1.47668	Group_SF3B1_mutant_vs_SF3B1_wt
TCGA-UVM	TCGA-UVM	QRFP	ENSG00000188710.2	FALSE	11.2425	1.32687	0.226573	5.2879e-10	7.33119e-08	6.21031	1.25859	Group_SF3B1_mutant_vs_SF3B1_wt
TCGA-UVM	ROMS & TCGA-UVM	SHPK	ENSG00000197417.7	FALSE	174.778	-1.58251	0.20314	2.11229e-16	9.22267e-14	-8.21553	1.60673	Group_SF3B1_mutant_vs_SF3B1_wt
TCGA-UVM	ROMS & TCGA-UVM	SLC16A6	ENSG00000108932.12	FALSE	695.492	-1.57638	0.461443	1.70198e-05	0.000298623	-4.30078	1.58509	Group_SF3B1_mutant_vs_SF3B1_wt
TCGA-UVM	TCGA-UVM	LAG3	ENSG00000089692.9	FALSE	132.449	-3.79367	0.707603	6.29589e-10	8.16433e-08	-6.18284	1.32541	Group_SF3B1_mutant_vs_SF3B1_wt
ROMS	ROMS & TCGA-UVM	FAM178B	ENSG00000168754.15	FALSE	148.37	4.27936	0.918002	2.74558e-10	9.07252e-08	6.3125	1.50475	Group_SF3B1_mutant_vs_SF3B1_wt
TCGA-UVM	ROMS & TCGA-UVM	ITGA5	ENSG00000161638.11	FALSE	649.168	-1.56515	0.300806	6.90807e-09	5.70735e-07	-5.79314	1.524	Group_SF3B1_mutant_vs_SF3B1_wt
TCGA-UVM	TCGA-UVM	MAN2A1	ENSG00000112893.9	FALSE	343.606	-1.15652	0.202789	8.65021e-10	9.91942e-08	-6.13251	1.47668	Group_SF3B1_mutant_vs_SF3B1_wt
TCGA-UVM	TCGA-UVM	THBS2	ENSG00000186340.15	FALSE	260.851	-2.32499	0.427533	8.74318e-10	9.97688e-08	-6.13081	1.47668	Group_SF3B1_mutant_vs_SF3B1_wt
ROMS	ROMS & TCGA-UVM	MICOS10	ENSG00000173436.15	FALSE	116.319	-1.28265	0.224719	3.62671e-10	1.00944e-07	-6.2693	1.75762	Group_SF3B1_mutant_vs_SF3B1_wt
TCGA-UVM	TCGA-UVM	AL391056.2	ENSG00000286078.1	FALSE	273.911	-1.48259	0.266489	1.17817e-09	1.04978e-07	-6.08319	1.86389	Group_SF3B1_mutant_vs_SF3B1_wt
TCGA-UVM	TCGA-UVM	PCSK2	ENSG00000125851.10	FALSE	126.207	-3.23548	0.600441	8.39955e-10	1.04978e-07	-6.13719	1.32977	Group_SF3B1_mutant_vs_SF3B1_wt
TCGA-UVM	TCGA-UVM	TMEM202-AS1	ENSG00000261423.1	FALSE	69.4981	-0.923529	0.159692	1.11634e-09	1.10523e-07	-6.09182	1.66925	Group_SF3B1_mutant_vs_SF3B1_wt
TCGA-UVM	TCGA-UVM	TNIK	ENSG00000154310.17	FALSE	39.8309	-2.49356	0.452103	8.35134e-10	1.11593e-07	-6.1381	1.23088	Group_SF3B1_mutant_vs_SF3B1_wt
TCGA-UVM	TCGA-UVM	HORMAD1	ENSG00000143452.16	FALSE	19.0118	6.03584	1.07369	8.8714e-10	1.12652e-07	6.1285	1.28907	Group_SF3B1_mutant_vs_SF3B1_wt
ROMS	ROMS & TCGA-UVM	ZNF208	ENSG00000160321.15	FALSE	31.8053	4.02526	0.707247	4.91509e-10	1.20561e-07	6.22179	1.96277	Group_SF3B1_mutant_vs_SF3B1_wt
TCGA-UVM	ROMS & TCGA-UVM	ALK	ENSG00000171094.18	TRUE	263.327	-1.56341	0.48419	3.68806e-05	0.000491812	-4.1262	1.86389	Group_SF3B1_mutant_vs_SF3B1_wt
TCGA-UVM	TCGA-UVM	MAD1L1	ENSG00000002822.15	TRUE	279.676	-2.70956	0.503777	1.16538e-09	1.27363e-07	-6.08494	1.47668	Group_SF3B1_mutant_vs_SF3B1_wt
TCGA-UVM	TCGA-UVM	CD209	ENSG00000090659.18	TRUE	221.129	-2.27199	0.421506	1.31526e-09	1.28525e-07	-6.06552	1.64382	Group_SF3B1_mutant_vs_SF3B1_wt
TCGA-UVM	TCGA-UVM	COL9A3	ENSG00000092758.17	FALSE	1309.98	-2.67496	0.501639	1.33721e-09	1.40287e-07	-6.06286	1.524	Group_SF3B1_mutant_vs_SF3B1_wt
TCGA-UVM	TCGA-UVM	IL17RC	ENSG00000163702.20	FALSE	1053.28	1.16757	0.203011	1.34562e-09	1.40516e-07	6.06185	1.524	Group_SF3B1_mutant_vs_SF3B1_wt
TCGA-UVM	ROMS & TCGA-UVM	CPLX1	ENSG00000168993.15	FALSE	378.757	-1.56046	0.410713	4.68488e-06	9.47833e-05	-4.57843	1.86389	Group_SF3B1_mutant_vs_SF3B1_wt
TCGA-UVM	ROMS & TCGA-UVM	C5orf56	ENSG00000197536.11	FALSE	165.371	-1.54877	0.418754	6.89949e-06	0.000142851	-4.49677	1.64382	Group_SF3B1_mutant_vs_SF3B1_wt
TCGA-UVM	TCGA-UVM	OTULINL	ENSG00000145569.6	FALSE	55.3969	-1.84448	0.336614	1.59294e-09	1.49107e-07	-6.03466	1.66925	Group_SF3B1_mutant_vs_SF3B1_wt
TCGA-UVM	ROMS & TCGA-UVM	NBL1	ENSG00000158747.14	FALSE	4740.31	-1.54831	0.401096	3.53135e-06	8.07036e-05	-4.63722	1.7289	Group_SF3B1_mutant_vs_SF3B1_wt
ROMS	ROMS & TCGA-UVM	ZNF541	ENSG00000118156.12	FALSE	42.4239	1.89783	0.336447	6.46137e-10	1.56013e-07	6.17874	1.96277	Group_SF3B1_mutant_vs_SF3B1_wt
ROMS	ROMS & TCGA-UVM	PARP8	ENSG00000151883.18	FALSE	41.1253	-2.19185	0.385426	5.22402e-10	1.59331e-07	-6.21222	1.52995	Group_SF3B1_mutant_vs_SF3B1_wt
TCGA-UVM	TCGA-UVM	ULBP3	ENSG00000131019.11	FALSE	29.7937	-2.03022	0.367231	1.23099e-09	1.69832e-07	-6.07615	1.12234	Group_SF3B1_mutant_vs_SF3B1_wt
ROMS	ROMS & TCGA-UVM	CCL28	ENSG00000151882.11	FALSE	382.184	1.03548	0.18351	7.33985e-10	1.78666e-07	6.15858	1.88794	Group_SF3B1_mutant_vs_SF3B1_wt
TCGA-UVM	TCGA-UVM	KCTD13	ENSG00000174943.11	FALSE	611.059	0.70478	0.121886	1.86302e-09	1.88439e-07	6.00932	1.524	Group_SF3B1_mutant_vs_SF3B1_wt
ROMS	ROMS & TCGA-UVM	IGFBP2	ENSG00000115457.10	FALSE	394.85	-2.09335	0.373369	6.95126e-10	1.91274e-07	-6.16719	1.6452	Group_SF3B1_mutant_vs_SF3B1_wt
ROMS	ROMS & TCGA-UVM	SCN1B	ENSG00000105711.12	FALSE	101.706	-2.02474	0.362285	7.87693e-10	1.95217e-07	-6.14739	1.79977	Group_SF3B1_mutant_vs_SF3B1_wt
ROMS	ROMS & TCGA-UVM	MYOM1	ENSG00000101605.12	FALSE	62.9697	3.14377	0.566509	7.68084e-10	2.03334e-07	6.15139	1.66049	Group_SF3B1_mutant_vs_SF3B1_wt
ROMS	ROMS	TPGS1	ENSG00000141933.9	FALSE	73.6912	-1.12732	0.201645	7.97694e-10	2.12433e-07	-6.14539	1.62706	Group_SF3B1_mutant_vs_SF3B1_wt
TCGA-UVM	ROMS & TCGA-UVM	RTF1	ENSG00000137815.14	FALSE	1013.01	-1.53871	0.111362	1.13155e-44	8.50767e-41	-14.0227	1.524	Group_SF3B1_mutant_vs_SF3B1_wt
TCGA-UVM	ROMS & TCGA-UVM	LINC00963	ENSG00000204054.13	FALSE	825.338	-1.52116	0.261184	2.4678e-10	3.09803e-08	-6.32898	1.63965	Group_SF3B1_mutant_vs_SF3B1_wt
TCGA-UVM	TCGA-UVM	CHST6	ENSG00000183196.10	FALSE	131.427	-1.19174	0.214456	1.91938e-09	2.1699e-07	-6.00449	1.34541	Group_SF3B1_mutant_vs_SF3B1_wt
ROMS	ROMS	DARS2	ENSG00000117593.11	FALSE	157.782	1.43049	0.250551	6.04979e-10	2.21024e-07	6.18913	1.16877	Group_SF3B1_mutant_vs_SF3B1_wt
ROMS	ROMS & TCGA-UVM	MYL6B	ENSG00000196465.10	FALSE	452.244	-1.34339	0.243403	1.01668e-09	2.21024e-07	-6.10677	1.93775	Group_SF3B1_mutant_vs_SF3B1_wt
TCGA-UVM	ROMS & TCGA-UVM	KNDC1	ENSG00000171798.18	FALSE	546.312	-1.4969	0.368845	1.56062e-06	4.53626e-05	-4.80331	1.57682	Group_SF3B1_mutant_vs_SF3B1_wt
ROMS	ROMS & TCGA-UVM	EML3	ENSG00000149499.11	FALSE	492.487	-1.01849	0.183314	1.05342e-09	2.31833e-07	-6.1011	1.88794	Group_SF3B1_mutant_vs_SF3B1_wt
TCGA-UVM	TCGA-UVM	DOCK2	ENSG00000134516.16	FALSE	116.729	-2.03833	0.380732	2.08028e-09	2.3857e-07	-5.99141	1.30893	Group_SF3B1_mutant_vs_SF3B1_wt
TCGA-UVM	TCGA-UVM	PSD2	ENSG00000146005.4	FALSE	29.3763	-3.14563	0.584651	2.07334e-09	2.40385e-07	-5.99195	1.28907	Group_SF3B1_mutant_vs_SF3B1_wt
TCGA-UVM	TCGA-UVM	GPANK1	ENSG00000204438.11	FALSE	1704.48	0.914696	0.161501	2.78433e-09	2.46161e-07	5.94383	1.68319	Group_SF3B1_mutant_vs_SF3B1_wt
ROMS	ROMS & TCGA-UVM	NELFE	ENSG00000204356.14	FALSE	873.885	0.882516	0.158656	1.18479e-09	2.50609e-07	6.08229	1.93775	Group_SF3B1_mutant_vs_SF3B1_wt
TCGA-UVM	ROMS & TCGA-UVM	HLA-DMB	ENSG00000242574.9	FALSE	275.275	-1.4882	0.383561	3.67609e-06	8.67643e-05	-4.6289	1.64382	Group_SF3B1_mutant_vs_SF3B1_wt
TCGA-UVM	TCGA-UVM	LCK	ENSG00000182866.17	TRUE	56.747	-3.25961	0.637905	2.23531e-09	2.51947e-07	-5.97971	1.30893	Group_SF3B1_mutant_vs_SF3B1_wt
TCGA-UVM	TCGA-UVM	ARSB	ENSG00000113273.17	FALSE	216.935	-0.983347	0.177294	2.81824e-09	2.55408e-07	-5.94185	1.62095	Group_SF3B1_mutant_vs_SF3B1_wt
TCGA-UVM	TCGA-UVM	MAP1A	ENSG00000166963.13	FALSE	457.572	-2.4071	0.456555	2.49342e-09	2.61038e-07	-5.96189	1.39723	Group_SF3B1_mutant_vs_SF3B1_wt
TCGA-UVM	TCGA-UVM	AC116351.1	ENSG00000215246.5	FALSE	136.947	-1.63936	0.304218	2.43265e-09	2.67338e-07	-5.96592	1.32541	Group_SF3B1_mutant_vs_SF3B1_wt
ROMS	ROMS	SULT1C4	ENSG00000198075.10	FALSE	114.215	-1.8864	0.342881	1.16351e-09	2.67368e-07	-6.08519	1.75989	Group_SF3B1_mutant_vs_SF3B1_wt
TCGA-UVM	TCGA-UVM	DOCK10	ENSG00000135905.19	FALSE	290.201	-2.32584	0.442215	3.00756e-09	2.70357e-07	-5.93119	1.60673	Group_SF3B1_mutant_vs_SF3B1_wt
TCGA-UVM	TCGA-UVM	CD2	ENSG00000116824.5	FALSE	79.1449	-3.54352	0.696003	2.48683e-09	2.70357e-07	-5.96232	1.32983	Group_SF3B1_mutant_vs_SF3B1_wt
TCGA-UVM	ROMS & TCGA-UVM	PLEKHH2	ENSG00000152527.14	FALSE	76.1894	-1.47615	0.436192	2.53668e-05	0.000475953	-4.21151	1.33077	Group_SF3B1_mutant_vs_SF3B1_wt
TCGA-UVM	TCGA-UVM	PLN	ENSG00000198523.6	FALSE	163.106	-2.79814	1.19048	3.12624e-09	2.76894e-07	-5.92483	1.61711	Group_SF3B1_mutant_vs_SF3B1_wt
TCGA-UVM	TCGA-UVM	FOXD1-AS1	ENSG00000247993.2	FALSE	20.877	-3.43032	0.641563	2.28555e-09	2.90465e-07	-5.97609	1.12234	Group_SF3B1_mutant_vs_SF3B1_wt
TCGA-UVM	ROMS & TCGA-UVM	RPS6KA2	ENSG00000071242.12	FALSE	735.766	-1.47342	0.378847	3.6138e-06	8.58991e-05	-4.63244	1.63965	Group_SF3B1_mutant_vs_SF3B1_wt
TCGA-UVM	TCGA-UVM	POLR3C	ENSG00000186141.9	FALSE	868.812	-0.600635	0.105662	3.28656e-09	2.97654e-07	-5.9166	1.56195	Group_SF3B1_mutant_vs_SF3B1_wt
TCGA-UVM	ROMS & TCGA-UVM	JAG2	ENSG00000184916.9	FALSE	1263.18	-1.47197	0.248368	1.22432e-10	1.66712e-08	-6.43629	1.69036	Group_SF3B1_mutant_vs_SF3B1_wt
TCGA-UVM	TCGA-UVM	TM7SF3	ENSG00000064115.11	FALSE	2356.45	-0.678761	0.120247	3.58548e-09	3.02525e-07	-5.90226	1.66289	Group_SF3B1_mutant_vs_SF3B1_wt
TCGA-UVM	ROMS & TCGA-UVM	CD300A	ENSG00000167851.14	FALSE	59.6515	-1.47013	0.369767	2.50718e-06	6.30409e-05	-4.70754	1.66925	Group_SF3B1_mutant_vs_SF3B1_wt
TCGA-UVM	TCGA-UVM	ZNRD1	ENSG00000066379.15	FALSE	804.551	0.880388	0.156728	3.65129e-09	3.09915e-07	5.89926	1.63965	Group_SF3B1_mutant_vs_SF3B1_wt
TCGA-UVM	TCGA-UVM	COQ2	ENSG00000173085.14	FALSE	192.135	-0.932531	0.169349	3.71494e-09	3.18421e-07	-5.89641	1.61711	Group_SF3B1_mutant_vs_SF3B1_wt
TCGA-UVM	TCGA-UVM	LDB2	ENSG00000169744.13	FALSE	158.288	-1.17966	0.218843	3.75289e-09	3.22453e-07	-5.89473	1.60673	Group_SF3B1_mutant_vs_SF3B1_wt
ROMS	ROMS & TCGA-UVM	SIPA1L2	ENSG00000116991.10	FALSE	77.5238	-2.12414	0.388494	1.48272e-09	3.51738e-07	-6.04623	1.66049	Group_SF3B1_mutant_vs_SF3B1_wt
ROMS	ROMS & TCGA-UVM	KIAA1217	ENSG00000120549.18	FALSE	305.194	1.70544	0.31759	1.49243e-09	3.5275e-07	6.04518	1.6452	Group_SF3B1_mutant_vs_SF3B1_wt
TCGA-UVM	TCGA-UVM	B4GALNT1	ENSG00000135454.14	FALSE	42.0956	-2.42285	0.459431	3.37349e-09	3.56271e-07	-5.91231	1.30197	Group_SF3B1_mutant_vs_SF3B1_wt
ROMS	ROMS	CCDC92	ENSG00000119242.8	FALSE	560.522	-1.01328	0.185303	1.75455e-09	3.59197e-07	-6.01904	1.8754	Group_SF3B1_mutant_vs_SF3B1_wt
TCGA-UVM	TCGA-UVM	ANTXR2	ENSG00000163297.17	FALSE	116.357	-1.30105	0.240837	3.72372e-09	3.77541e-07	-5.89602	1.34541	Group_SF3B1_mutant_vs_SF3B1_wt
ROMS	ROMS & TCGA-UVM	SHPK	ENSG00000197417.7	FALSE	44.075	-1.41957	0.260726	1.62628e-09	3.78956e-07	-6.03132	1.62706	Group_SF3B1_mutant_vs_SF3B1_wt
TCGA-UVM	TCGA-UVM	JCAD	ENSG00000165757.9	FALSE	198.791	-1.58982	0.301412	4.86468e-09	3.97377e-07	-5.85174	1.64382	Group_SF3B1_mutant_vs_SF3B1_wt
TCGA-UVM	TCGA-UVM	CYP24A1	ENSG00000019186.10	FALSE	13.1396	-4.27368	0.84332	3.84291e-09	3.97377e-07	-5.89082	1.30197	Group_SF3B1_mutant_vs_SF3B1_wt
TCGA-UVM	ROMS & TCGA-UVM	ELMO1	ENSG00000155849.15	FALSE	111.222	-1.46721	0.273911	4.13546e-09	4.11129e-07	-5.87868	1.34541	Group_SF3B1_mutant_vs_SF3B1_wt
TCGA-UVM	TCGA-UVM	CEMIP	ENSG00000103888.17	FALSE	70.7999	-1.48675	0.278739	5.18635e-09	4.13964e-07	-5.84108	1.66925	Group_SF3B1_mutant_vs_SF3B1_wt
TCGA-UVM	TCGA-UVM	PRKDC	ENSG00000253729.7	TRUE	5118.08	-1.38176	0.261793	5.65133e-09	4.33833e-07	-5.82676	1.7289	Group_SF3B1_mutant_vs_SF3B1_wt
TCGA-UVM	TCGA-UVM	TMEM255A	ENSG00000125355.15	FALSE	121.05	-2.96741	0.577633	4.36122e-09	4.40517e-07	-5.86988	1.30893	Group_SF3B1_mutant_vs_SF3B1_wt
ROMS	ROMS	ZFP62	ENSG00000196670.13	FALSE	131.782	1.09459	0.199108	1.88029e-09	4.52457e-07	6.00782	1.51864	Group_SF3B1_mutant_vs_SF3B1_wt
ROMS	ROMS & TCGA-UVM	FOXD2	ENSG00000186564.5	FALSE	18.14	-3.19705	0.592118	1.66572e-09	4.52457e-07	-6.02745	1.36168	Group_SF3B1_mutant_vs_SF3B1_wt
ROMS	ROMS & TCGA-UVM	KRT15	ENSG00000171346.16	FALSE	14.8249	4.47759	0.819972	1.72474e-09	4.57358e-07	6.02181	1.36168	Group_SF3B1_mutant_vs_SF3B1_wt
ROMS	ROMS & TCGA-UVM	TBCC	ENSG00000124659.6	FALSE	460.108	1.10041	0.202584	2.413e-09	4.59126e-07	5.96724	1.8754	Group_SF3B1_mutant_vs_SF3B1_wt
TCGA-UVM	TCGA-UVM	KLC4	ENSG00000137171.15	FALSE	1702.08	0.865961	0.157305	7.41442e-09	4.98149e-07	5.78126	1.95281	Group_SF3B1_mutant_vs_SF3B1_wt
TCGA-UVM	ROMS & TCGA-UVM	ADGRB1	ENSG00000181790.11	FALSE	374.172	-1.45558	0.423077	1.98128e-05	0.000296656	-4.26699	1.86389	Group_SF3B1_mutant_vs_SF3B1_wt
TCGA-UVM	TCGA-UVM	PLEKHG4B	ENSG00000153404.14	FALSE	520.344	-2.08425	0.40885	6.49679e-09	5.17888e-07	-5.80344	1.63965	Group_SF3B1_mutant_vs_SF3B1_wt
TCGA-UVM	ROMS & TCGA-UVM	CTXND1	ENSG00000259417.3	FALSE	87.8302	-1.42403	0.425059	2.93329e-05	0.000537235	-4.17858	1.32983	Group_SF3B1_mutant_vs_SF3B1_wt
TCGA-UVM	TCGA-UVM	SYNGAP1-AS1	ENSG00000274259.2	FALSE	81.4549	0.844434	0.151579	5.34102e-09	5.18659e-07	5.83618	1.33077	Group_SF3B1_mutant_vs_SF3B1_wt
TCGA-UVM	TCGA-UVM	ZHX3	ENSG00000174306.21	FALSE	602.886	-0.859652	0.158253	6.56867e-09	5.18659e-07	-5.8016	1.63965	Group_SF3B1_mutant_vs_SF3B1_wt
TCGA-UVM	TCGA-UVM	LINC00638	ENSG00000258701.1	FALSE	55.9192	1.53344	0.280605	5.28923e-09	5.20246e-07	5.83781	1.30893	Group_SF3B1_mutant_vs_SF3B1_wt
TCGA-UVM	ROMS & TCGA-UVM	FRMD4A	ENSG00000151474.23	FALSE	301.799	-1.41907	0.226576	1.50957e-11	2.86869e-09	-6.74698	1.58675	Group_SF3B1_mutant_vs_SF3B1_wt
TCGA-UVM	ROMS & TCGA-UVM	AC147067.1	ENSG00000244459.2	FALSE	24.084	-1.40848	0.314182	3.83208e-07	1.70883e-05	-5.07712	1.28907	Group_SF3B1_mutant_vs_SF3B1_wt
TCGA-UVM	TCGA-UVM	AC034238.1	ENSG00000240535.8	FALSE	48.5375	-3.94711	0.797363	5.37955e-09	5.23251e-07	-5.83498	1.30893	Group_SF3B1_mutant_vs_SF3B1_wt
ROMS	ROMS	COL11A2	ENSG00000204248.10	FALSE	1467.13	3.02453	0.584531	2.90906e-09	5.43439e-07	5.93665	1.88794	Group_SF3B1_mutant_vs_SF3B1_wt
TCGA-UVM	TCGA-UVM	TRAF3	ENSG00000131323.14	TRUE	835.206	-0.767183	0.140596	7.11938e-09	5.50764e-07	-5.78808	1.63965	Group_SF3B1_mutant_vs_SF3B1_wt
ROMS	ROMS	PRPSAP2	ENSG00000141127.15	FALSE	267.335	1.04483	0.192632	2.42139e-09	5.61008e-07	5.96667	1.50475	Group_SF3B1_mutant_vs_SF3B1_wt
TCGA-UVM	TCGA-UVM	KIT	ENSG00000157404.15	TRUE	6885.36	-1.9412	0.38073	7.43027e-09	5.64697e-07	-5.7809	1.66289	Group_SF3B1_mutant_vs_SF3B1_wt
TCGA-UVM	TCGA-UVM	C6orf136	ENSG00000204564.12	FALSE	492.693	0.608908	0.109053	7.10574e-09	5.70735e-07	5.78841	1.56195	Group_SF3B1_mutant_vs_SF3B1_wt
TCGA-UVM	ROMS & TCGA-UVM	FSTL4	ENSG00000053108.17	FALSE	156.802	-1.40648	0.358549	3.64727e-06	8.7164e-05	-4.63053	1.61798	Group_SF3B1_mutant_vs_SF3B1_wt
TCGA-UVM	TCGA-UVM	AC010536.1	ENSG00000226180.3	FALSE	16.4579	1.12643	0.206819	6.00506e-09	5.79488e-07	5.81662	1.28907	Group_SF3B1_mutant_vs_SF3B1_wt
TCGA-UVM	TCGA-UVM	PRR22	ENSG00000212123.4	FALSE	99.5186	1.05968	0.193379	6.19378e-09	5.79488e-07	5.81144	1.32983	Group_SF3B1_mutant_vs_SF3B1_wt
TCGA-UVM	TCGA-UVM	POLM	ENSG00000122678.17	FALSE	965.658	0.842117	0.152833	7.36313e-09	5.79488e-07	5.78243	1.57682	Group_SF3B1_mutant_vs_SF3B1_wt
TCGA-UVM	TCGA-UVM	AC068338.2	ENSG00000260274.1	FALSE	203.13	-0.568287	0.102606	7.74382e-09	5.82504e-07	-5.77394	1.64382	Group_SF3B1_mutant_vs_SF3B1_wt
TCGA-UVM	TCGA-UVM	GBP1	ENSG00000117228.10	FALSE	354.261	-3.41181	0.701876	9.07469e-09	5.9986e-07	-5.74717	1.86389	Group_SF3B1_mutant_vs_SF3B1_wt
TCGA-UVM	ROMS & TCGA-UVM	CORO6	ENSG00000167549.18	FALSE	56.9232	-1.3992	0.47565	0.000120168	0.00159995	-3.84578	1.33077	Group_SF3B1_mutant_vs_SF3B1_wt
TCGA-UVM	TCGA-UVM	SDK2	ENSG00000069188.17	FALSE	131.486	-2.2425	0.439449	6.59112e-09	6.06315e-07	-5.80102	1.32983	Group_SF3B1_mutant_vs_SF3B1_wt
TCGA-UVM	TCGA-UVM	RTL10	ENSG00000215012.9	FALSE	557.319	0.537076	0.0954664	6.99578e-09	6.10328e-07	5.79103	1.39723	Group_SF3B1_mutant_vs_SF3B1_wt
TCGA-UVM	TCGA-UVM	EFL1	ENSG00000140598.15	FALSE	298.928	-0.628463	0.113646	8.33432e-09	6.37996e-07	-5.76155	1.58675	Group_SF3B1_mutant_vs_SF3B1_wt
TCGA-UVM	TCGA-UVM	TJAP1	ENSG00000137221.14	FALSE	1152.84	0.71465	0.129288	8.34894e-09	6.63087e-07	5.76126	1.524	Group_SF3B1_mutant_vs_SF3B1_wt
ROMS	ROMS & TCGA-UVM	PTGES3L	ENSG00000267060.5	FALSE	15.0282	2.48675	0.458202	2.87367e-09	6.63305e-07	5.93866	1.47646	Group_SF3B1_mutant_vs_SF3B1_wt
ROMS	ROMS & TCGA-UVM	HSD17B8	ENSG00000204228.4	FALSE	194.865	1.36398	0.257824	2.57131e-09	6.81277e-07	5.95686	1.27196	Group_SF3B1_mutant_vs_SF3B1_wt
TCGA-UVM	ROMS & TCGA-UVM	DOCK11	ENSG00000147251.15	FALSE	111.391	-1.39845	0.331247	1.14855e-06	4.09426e-05	-4.86431	1.32977	Group_SF3B1_mutant_vs_SF3B1_wt
TCGA-UVM	TCGA-UVM	NPTX1	ENSG00000171246.6	FALSE	87.8197	-3.07079	0.61765	7.54506e-09	6.84195e-07	-5.77832	1.32983	Group_SF3B1_mutant_vs_SF3B1_wt
ROMS	ROMS	CLSTN1	ENSG00000171603.17	FALSE	1414.43	-0.817128	0.153801	3.9072e-09	6.89797e-07	-5.88808	1.88794	Group_SF3B1_mutant_vs_SF3B1_wt
TCGA-UVM	TCGA-UVM	IL12RB1	ENSG00000096996.15	FALSE	61.8556	-2.518	0.498354	7.8709e-09	7.08904e-07	-5.7712	1.32983	Group_SF3B1_mutant_vs_SF3B1_wt
ROMS	ROMS	NOSTRIN	ENSG00000163072.15	FALSE	48.5551	3.75273	0.71962	3.58106e-09	7.11007e-07	5.90247	1.66049	Group_SF3B1_mutant_vs_SF3B1_wt
TCGA-UVM	ROMS & TCGA-UVM	MGLL	ENSG00000074416.14	FALSE	772.333	-1.3953	0.351559	0.000516341	0.00420227	-3.47213	1.63965	Group_SF3B1_mutant_vs_SF3B1_wt
ROMS	ROMS & TCGA-UVM	DAAM2	ENSG00000146122.17	FALSE	2305.48	1.13084	0.213838	4.16689e-09	7.16165e-07	5.87743	1.89759	Group_SF3B1_mutant_vs_SF3B1_wt
TCGA-UVM	ROMS & TCGA-UVM	CHST2	ENSG00000175040.6	FALSE	128.326	-1.39048	0.326226	9.01599e-07	3.34821e-05	-4.91198	1.34541	Group_SF3B1_mutant_vs_SF3B1_wt
TCGA-UVM	TCGA-UVM	SLC6A3	ENSG00000142319.18	FALSE	18.8077	-2.43214	0.473757	7.91861e-09	7.28142e-07	-5.77018	1.28907	Group_SF3B1_mutant_vs_SF3B1_wt
TCGA-UVM	TCGA-UVM	ADAM11	ENSG00000073670.14	FALSE	254.802	-1.80817	0.353757	9.91838e-09	7.29202e-07	-5.73212	1.60673	Group_SF3B1_mutant_vs_SF3B1_wt
TCGA-UVM	TCGA-UVM	MGST1	ENSG00000008394.13	FALSE	233.457	-1.96592	0.386677	1.02692e-08	7.47176e-07	-5.72622	1.61798	Group_SF3B1_mutant_vs_SF3B1_wt
TCGA-UVM	TCGA-UVM	GZMK	ENSG00000113088.5	FALSE	64.3849	-3.64095	0.748921	1.09898e-08	7.69777e-07	-5.7147	1.66925	Group_SF3B1_mutant_vs_SF3B1_wt
TCGA-UVM	TCGA-UVM	NRDC	ENSG00000078618.21	FALSE	2179.01	-0.804945	0.149381	1.13177e-08	7.93079e-07	-5.7097	1.66289	Group_SF3B1_mutant_vs_SF3B1_wt
ROMS	ROMS	ZNF525	ENSG00000203326.11	FALSE	51.3417	1.51704	0.283447	4.01384e-09	7.96006e-07	5.88362	1.62706	Group_SF3B1_mutant_vs_SF3B1_wt
ROMS	ROMS	SIGIRR	ENSG00000185187.13	FALSE	786.701	-1.25009	0.241556	4.12205e-09	7.99938e-07	-5.87922	1.6452	Group_SF3B1_mutant_vs_SF3B1_wt
TCGA-UVM	TCGA-UVM	DNAJA4	ENSG00000140403.12	FALSE	2720.92	-0.792937	0.148214	1.19548e-08	8.22047e-07	-5.70037	1.68319	Group_SF3B1_mutant_vs_SF3B1_wt
TCGA-UVM	TCGA-UVM	PLPP3	ENSG00000162407.9	FALSE	174.948	-1.25904	0.24119	1.14708e-08	8.22047e-07	-5.70741	1.61711	Group_SF3B1_mutant_vs_SF3B1_wt
TCGA-UVM	TCGA-UVM	ETV4	ENSG00000175832.13	TRUE	757.014	1.53838	0.290893	1.31905e-08	9.74137e-07	5.68358	1.56195	Group_SF3B1_mutant_vs_SF3B1_wt
TCGA-UVM	TCGA-UVM	B2M	ENSG00000166710.19	TRUE	26507.6	-1.7778	0.357398	1.43835e-08	9.94431e-07	-5.66876	1.66289	Group_SF3B1_mutant_vs_SF3B1_wt
TCGA-UVM	TCGA-UVM	CST7	ENSG00000077984.6	FALSE	69.9485	-2.90709	0.594322	1.14869e-08	1.00557e-06	-5.70717	1.30893	Group_SF3B1_mutant_vs_SF3B1_wt
TCGA-UVM	TCGA-UVM	P4HA2-AS1	ENSG00000237714.1	FALSE	77.864	-1.18958	0.227991	1.18608e-08	1.00678e-06	-5.70171	1.34541	Group_SF3B1_mutant_vs_SF3B1_wt
ROMS	ROMS & TCGA-UVM	ACOT13	ENSG00000112304.11	FALSE	149.852	1.42027	0.268713	4.8463e-09	1.01757e-06	5.85237	1.50475	Group_SF3B1_mutant_vs_SF3B1_wt
TCGA-UVM	TCGA-UVM	GALNT10	ENSG00000164574.16	FALSE	436.616	-0.938687	0.178639	1.42457e-08	1.0347e-06	-5.67041	1.56195	Group_SF3B1_mutant_vs_SF3B1_wt
TCGA-UVM	ROMS & TCGA-UVM	SLCO2B1	ENSG00000137491.14	FALSE	386.768	-1.37932	0.28497	5.95315e-08	3.1841e-06	-5.4202	1.60673	Group_SF3B1_mutant_vs_SF3B1_wt
TCGA-UVM	ROMS & TCGA-UVM	ANO5	ENSG00000171714.11	FALSE	142.8	-1.37852	0.432966	3.36163e-05	0.000605924	-4.14747	1.30893	Group_SF3B1_mutant_vs_SF3B1_wt
TCGA-UVM	TCGA-UVM	CD3E	ENSG00000198851.9	FALSE	126.379	-3.05573	0.626976	1.23081e-08	1.04074e-06	-5.6954	1.32977	Group_SF3B1_mutant_vs_SF3B1_wt
TCGA-UVM	TCGA-UVM	FOXD1	ENSG00000251493.5	FALSE	35.82	-3.04595	0.613115	1.14584e-08	1.04234e-06	-5.70759	1.23088	Group_SF3B1_mutant_vs_SF3B1_wt
TCGA-UVM	TCGA-UVM	SLITRK2	ENSG00000185985.9	FALSE	85.2579	-2.48294	0.503055	1.6131e-08	1.07853e-06	-5.64908	1.66925	Group_SF3B1_mutant_vs_SF3B1_wt
TCGA-UVM	TCGA-UVM	SERPINB8	ENSG00000166401.14	FALSE	69.1453	-1.33756	0.259384	1.36471e-08	1.15987e-06	-5.67776	1.30893	Group_SF3B1_mutant_vs_SF3B1_wt
TCGA-UVM	TCGA-UVM	JCHAIN	ENSG00000132465.11	FALSE	52.5732	-4.60714	0.93602	1.40953e-08	1.16172e-06	-5.67223	1.34541	Group_SF3B1_mutant_vs_SF3B1_wt
TCGA-UVM	TCGA-UVM	AL157871.4	ENSG00000258666.1	FALSE	1749.28	-2.07827	0.421972	2.10075e-08	1.18512e-06	-5.60349	1.95281	Group_SF3B1_mutant_vs_SF3B1_wt
TCGA-UVM	ROMS & TCGA-UVM	FOXD2	ENSG00000186564.5	FALSE	68.802	-1.37807	0.405731	1.78857e-05	0.000358951	-4.28977	1.32983	Group_SF3B1_mutant_vs_SF3B1_wt
TCGA-UVM	TCGA-UVM	SDC2	ENSG00000169439.12	FALSE	237.404	-2.27607	0.463729	1.73968e-08	1.18512e-06	-5.63608	1.62095	Group_SF3B1_mutant_vs_SF3B1_wt
ROMS	ROMS & TCGA-UVM	CUL7	ENSG00000044090.8	FALSE	1555.27	0.741568	0.141917	7.31452e-09	1.20531e-06	5.78354	1.89759	Group_SF3B1_mutant_vs_SF3B1_wt
ROMS	ROMS & TCGA-UVM	GLO1	ENSG00000124767.7	FALSE	623.927	1.49988	0.287285	7.52461e-09	1.23355e-06	5.77878	1.88794	Group_SF3B1_mutant_vs_SF3B1_wt
ROMS	ROMS	STAG3	ENSG00000066923.17	FALSE	40.189	2.28102	0.434241	6.54433e-09	1.23589e-06	5.80222	1.62161	Group_SF3B1_mutant_vs_SF3B1_wt
ROMS	ROMS	UQCC1	ENSG00000101019.22	FALSE	659.402	1.00557	0.192367	7.69276e-09	1.23589e-06	5.77506	1.88794	Group_SF3B1_mutant_vs_SF3B1_wt
TCGA-UVM	ROMS & TCGA-UVM	MYO1F	ENSG00000142347.17	FALSE	206.73	-1.36984	0.262001	7.99036e-09	6.06288e-07	-5.76866	1.61798	Group_SF3B1_mutant_vs_SF3B1_wt
TCGA-UVM	TCGA-UVM	NOVA1	ENSG00000139910.20	FALSE	25.5305	-2.4474	0.489595	1.40248e-08	1.23947e-06	-5.67309	1.23088	Group_SF3B1_mutant_vs_SF3B1_wt
ROMS	ROMS	ZNF343	ENSG00000088876.11	FALSE	125.984	0.881864	0.16856	7.29734e-09	1.24003e-06	5.78393	1.76725	Group_SF3B1_mutant_vs_SF3B1_wt
TCGA-UVM	TCGA-UVM	CUL1	ENSG00000055130.16	FALSE	1129.96	-0.722189	0.135648	1.9045e-08	1.25955e-06	-5.62046	1.63965	Group_SF3B1_mutant_vs_SF3B1_wt
TCGA-UVM	ROMS & TCGA-UVM	FLI1	ENSG00000151702.17	TRUE	92.1448	-1.36789	0.273199	2.94932e-08	2.10947e-06	-5.54442	1.32977	Group_SF3B1_mutant_vs_SF3B1_wt
TCGA-UVM	TCGA-UVM	WARS	ENSG00000140105.18	FALSE	13163.9	-2.04221	0.423976	2.05214e-08	1.27905e-06	-5.60755	1.7289	Group_SF3B1_mutant_vs_SF3B1_wt
TCGA-UVM	TCGA-UVM	AC090607.4	ENSG00000272418.1	FALSE	597.046	-0.788977	0.149323	1.67092e-08	1.28064e-06	-5.64302	1.39723	Group_SF3B1_mutant_vs_SF3B1_wt
TCGA-UVM	TCGA-UVM	C1S	ENSG00000182326.15	FALSE	828.806	-2.20157	0.446184	1.81829e-08	1.28064e-06	-5.62846	1.524	Group_SF3B1_mutant_vs_SF3B1_wt
TCGA-UVM	TCGA-UVM	FANCE	ENSG00000112039.4	TRUE	212.93	0.800565	0.150036	1.96449e-08	1.29618e-06	5.6151	1.61798	Group_SF3B1_mutant_vs_SF3B1_wt
TCGA-UVM	TCGA-UVM	LRRC27	ENSG00000148814.18	FALSE	365.087	0.810732	0.152817	2.29258e-08	1.30902e-06	5.58833	1.86389	Group_SF3B1_mutant_vs_SF3B1_wt
ROMS	ROMS & TCGA-UVM	LINC00847	ENSG00000245060.7	FALSE	458.642	1.02255	0.195455	8.5782e-09	1.33339e-06	5.75668	1.88794	Group_SF3B1_mutant_vs_SF3B1_wt
ROMS	ROMS & TCGA-UVM	IDUA	ENSG00000127415.13	FALSE	340.72	-1.48349	0.285443	7.52185e-09	1.33339e-06	-5.77884	1.6452	Group_SF3B1_mutant_vs_SF3B1_wt
ROMS	ROMS & TCGA-UVM	HIVEP3	ENSG00000127124.16	FALSE	53.6321	-1.72666	0.333124	7.34221e-09	1.33339e-06	-5.7829	1.62608	Group_SF3B1_mutant_vs_SF3B1_wt
TCGA-UVM	TCGA-UVM	PTPN11	ENSG00000179295.17	TRUE	1762.3	-0.787513	0.15029	2.23932e-08	1.33844e-06	-5.59242	1.77507	Group_SF3B1_mutant_vs_SF3B1_wt
TCGA-UVM	ROMS & TCGA-UVM	ANKDD1A	ENSG00000166839.17	FALSE	161.756	-1.36773	0.279808	4.18936e-08	2.3901e-06	-5.48268	1.60673	Group_SF3B1_mutant_vs_SF3B1_wt
TCGA-UVM	ROMS & TCGA-UVM	COL8A2	ENSG00000171812.13	FALSE	207.267	-1.36658	0.27991	4.90156e-08	2.69928e-06	-5.45485	1.61711	Group_SF3B1_mutant_vs_SF3B1_wt
TCGA-UVM	TCGA-UVM	SIT1	ENSG00000137078.9	FALSE	20.3863	-3.40689	0.700499	1.68237e-08	1.37195e-06	-5.64185	1.28907	Group_SF3B1_mutant_vs_SF3B1_wt
TCGA-UVM	TCGA-UVM	ALDH1L2	ENSG00000136010.14	FALSE	696.795	-1.66236	0.333305	2.0838e-08	1.37658e-06	-5.6049	1.58509	Group_SF3B1_mutant_vs_SF3B1_wt
TCGA-UVM	TCGA-UVM	RASSF5	ENSG00000266094.7	FALSE	76.61	-1.917	0.383768	1.7533e-08	1.37658e-06	-5.63473	1.33077	Group_SF3B1_mutant_vs_SF3B1_wt
TCGA-UVM	ROMS & TCGA-UVM	DLX4	ENSG00000108813.11	FALSE	25.2639	-1.35737	0.310846	5.37629e-07	2.30436e-05	-5.01237	1.24341	Group_SF3B1_mutant_vs_SF3B1_wt
TCGA-UVM	TCGA-UVM	CCNJL	ENSG00000135083.15	FALSE	27.8509	-2.26859	0.45867	1.71532e-08	1.38191e-06	-5.63851	1.28907	Group_SF3B1_mutant_vs_SF3B1_wt
TCGA-UVM	TCGA-UVM	RASAL3	ENSG00000105122.13	FALSE	62.8311	-2.14274	0.433107	1.80415e-08	1.4037e-06	-5.6298	1.33077	Group_SF3B1_mutant_vs_SF3B1_wt
TCGA-UVM	TCGA-UVM	AC023906.4	ENSG00000259709.1	FALSE	47.0881	-1.39822	0.270942	1.86001e-08	1.42711e-06	-5.62454	1.34541	Group_SF3B1_mutant_vs_SF3B1_wt
TCGA-UVM	TCGA-UVM	BICC1	ENSG00000122870.11	FALSE	32.7503	-1.75495	0.350956	1.79014e-08	1.42924e-06	-5.63115	1.28907	Group_SF3B1_mutant_vs_SF3B1_wt
TCGA-UVM	TCGA-UVM	WDR90	ENSG00000161996.19	TRUE	548.95	0.70102	0.1311	2.28328e-08	1.48586e-06	5.58904	1.57682	Group_SF3B1_mutant_vs_SF3B1_wt
TCGA-UVM	TCGA-UVM	SP110	ENSG00000135899.17	FALSE	380.475	-0.909681	0.175867	2.39972e-08	1.49351e-06	-5.5804	1.64382	Group_SF3B1_mutant_vs_SF3B1_wt
TCGA-UVM	TCGA-UVM	AXIN1	ENSG00000103126.15	TRUE	1431.11	0.538132	0.0993549	2.31136e-08	1.4952e-06	5.58692	1.57682	Group_SF3B1_mutant_vs_SF3B1_wt
TCGA-UVM	ROMS & TCGA-UVM	SERP2	ENSG00000151778.11	TRUE	43.9458	-1.32858	0.485618	0.000180322	0.00223942	-3.7451	1.28907	Group_SF3B1_mutant_vs_SF3B1_wt
TCGA-UVM	ROMS & TCGA-UVM	CSF1R	ENSG00000182578.13	TRUE	602.619	-1.31311	0.288834	2.68794e-07	1.07326e-05	-5.14411	1.57682	Group_SF3B1_mutant_vs_SF3B1_wt
TCGA-UVM	ROMS & TCGA-UVM	SLC29A4	ENSG00000164638.10	FALSE	237.187	-1.30701	0.318739	1.92501e-06	5.25393e-05	-4.76114	1.62095	Group_SF3B1_mutant_vs_SF3B1_wt
ROMS	ROMS	MAZ	ENSG00000103495.14	TRUE	1874.06	-0.877187	0.169543	8.87765e-09	1.52322e-06	-5.75089	1.65211	Group_SF3B1_mutant_vs_SF3B1_wt
TCGA-UVM	TCGA-UVM	HPSE	ENSG00000173083.15	FALSE	64.788	-1.99426	0.401802	2.06491e-08	1.56418e-06	-5.60647	1.33077	Group_SF3B1_mutant_vs_SF3B1_wt
TCGA-UVM	TCGA-UVM	CD247	ENSG00000198821.10	FALSE	33.2116	-2.70675	0.555587	1.98624e-08	1.60559e-06	-5.6132	1.24341	Group_SF3B1_mutant_vs_SF3B1_wt
ROMS	ROMS & TCGA-UVM	TNFRSF14	ENSG00000157873.17	TRUE	7373.26	-1.44548	0.283506	9.46439e-09	1.60885e-06	-5.74006	1.65211	Group_SF3B1_mutant_vs_SF3B1_wt
TCGA-UVM	TCGA-UVM	ITPKC	ENSG00000086544.3	FALSE	692.38	0.656341	0.122707	2.44911e-08	1.61054e-06	5.57685	1.524	Group_SF3B1_mutant_vs_SF3B1_wt
ROMS	ROMS	KIN	ENSG00000151657.12	FALSE	155.341	1.23413	0.237387	9.06725e-09	1.62478e-06	5.74731	1.50475	Group_SF3B1_mutant_vs_SF3B1_wt
ROMS	ROMS	PNPLA6	ENSG00000032444.16	FALSE	520.734	-0.713247	0.138467	1.18334e-08	1.62478e-06	-5.70211	1.93775	Group_SF3B1_mutant_vs_SF3B1_wt
ROMS	ROMS	KDM8	ENSG00000155666.11	FALSE	107.282	-0.963485	0.187916	1.05012e-08	1.62478e-06	-5.72243	1.75956	Group_SF3B1_mutant_vs_SF3B1_wt
ROMS	ROMS & TCGA-UVM	TMEM173	ENSG00000184584.13	FALSE	944.508	-1.08465	0.213124	1.1473e-08	1.62478e-06	-5.70738	1.89759	Group_SF3B1_mutant_vs_SF3B1_wt
ROMS	ROMS & TCGA-UVM	DAPK2	ENSG00000035664.11	FALSE	12.6091	-1.69918	0.327204	8.75321e-09	1.62478e-06	-5.75327	1.44238	Group_SF3B1_mutant_vs_SF3B1_wt
ROMS	ROMS & TCGA-UVM	ECM1	ENSG00000143369.15	FALSE	373.724	-2.77814	0.554064	1.02647e-08	1.62478e-06	-5.7263	1.70956	Group_SF3B1_mutant_vs_SF3B1_wt
TCGA-UVM	TCGA-UVM	NUP50-DT	ENSG00000226328.6	FALSE	97.8852	-1.02733	0.198504	2.17904e-08	1.64286e-06	-5.59715	1.32541	Group_SF3B1_mutant_vs_SF3B1_wt
ROMS	ROMS	ABCF1	ENSG00000204574.13	FALSE	808.403	0.736602	0.144492	1.24856e-08	1.65128e-06	5.69296	1.99424	Group_SF3B1_mutant_vs_SF3B1_wt
TCGA-UVM	ROMS & TCGA-UVM	TMEM255B	ENSG00000184497.12	FALSE	51.5082	-1.29901	0.309224	1.36031e-06	4.64787e-05	-4.83073	1.33077	Group_SF3B1_mutant_vs_SF3B1_wt
TCGA-UVM	TCGA-UVM	TSPAN5	ENSG00000168785.8	FALSE	242.716	-2.04433	0.431005	2.74604e-08	1.68617e-06	-5.5569	1.61798	Group_SF3B1_mutant_vs_SF3B1_wt
TCGA-UVM	TCGA-UVM	HLA-DRA	ENSG00000204287.14	FALSE	4360.22	-2.11808	0.437052	2.95649e-08	1.69402e-06	-5.54399	1.7289	Group_SF3B1_mutant_vs_SF3B1_wt
TCGA-UVM	TCGA-UVM	SLC1A1	ENSG00000106688.12	FALSE	61.6162	-2.21113	0.448259	2.31801e-08	1.7218e-06	-5.58642	1.32983	Group_SF3B1_mutant_vs_SF3B1_wt
ROMS	ROMS	SMNDC1	ENSG00000119953.12	FALSE	121.682	0.912579	0.178149	1.16731e-08	1.73655e-06	5.70443	1.75762	Group_SF3B1_mutant_vs_SF3B1_wt
TCGA-UVM	TCGA-UVM	C1QB	ENSG00000173369.16	FALSE	2595.39	-1.92694	0.397442	3.55356e-08	1.79234e-06	-5.51171	1.95281	Group_SF3B1_mutant_vs_SF3B1_wt
TCGA-UVM	TCGA-UVM	HEG1	ENSG00000173706.14	FALSE	289.29	-1.24668	0.248331	3.00518e-08	1.79552e-06	-5.54113	1.64382	Group_SF3B1_mutant_vs_SF3B1_wt
ROMS	ROMS & TCGA-UVM	NRAV	ENSG00000248008.2	FALSE	64.8331	1.24029	0.243514	1.14647e-08	1.79967e-06	5.7075	1.62706	Group_SF3B1_mutant_vs_SF3B1_wt
ROMS	ROMS & TCGA-UVM	LTK	ENSG00000062524.16	TRUE	35.4278	-2.99928	0.594644	1.14883e-08	1.79967e-06	-5.70715	1.62706	Group_SF3B1_mutant_vs_SF3B1_wt
TCGA-UVM	TCGA-UVM	EIF4G3	ENSG00000075151.20	FALSE	1411.03	-0.983129	0.192763	3.06234e-08	1.82391e-06	-5.53783	1.63965	Group_SF3B1_mutant_vs_SF3B1_wt
TCGA-UVM	TCGA-UVM	MT-CYB	ENSG00000198727.2	FALSE	296995	1.57212	0.288626	3.19523e-08	1.84858e-06	5.53039	1.68319	Group_SF3B1_mutant_vs_SF3B1_wt
TCGA-UVM	ROMS & TCGA-UVM	CYTH4	ENSG00000100055.21	FALSE	153.519	-1.27909	0.304929	1.33402e-06	4.00382e-05	-4.83462	1.60673	Group_SF3B1_mutant_vs_SF3B1_wt
TCGA-UVM	TCGA-UVM	PDLIM4	ENSG00000131435.13	FALSE	71.7528	-2.15331	0.442506	2.64523e-08	1.90381e-06	-5.56343	1.34541	Group_SF3B1_mutant_vs_SF3B1_wt
TCGA-UVM	ROMS & TCGA-UVM	GNB5	ENSG00000069966.18	FALSE	455.764	-1.27754	0.218405	2.93276e-10	3.66873e-08	-6.30229	1.57682	Group_SF3B1_mutant_vs_SF3B1_wt
ROMS	ROMS & TCGA-UVM	DAXX	ENSG00000204209.13	TRUE	460.598	0.64711	0.126537	1.2733e-08	1.94034e-06	5.68961	1.6452	Group_SF3B1_mutant_vs_SF3B1_wt
ROMS	ROMS & TCGA-UVM	TMEM225B	ENSG00000244219.7	FALSE	14.7106	-2.57491	0.51219	1.14287e-08	1.94034e-06	-5.70804	1.47646	Group_SF3B1_mutant_vs_SF3B1_wt
TCGA-UVM	TCGA-UVM	C11orf45	ENSG00000174370.9	FALSE	63.2708	-1.42534	0.284513	2.71023e-08	1.96238e-06	-5.55919	1.32983	Group_SF3B1_mutant_vs_SF3B1_wt
ROMS	ROMS	AC021092.1	ENSG00000186019.10	FALSE	21.9853	1.48492	0.289047	1.19148e-08	1.97393e-06	5.70094	1.47646	Group_SF3B1_mutant_vs_SF3B1_wt
ROMS	ROMS	MTERF2	ENSG00000120832.10	FALSE	93.9298	-1.11583	0.219294	1.44932e-08	1.97393e-06	-5.66746	1.79977	Group_SF3B1_mutant_vs_SF3B1_wt
ROMS	ROMS & TCGA-UVM	AC005281.1	ENSG00000225606.1	FALSE	33.751	11.4362	3.3649	1.39296e-08	2.01938e-06	5.67425	1.66049	Group_SF3B1_mutant_vs_SF3B1_wt
ROMS	ROMS & TCGA-UVM	BCL2L11	ENSG00000153094.23	TRUE	38.5501	-1.24561	0.247306	1.63886e-08	2.01938e-06	-5.64635	1.96277	Group_SF3B1_mutant_vs_SF3B1_wt
TCGA-UVM	ROMS & TCGA-UVM	ANTXR1	ENSG00000169604.19	FALSE	972.636	-1.26762	0.351267	1.255e-05	0.000241945	-4.36781	1.524	Group_SF3B1_mutant_vs_SF3B1_wt
TCGA-UVM	TCGA-UVM	ATF6B	ENSG00000213676.13	FALSE	3666.26	0.904768	0.173939	3.78596e-08	2.09823e-06	5.50056	1.7289	Group_SF3B1_mutant_vs_SF3B1_wt
TCGA-UVM	TCGA-UVM	BAG2	ENSG00000112208.11	FALSE	233.731	-1.66678	0.343372	3.55553e-08	2.09823e-06	-5.51162	1.62095	Group_SF3B1_mutant_vs_SF3B1_wt
TCGA-UVM	TCGA-UVM	AP002986.1	ENSG00000175773.13	FALSE	20.3894	1.33984	0.260655	2.7622e-08	2.10947e-06	5.55588	1.24341	Group_SF3B1_mutant_vs_SF3B1_wt
TCGA-UVM	ROMS & TCGA-UVM	ARHGAP30	ENSG00000186517.14	FALSE	150.767	-1.26287	0.351681	1.59374e-05	0.000326754	-4.31532	1.32541	Group_SF3B1_mutant_vs_SF3B1_wt
ROMS	ROMS & TCGA-UVM	POLH	ENSG00000170734.11	FALSE	193.62	1.3342	0.263015	1.33507e-08	2.11896e-06	5.68152	1.50475	Group_SF3B1_mutant_vs_SF3B1_wt
TCGA-UVM	TCGA-UVM	WDR7	ENSG00000091157.13	FALSE	313.506	-0.664028	0.128319	4.17115e-08	2.1192e-06	-5.48345	1.86389	Group_SF3B1_mutant_vs_SF3B1_wt
TCGA-UVM	ROMS & TCGA-UVM	NFATC2	ENSG00000101096.20	TRUE	74.2962	-1.26058	0.33593	9.8902e-06	0.000226636	-4.41956	1.30893	Group_SF3B1_mutant_vs_SF3B1_wt
TCGA-UVM	TCGA-UVM	NKG7	ENSG00000105374.10	FALSE	148.874	-2.66695	0.563243	3.00975e-08	2.1316e-06	-5.54087	1.32977	Group_SF3B1_mutant_vs_SF3B1_wt
TCGA-UVM	TCGA-UVM	VGLL4	ENSG00000144560.15	FALSE	1950.18	0.650633	0.123799	3.88451e-08	2.18965e-06	5.49602	1.66289	Group_SF3B1_mutant_vs_SF3B1_wt
TCGA-UVM	TCGA-UVM	PPP2R5A	ENSG00000066027.12	FALSE	1190.01	-0.990008	0.195383	3.56272e-08	2.18965e-06	-5.51126	1.524	Group_SF3B1_mutant_vs_SF3B1_wt
TCGA-UVM	ROMS & TCGA-UVM	LST1	ENSG00000204482.10	FALSE	85.3155	-1.24979	0.365429	2.93821e-05	0.000544022	-4.1782	1.30893	Group_SF3B1_mutant_vs_SF3B1_wt
TCGA-UVM	TCGA-UVM	NTNG2	ENSG00000196358.11	FALSE	35.7727	-2.51217	0.381687	3.05825e-08	2.2101e-06	-5.53807	1.28907	Group_SF3B1_mutant_vs_SF3B1_wt
TCGA-UVM	ROMS & TCGA-UVM	WDR34	ENSG00000119333.11	FALSE	1451.33	-1.2402	0.217805	5.91113e-10	6.35748e-08	-6.19278	1.63965	Group_SF3B1_mutant_vs_SF3B1_wt
ROMS	ROMS & TCGA-UVM	CES3	ENSG00000172828.13	FALSE	60.5414	3.75993	0.816464	1.61268e-08	2.28354e-06	5.64912	1.66049	Group_SF3B1_mutant_vs_SF3B1_wt
ROMS	ROMS & TCGA-UVM	AC060780.1	ENSG00000267002.3	FALSE	371.96	0.790922	0.156349	1.65393e-08	2.28354e-06	5.64478	1.70956	Group_SF3B1_mutant_vs_SF3B1_wt
TCGA-UVM	TCGA-UVM	PTPN7	ENSG00000143851.15	FALSE	55.3596	-2.68315	0.566504	3.35472e-08	2.31031e-06	-5.52184	1.34541	Group_SF3B1_mutant_vs_SF3B1_wt
ROMS	ROMS & TCGA-UVM	ZNF382	ENSG00000161298.18	FALSE	30.7403	2.18695	0.451278	1.61778e-08	2.31985e-06	5.64858	1.62706	Group_SF3B1_mutant_vs_SF3B1_wt
TCGA-UVM	TCGA-UVM	IRX1	ENSG00000170549.4	FALSE	76.9897	-3.12612	0.66648	3.36865e-08	2.34077e-06	-5.52111	1.32983	Group_SF3B1_mutant_vs_SF3B1_wt
TCGA-UVM	TCGA-UVM	GBP4	ENSG00000162654.9	FALSE	213.692	-2.48249	0.435414	4.18886e-08	2.38593e-06	-5.4827	1.61798	Group_SF3B1_mutant_vs_SF3B1_wt
TCGA-UVM	ROMS & TCGA-UVM	LYN	ENSG00000254087.8	TRUE	478.817	-1.23963	0.228603	3.01566e-09	2.75072e-07	-5.93074	1.57682	Group_SF3B1_mutant_vs_SF3B1_wt
TCGA-UVM	TCGA-UVM	TNFRSF9	ENSG00000049249.8	FALSE	26.9772	-4.97722	1.06511	3.24201e-08	2.3901e-06	-5.52784	1.24341	Group_SF3B1_mutant_vs_SF3B1_wt
ROMS	ROMS & TCGA-UVM	ZNF560	ENSG00000198028.3	FALSE	22.2889	5.09685	1.10598	1.40291e-08	2.45403e-06	5.67303	1.32363	Group_SF3B1_mutant_vs_SF3B1_wt
TCGA-UVM	ROMS & TCGA-UVM	SFXN5	ENSG00000144040.12	FALSE	221.737	-1.23859	0.209263	2.11225e-10	2.78883e-08	-6.35295	1.61711	Group_SF3B1_mutant_vs_SF3B1_wt
TCGA-UVM	ROMS & TCGA-UVM	TMEM273	ENSG00000204161.14	FALSE	33.6515	-1.23279	0.308341	3.6393e-06	0.000108817	-4.63098	1.23088	Group_SF3B1_mutant_vs_SF3B1_wt
TCGA-UVM	TCGA-UVM	ZHX1	ENSG00000165156.15	FALSE	766.226	1.07841	0.210906	4.34403e-08	2.52249e-06	5.47626	1.56195	Group_SF3B1_mutant_vs_SF3B1_wt
TCGA-UVM	TCGA-UVM	STAC3	ENSG00000185482.8	FALSE	54.8394	1.11785	0.217745	3.75579e-08	2.55484e-06	5.50197	1.32983	Group_SF3B1_mutant_vs_SF3B1_wt
TCGA-UVM	TCGA-UVM	TEP1	ENSG00000129566.13	FALSE	491.24	-0.849238	0.166926	4.56066e-08	2.63438e-06	-5.46764	1.56195	Group_SF3B1_mutant_vs_SF3B1_wt
TCGA-UVM	TCGA-UVM	HTATIP2	ENSG00000109854.13	FALSE	305.842	-1.68065	0.352799	5.47664e-08	2.64407e-06	-5.4351	1.86389	Group_SF3B1_mutant_vs_SF3B1_wt
TCGA-UVM	TCGA-UVM	HLA-DOA	ENSG00000204252.14	FALSE	188.986	-2.11242	0.445931	4.84889e-08	2.64747e-06	-5.45676	1.64382	Group_SF3B1_mutant_vs_SF3B1_wt
TCGA-UVM	ROMS & TCGA-UVM	TMEM54	ENSG00000121900.19	FALSE	841.954	-1.22347	0.258725	1.21875e-07	5.87693e-06	-5.29066	1.56195	Group_SF3B1_mutant_vs_SF3B1_wt
TCGA-UVM	TCGA-UVM	BASP1	ENSG00000176788.9	FALSE	202.801	-1.30306	0.266851	4.85853e-08	2.67619e-06	-5.45641	1.62095	Group_SF3B1_mutant_vs_SF3B1_wt
ROMS	ROMS & TCGA-UVM	ZNF676	ENSG00000196109.8	FALSE	11.4049	4.07668	0.811508	1.8072e-08	2.68938e-06	5.62951	1.53046	Group_SF3B1_mutant_vs_SF3B1_wt
ROMS	ROMS	CST3	ENSG00000101439.9	FALSE	3109.96	-1.10819	0.221917	2.24315e-08	2.68938e-06	-5.59212	1.88794	Group_SF3B1_mutant_vs_SF3B1_wt
ROMS	ROMS	ZNF568	ENSG00000198453.13	FALSE	36.8942	0.945052	0.188933	2.35203e-08	2.69232e-06	5.58389	1.96277	Group_SF3B1_mutant_vs_SF3B1_wt
TCGA-UVM	ROMS & TCGA-UVM	CDC27	ENSG00000004897.12	FALSE	654.525	-1.20192	0.16439	1.83371e-14	6.51911e-12	-7.66178	1.58509	Group_SF3B1_mutant_vs_SF3B1_wt
ROMS	ROMS & TCGA-UVM	C12orf57	ENSG00000111678.11	FALSE	739.739	-1.2494	0.250274	2.31368e-08	2.73314e-06	-5.58674	1.88794	Group_SF3B1_mutant_vs_SF3B1_wt
ROMS	ROMS & TCGA-UVM	CACUL1	ENSG00000151893.15	FALSE	229.141	-0.71202	0.141144	1.80681e-08	2.75203e-06	-5.62955	1.45353	Group_SF3B1_mutant_vs_SF3B1_wt
TCGA-UVM	TCGA-UVM	EPHB2	ENSG00000133216.16	TRUE	74.9338	-1.84022	0.382459	4.05888e-08	2.75438e-06	-5.48827	1.30893	Group_SF3B1_mutant_vs_SF3B1_wt
ROMS	ROMS & TCGA-UVM	CCNB1IP1	ENSG00000100814.18	TRUE	621.394	0.847532	0.169091	2.54945e-08	2.80981e-06	5.56986	1.99424	Group_SF3B1_mutant_vs_SF3B1_wt
TCGA-UVM	TCGA-UVM	RNF227	ENSG00000179859.9	FALSE	104.275	0.704955	0.134633	4.22398e-08	2.81622e-06	5.48122	1.32541	Group_SF3B1_mutant_vs_SF3B1_wt
TCGA-UVM	ROMS & TCGA-UVM	WASHC4	ENSG00000136051.14	FALSE	651.049	-1.19785	0.266666	4.09537e-07	1.48802e-05	-5.06447	1.63965	Group_SF3B1_mutant_vs_SF3B1_wt
TCGA-UVM	TCGA-UVM	KCNK6	ENSG00000099337.5	FALSE	63.1167	-1.46711	0.300501	4.40611e-08	2.87182e-06	-5.47375	1.34541	Group_SF3B1_mutant_vs_SF3B1_wt
ROMS	ROMS	AP005121.2	ENSG00000263821.1	FALSE	18.4847	-3.1025	0.641578	2.08525e-08	2.97308e-06	-5.60478	1.53046	Group_SF3B1_mutant_vs_SF3B1_wt
TCGA-UVM	TCGA-UVM	IRF1	ENSG00000125347.14	TRUE	540.37	-2.27	0.487437	5.36058e-08	2.97358e-06	-5.43892	1.57682	Group_SF3B1_mutant_vs_SF3B1_wt
TCGA-UVM	ROMS & TCGA-UVM	ADAM12	ENSG00000148848.14	FALSE	894.367	-1.18678	0.295254	3.27703e-06	8.17392e-05	-4.65265	1.57682	Group_SF3B1_mutant_vs_SF3B1_wt
TCGA-UVM	TCGA-UVM	PRIMA1	ENSG00000175785.13	FALSE	196.98	-2.18421	0.466465	5.66548e-08	3.06085e-06	-5.42905	1.60673	Group_SF3B1_mutant_vs_SF3B1_wt
TCGA-UVM	TCGA-UVM	ADCY1	ENSG00000164742.16	FALSE	427.604	-2.4959	0.536818	5.85316e-08	3.09095e-06	-5.42323	1.63965	Group_SF3B1_mutant_vs_SF3B1_wt
TCGA-UVM	ROMS & TCGA-UVM	PSTPIP1	ENSG00000140368.12	FALSE	69.5336	-1.17896	0.414217	0.000195553	0.00194355	-3.72469	1.66925	Group_SF3B1_mutant_vs_SF3B1_wt
TCGA-UVM	TCGA-UVM	DPYD	ENSG00000188641.13	TRUE	61.578	-1.92765	0.404043	4.90358e-08	3.17453e-06	-5.45477	1.33077	Group_SF3B1_mutant_vs_SF3B1_wt
TCGA-UVM	ROMS & TCGA-UVM	ATP8B2	ENSG00000143515.17	FALSE	2559.02	-1.17339	0.185406	1.53073e-11	2.40583e-09	-6.74496	1.95281	Group_SF3B1_mutant_vs_SF3B1_wt
TCGA-UVM	TCGA-UVM	HCLS1	ENSG00000180353.11	FALSE	290.915	-1.65667	0.347282	6.22576e-08	3.23858e-06	-5.41219	1.64382	Group_SF3B1_mutant_vs_SF3B1_wt
TCGA-UVM	TCGA-UVM	ANKRD65	ENSG00000235098.8	FALSE	192.942	2.31188	0.463346	6.13578e-08	3.25735e-06	5.4148	1.60673	Group_SF3B1_mutant_vs_SF3B1_wt
TCGA-UVM	TCGA-UVM	CD7	ENSG00000173762.8	FALSE	50.8413	-2.5611	0.552226	5.30673e-08	3.3478e-06	-5.44071	1.34541	Group_SF3B1_mutant_vs_SF3B1_wt
ROMS	ROMS & TCGA-UVM	ZNF528-AS1	ENSG00000269834.5	FALSE	79.7279	1.81114	0.372784	2.56822e-08	3.35085e-06	5.56858	1.66049	Group_SF3B1_mutant_vs_SF3B1_wt
ROMS	ROMS & TCGA-UVM	ANKDD1A	ENSG00000166839.17	FALSE	53.2635	-1.72601	0.347745	2.64915e-08	3.43193e-06	-5.56317	1.66049	Group_SF3B1_mutant_vs_SF3B1_wt
ROMS	ROMS & TCGA-UVM	RPS6KA2	ENSG00000071242.12	FALSE	137.254	-2.02637	0.408949	2.47449e-08	3.48039e-06	-5.57506	1.51864	Group_SF3B1_mutant_vs_SF3B1_wt
TCGA-UVM	TCGA-UVM	CALHM6	ENSG00000188820.13	FALSE	13.5951	-3.54095	0.745321	5.49051e-08	3.57049e-06	-5.43465	1.30197	Group_SF3B1_mutant_vs_SF3B1_wt
TCGA-UVM	TCGA-UVM	HLA-DPA1	ENSG00000231389.7	FALSE	3317.57	-1.74111	0.367939	7.08235e-08	3.58837e-06	-5.38907	1.66289	Group_SF3B1_mutant_vs_SF3B1_wt
TCGA-UVM	TCGA-UVM	GBP5	ENSG00000154451.14	FALSE	98.6034	-3.17103	0.711705	5.56765e-08	3.58837e-06	-5.43216	1.30893	Group_SF3B1_mutant_vs_SF3B1_wt
ROMS	ROMS & TCGA-UVM	CCNYL2	ENSG00000182632.15	FALSE	17.195	4.24506	0.941785	2.25507e-08	3.61364e-06	5.5912	1.32363	Group_SF3B1_mutant_vs_SF3B1_wt
TCGA-UVM	TCGA-UVM	BBIP1	ENSG00000214413.8	FALSE	1128.58	0.818096	0.161091	7.35014e-08	3.70887e-06	5.38239	1.66289	Group_SF3B1_mutant_vs_SF3B1_wt
TCGA-UVM	TCGA-UVM	ST7	ENSG00000004866.20	FALSE	994.415	0.662888	0.128662	6.97532e-08	3.70887e-06	5.39181	1.57682	Group_SF3B1_mutant_vs_SF3B1_wt
TCGA-UVM	TCGA-UVM	SLC23A2	ENSG00000089057.15	FALSE	2094.56	-0.704212	0.139095	7.48751e-08	3.76596e-06	-5.37906	1.66289	Group_SF3B1_mutant_vs_SF3B1_wt
TCGA-UVM	TCGA-UVM	ATG7	ENSG00000197548.12	FALSE	1759.66	0.544385	0.105029	8.02668e-08	3.77281e-06	5.36653	1.77507	Group_SF3B1_mutant_vs_SF3B1_wt
TCGA-UVM	TCGA-UVM	BCAT1	ENSG00000060982.15	FALSE	154.918	-2.13498	0.466726	7.3967e-08	3.80706e-06	-5.38126	1.61711	Group_SF3B1_mutant_vs_SF3B1_wt
ROMS	ROMS & TCGA-UVM	ZBTB12	ENSG00000204366.3	FALSE	76.1924	1.2158	0.246499	2.96276e-08	3.8113e-06	5.54362	1.62608	Group_SF3B1_mutant_vs_SF3B1_wt
ROMS	ROMS & TCGA-UVM	PRRC2A	ENSG00000204469.12	FALSE	4814.04	0.751879	0.152903	3.64171e-08	3.90428e-06	5.5074	1.93775	Group_SF3B1_mutant_vs_SF3B1_wt
ROMS	ROMS & TCGA-UVM	RHOJ	ENSG00000126785.13	FALSE	445.491	-1.54152	0.316975	3.14192e-08	3.94044e-06	-5.53334	1.6452	Group_SF3B1_mutant_vs_SF3B1_wt
TCGA-UVM	TCGA-UVM	C14orf178	ENSG00000197734.9	FALSE	48.2398	-0.605752	0.116256	6.3669e-08	4.01509e-06	-5.40818	1.30893	Group_SF3B1_mutant_vs_SF3B1_wt
TCGA-UVM	TCGA-UVM	MPEG1	ENSG00000197629.5	TRUE	389.487	-1.57958	0.332498	7.20675e-08	4.01509e-06	-5.38594	1.47668	Group_SF3B1_mutant_vs_SF3B1_wt
TCGA-UVM	ROMS & TCGA-UVM	SLC7A7	ENSG00000155465.18	FALSE	147.138	-1.17116	0.259413	3.64671e-07	1.60322e-05	-5.08653	1.32977	Group_SF3B1_mutant_vs_SF3B1_wt
TCGA-UVM	ROMS & TCGA-UVM	TTI1	ENSG00000101407.13	FALSE	482.283	-1.15727	0.0997906	2.97549e-32	3.8988e-29	-11.8228	1.63965	Group_SF3B1_mutant_vs_SF3B1_wt
TCGA-UVM	TCGA-UVM	ARC	ENSG00000198576.4	FALSE	87.4747	-2.82323	0.619043	6.37897e-08	4.01509e-06	-5.40784	1.30893	Group_SF3B1_mutant_vs_SF3B1_wt
TCGA-UVM	TCGA-UVM	IGBP1-AS2	ENSG00000220925.2	FALSE	679.151	0.735084	0.144146	8.28942e-08	4.13778e-06	5.36071	1.63965	Group_SF3B1_mutant_vs_SF3B1_wt
ROMS	ROMS	C2orf49	ENSG00000135974.10	FALSE	122.723	0.838476	0.169964	3.55381e-08	4.14375e-06	5.5117	1.75762	Group_SF3B1_mutant_vs_SF3B1_wt
TCGA-UVM	TCGA-UVM	AC023906.3	ENSG00000259327.1	FALSE	85.5717	-1.15142	0.233728	6.83347e-08	4.14712e-06	-5.3955	1.34541	Group_SF3B1_mutant_vs_SF3B1_wt
ROMS	ROMS & TCGA-UVM	ZNF239	ENSG00000196793.13	FALSE	41.3349	1.41354	0.28449	3.15779e-08	4.2015e-06	5.53246	1.52995	Group_SF3B1_mutant_vs_SF3B1_wt
TCGA-UVM	ROMS & TCGA-UVM	TMEM225B	ENSG00000244219.7	FALSE	22.8648	-1.15146	0.336394	2.91675e-05	0.000561921	-4.17987	1.24341	Group_SF3B1_mutant_vs_SF3B1_wt
TCGA-UVM	ROMS & TCGA-UVM	PRAG1	ENSG00000275342.4	FALSE	213.396	-1.13791	0.361132	8.36447e-05	0.00103134	-3.93371	1.61711	Group_SF3B1_mutant_vs_SF3B1_wt
TCGA-UVM	TCGA-UVM	CTSC	ENSG00000109861.16	FALSE	1866.61	-0.944416	0.193347	9.81527e-08	4.29897e-06	-5.33011	1.85103	Group_SF3B1_mutant_vs_SF3B1_wt
TCGA-UVM	TCGA-UVM	CSNK2B	ENSG00000204435.13	FALSE	1997.83	1.00065	0.200095	9.64385e-08	4.38396e-06	5.33331	1.77507	Group_SF3B1_mutant_vs_SF3B1_wt
TCGA-UVM	ROMS & TCGA-UVM	NHSL2	ENSG00000204131.9	FALSE	37.6655	-1.13585	0.267763	1.5422e-06	5.2471e-05	-4.80569	1.30197	Group_SF3B1_mutant_vs_SF3B1_wt
TCGA-UVM	TCGA-UVM	HIF3A	ENSG00000124440.15	FALSE	138.005	2.57272	0.511038	7.24503e-08	4.40054e-06	5.38499	1.32541	Group_SF3B1_mutant_vs_SF3B1_wt
ROMS	ROMS & TCGA-UVM	TPD52L1	ENSG00000111907.21	FALSE	73.3618	2.9194	0.755772	3.5399e-08	4.41409e-06	5.51239	1.62161	Group_SF3B1_mutant_vs_SF3B1_wt
TCGA-UVM	TCGA-UVM	RGS1	ENSG00000090104.12	FALSE	198.517	-3.08498	0.687807	9.12202e-08	4.45693e-06	-5.3434	1.64382	Group_SF3B1_mutant_vs_SF3B1_wt
TCGA-UVM	TCGA-UVM	AIF1	ENSG00000204472.13	FALSE	195.045	-1.49223	0.315272	9.02232e-08	4.45998e-06	-5.34539	1.62095	Group_SF3B1_mutant_vs_SF3B1_wt
ROMS	ROMS & TCGA-UVM	ANGEL1	ENSG00000013523.9	FALSE	337.968	-0.696038	0.141945	3.66834e-08	4.47878e-06	-5.50612	1.6452	Group_SF3B1_mutant_vs_SF3B1_wt
TCGA-UVM	TCGA-UVM	DZIP3	ENSG00000198919.13	FALSE	174.517	-1.28627	0.268525	9.22936e-08	4.55172e-06	-5.34128	1.62095	Group_SF3B1_mutant_vs_SF3B1_wt
TCGA-UVM	TCGA-UVM	TSPAN14	ENSG00000108219.15	FALSE	5570.86	0.90664	0.180744	9.67266e-08	4.58331e-06	5.33277	1.68319	Group_SF3B1_mutant_vs_SF3B1_wt
TCGA-UVM	TCGA-UVM	EBI3	ENSG00000105246.6	FALSE	33.1941	-1.796	0.379901	7.43759e-08	4.59107e-06	-5.38027	1.28907	Group_SF3B1_mutant_vs_SF3B1_wt
TCGA-UVM	TCGA-UVM	NLRC5	ENSG00000140853.15	FALSE	480.042	-1.83105	0.395317	9.54511e-08	4.62153e-06	-5.33518	1.63965	Group_SF3B1_mutant_vs_SF3B1_wt
TCGA-UVM	TCGA-UVM	CASP1	ENSG00000137752.24	FALSE	129.164	-1.68537	0.357255	7.86151e-08	4.62811e-06	-5.37028	1.34541	Group_SF3B1_mutant_vs_SF3B1_wt
TCGA-UVM	TCGA-UVM	CD14	ENSG00000170458.14	FALSE	1139.94	-1.24415	0.261713	9.95349e-08	4.646e-06	-5.32757	1.69036	Group_SF3B1_mutant_vs_SF3B1_wt
TCGA-UVM	TCGA-UVM	NKX2-4	ENSG00000125816.5	FALSE	37.5985	-3.51932	0.787793	7.59627e-08	4.646e-06	-5.37646	1.28907	Group_SF3B1_mutant_vs_SF3B1_wt
ROMS	ROMS & TCGA-UVM	ZFP69B	ENSG00000187801.15	FALSE	11.3178	2.41026	0.494434	6.56417e-08	4.65184e-06	5.40271	2.79737	Group_SF3B1_mutant_vs_SF3B1_wt
ROMS	ROMS	CNPY2	ENSG00000257727.6	FALSE	147.785	-1.44009	0.295008	3.51253e-08	4.65184e-06	-5.51376	1.50475	Group_SF3B1_mutant_vs_SF3B1_wt
ROMS	ROMS	NUP153	ENSG00000124789.11	FALSE	323.07	0.983496	0.199996	3.41566e-08	4.84489e-06	5.51867	1.38163	Group_SF3B1_mutant_vs_SF3B1_wt
ROMS	ROMS & TCGA-UVM	RAB31	ENSG00000168461.13	FALSE	79.8681	-1.8187	0.375128	4.02839e-08	4.84489e-06	-5.4896	1.62706	Group_SF3B1_mutant_vs_SF3B1_wt
TCGA-UVM	TCGA-UVM	CD8B	ENSG00000172116.22	FALSE	28.5815	-3.5579	0.805721	6.97209e-08	4.88653e-06	-5.39189	1.12234	Group_SF3B1_mutant_vs_SF3B1_wt
TCGA-UVM	TCGA-UVM	NACC2	ENSG00000148411.8	FALSE	1964.93	-0.698416	0.139775	1.04237e-07	4.90835e-06	-5.31918	1.66289	Group_SF3B1_mutant_vs_SF3B1_wt
TCGA-UVM	TCGA-UVM	C4A	ENSG00000244731.8	FALSE	170.751	-2.13953	0.47435	1.01167e-07	4.90835e-06	-5.32462	1.61711	Group_SF3B1_mutant_vs_SF3B1_wt
TCGA-UVM	TCGA-UVM	TMEM178B	ENSG00000261115.6	FALSE	40.4562	-1.91962	0.410192	8.34628e-08	4.99684e-06	-5.35948	1.30197	Group_SF3B1_mutant_vs_SF3B1_wt
TCGA-UVM	ROMS & TCGA-UVM	ECE1	ENSG00000117298.16	FALSE	954.129	-1.12292	0.213595	1.02371e-08	7.2035e-07	-5.72675	1.69036	Group_SF3B1_mutant_vs_SF3B1_wt
TCGA-UVM	TCGA-UVM	NCF4	ENSG00000100365.15	FALSE	105.543	-1.50821	0.319133	8.69721e-08	5.06366e-06	-5.35203	1.32977	Group_SF3B1_mutant_vs_SF3B1_wt
TCGA-UVM	ROMS & TCGA-UVM	GLI2	ENSG00000074047.21	TRUE	28.7514	-1.12071	0.462235	0.000718169	0.00676019	-3.38255	1.24341	Group_SF3B1_mutant_vs_SF3B1_wt
TCGA-UVM	TCGA-UVM	PPT2	ENSG00000221988.13	FALSE	1557.57	1.12964	0.228449	1.19417e-07	5.1851e-06	5.29439	1.77507	Group_SF3B1_mutant_vs_SF3B1_wt
TCGA-UVM	TCGA-UVM	ZNF213-AS1	ENSG00000263072.6	FALSE	345.322	0.733679	0.145627	1.07441e-07	5.20709e-06	5.31367	1.58675	Group_SF3B1_mutant_vs_SF3B1_wt
ROMS	ROMS	BLACAT1	ENSG00000281406.2	FALSE	15.683	3.65348	0.827366	4.04629e-08	5.32841e-06	5.48882	1.47646	Group_SF3B1_mutant_vs_SF3B1_wt
ROMS	ROMS & TCGA-UVM	ZSCAN12	ENSG00000158691.14	FALSE	54.2206	1.4936	0.315932	4.49971e-08	5.36075e-06	5.47003	1.62161	Group_SF3B1_mutant_vs_SF3B1_wt
ROMS	ROMS	PTDSS2	ENSG00000174915.12	FALSE	722.526	-0.905907	0.186716	4.69867e-08	5.48258e-06	-5.46235	1.6452	Group_SF3B1_mutant_vs_SF3B1_wt
ROMS	ROMS & TCGA-UVM	C8orf48	ENSG00000164743.5	FALSE	10.9564	2.29584	0.468452	4.28831e-08	5.54057e-06	5.47855	1.47646	Group_SF3B1_mutant_vs_SF3B1_wt
TCGA-UVM	TCGA-UVM	SUN1	ENSG00000164828.18	FALSE	1931.78	-0.697974	0.140484	1.20701e-07	5.56947e-06	-5.29243	1.66289	Group_SF3B1_mutant_vs_SF3B1_wt
ROMS	ROMS	THOC7	ENSG00000163634.12	FALSE	166.897	0.968735	0.196513	3.44705e-08	5.59095e-06	5.51707	1.16877	Group_SF3B1_mutant_vs_SF3B1_wt
TCGA-UVM	TCGA-UVM	NOD1	ENSG00000106100.11	TRUE	256.189	0.531086	0.103991	1.18739e-07	5.65549e-06	5.29543	1.60673	Group_SF3B1_mutant_vs_SF3B1_wt
TCGA-UVM	TCGA-UVM	CD96	ENSG00000153283.12	FALSE	24.6132	-3.09993	0.673916	8.30928e-08	5.65549e-06	-5.36028	1.12234	Group_SF3B1_mutant_vs_SF3B1_wt
ROMS	ROMS	ZNF256	ENSG00000152454.4	FALSE	34.6882	0.847543	0.174268	4.59895e-08	5.66293e-06	5.46616	1.52995	Group_SF3B1_mutant_vs_SF3B1_wt
TCGA-UVM	ROMS & TCGA-UVM	CAMK1D	ENSG00000183049.12	FALSE	143.633	-1.11495	0.462835	0.000418832	0.00425343	-3.52792	1.30893	Group_SF3B1_mutant_vs_SF3B1_wt
ROMS	ROMS	LINC00937	ENSG00000226091.7	FALSE	10.5403	3.43623	0.736882	8.64608e-08	5.78683e-06	5.3531	2.79737	Group_SF3B1_mutant_vs_SF3B1_wt
TCGA-UVM	TCGA-UVM	CCL5	ENSG00000271503.6	FALSE	339.744	-2.45061	0.547189	1.22022e-07	5.83545e-06	-5.29044	1.58675	Group_SF3B1_mutant_vs_SF3B1_wt
TCGA-UVM	TCGA-UVM	CD74	ENSG00000019582.15	TRUE	22836	-1.87681	0.411017	1.29402e-07	5.84894e-06	-5.27969	1.67514	Group_SF3B1_mutant_vs_SF3B1_wt
TCGA-UVM	TCGA-UVM	CXCL9	ENSG00000138755.5	FALSE	125.827	-3.63178	0.785958	1.03378e-07	5.87336e-06	-5.32068	1.32977	Group_SF3B1_mutant_vs_SF3B1_wt
TCGA-UVM	TCGA-UVM	USP25	ENSG00000155313.15	FALSE	392.917	-0.893763	0.183422	1.23975e-07	5.87693e-06	-5.28754	1.58675	Group_SF3B1_mutant_vs_SF3B1_wt
TCGA-UVM	ROMS & TCGA-UVM	AC025265.1	ENSG00000257681.1	FALSE	48.515	-1.1095	0.460199	0.000756046	0.0066767	-3.3684	1.33077	Group_SF3B1_mutant_vs_SF3B1_wt
TCGA-UVM	TCGA-UVM	FBXO22	ENSG00000167196.14	FALSE	529.561	-0.568093	0.112312	1.24138e-07	5.95208e-06	-5.2873	1.56195	Group_SF3B1_mutant_vs_SF3B1_wt
TCGA-UVM	ROMS & TCGA-UVM	TBXAS1	ENSG00000059377.17	FALSE	162.227	-1.0934	0.244959	5.38246e-07	1.87428e-05	-5.01215	1.62095	Group_SF3B1_mutant_vs_SF3B1_wt
TCGA-UVM	TCGA-UVM	FKBPL	ENSG00000204315.4	FALSE	318.902	0.833465	0.167676	1.32195e-07	6.00959e-06	5.27578	1.64382	Group_SF3B1_mutant_vs_SF3B1_wt
TCGA-UVM	ROMS & TCGA-UVM	ZNF385A	ENSG00000161642.17	FALSE	678.317	-1.0919	0.357391	0.000120727	0.00139634	-3.84465	1.58509	Group_SF3B1_mutant_vs_SF3B1_wt
ROMS	ROMS & TCGA-UVM	SRGAP2C	ENSG00000171943.11	FALSE	34.3727	-1.50114	0.314282	6.44358e-08	6.10881e-06	-5.40603	1.96277	Group_SF3B1_mutant_vs_SF3B1_wt
TCGA-UVM	ROMS & TCGA-UVM	GAS6	ENSG00000183087.15	FALSE	1361.91	-1.08707	0.245112	6.05899e-07	1.98885e-05	-4.98933	1.69036	Group_SF3B1_mutant_vs_SF3B1_wt
ROMS	ROMS & TCGA-UVM	FMNL1	ENSG00000184922.14	FALSE	139.948	-1.27102	0.26445	4.83178e-08	6.14787e-06	-5.45739	1.45353	Group_SF3B1_mutant_vs_SF3B1_wt
TCGA-UVM	TCGA-UVM	FCGR3A	ENSG00000203747.11	FALSE	311.933	-2.55468	0.571544	1.22868e-07	6.17753e-06	-5.28918	1.47668	Group_SF3B1_mutant_vs_SF3B1_wt
ROMS	ROMS	FOXD2-AS1	ENSG00000237424.1	FALSE	52.2092	-2.13354	0.445923	5.59443e-08	6.32437e-06	-5.4313	1.62608	Group_SF3B1_mutant_vs_SF3B1_wt
TCGA-UVM	ROMS & TCGA-UVM	PGGHG	ENSG00000142102.15	FALSE	431.842	-1.0726	0.259845	2.54456e-06	7.10236e-05	-4.70453	1.47668	Group_SF3B1_mutant_vs_SF3B1_wt
TCGA-UVM	TCGA-UVM	LAMA1	ENSG00000101680.15	FALSE	166.092	-2.0103	0.443937	1.40652e-07	6.41454e-06	-5.26439	1.62095	Group_SF3B1_mutant_vs_SF3B1_wt
TCGA-UVM	TCGA-UVM	LZTS2	ENSG00000107816.17	FALSE	5155.99	0.553583	0.109475	1.47056e-07	6.47572e-06	5.25621	1.67514	Group_SF3B1_mutant_vs_SF3B1_wt
ROMS	ROMS	COL11A1	ENSG00000060718.22	FALSE	380.967	2.63398	0.568931	5.98655e-08	6.57e-06	5.4192	1.6452	Group_SF3B1_mutant_vs_SF3B1_wt
ROMS	ROMS & TCGA-UVM	NDUFB8	ENSG00000166136.16	FALSE	225.408	-1.2804	0.267972	5.98698e-08	6.57e-06	-5.41919	1.6452	Group_SF3B1_mutant_vs_SF3B1_wt
ROMS	ROMS	SPATA9	ENSG00000145757.16	FALSE	27.232	-1.95324	0.407546	5.88359e-08	6.57e-06	-5.4223	1.62161	Group_SF3B1_mutant_vs_SF3B1_wt
ROMS	ROMS	AC005332.6	ENSG00000278730.1	FALSE	162.896	0.789669	0.163317	5.51484e-08	6.57764e-06	5.43386	1.50475	Group_SF3B1_mutant_vs_SF3B1_wt
TCGA-UVM	TCGA-UVM	POLR1C	ENSG00000171453.19	FALSE	1640.34	0.64964	0.129999	1.66314e-07	6.60183e-06	5.23352	1.85103	Group_SF3B1_mutant_vs_SF3B1_wt
TCGA-UVM	TCGA-UVM	ULK3	ENSG00000140474.14	FALSE	1057.41	-0.636477	0.12739	1.52256e-07	6.60183e-06	-5.24981	1.69036	Group_SF3B1_mutant_vs_SF3B1_wt
TCGA-UVM	TCGA-UVM	CD3D	ENSG00000167286.9	FALSE	46.4825	-3.13291	0.716111	1.17784e-07	6.60183e-06	-5.2969	1.30893	Group_SF3B1_mutant_vs_SF3B1_wt
TCGA-UVM	TCGA-UVM	TNFAIP8L2	ENSG00000163154.6	FALSE	38.3695	-1.55478	0.330803	1.11325e-07	6.61489e-06	-5.30719	1.23088	Group_SF3B1_mutant_vs_SF3B1_wt
TCGA-UVM	ROMS & TCGA-UVM	MR1	ENSG00000153029.14	FALSE	697.395	-1.06829	0.188581	1.13886e-09	1.21743e-07	-6.08862	1.524	Group_SF3B1_mutant_vs_SF3B1_wt
TCGA-UVM	ROMS & TCGA-UVM	FCER1G	ENSG00000158869.11	FALSE	372.213	-1.06394	0.352129	0.000150186	0.00175146	-3.79076	1.47668	Group_SF3B1_mutant_vs_SF3B1_wt
TCGA-UVM	ROMS & TCGA-UVM	BCL2L11	ENSG00000153094.23	TRUE	173.746	-1.0637	0.222224	1.28635e-07	5.95208e-06	-5.28078	1.62095	Group_SF3B1_mutant_vs_SF3B1_wt
TCGA-UVM	TCGA-UVM	LYZ	ENSG00000090382.6	FALSE	637.669	-2.54868	0.578698	1.47073e-07	6.7642e-06	-5.25619	1.57682	Group_SF3B1_mutant_vs_SF3B1_wt
TCGA-UVM	TCGA-UVM	SPARCL1	ENSG00000152583.12	FALSE	1120.05	-2.3598	0.525854	1.47608e-07	6.77453e-06	-5.25552	1.57682	Group_SF3B1_mutant_vs_SF3B1_wt
TCGA-UVM	TCGA-UVM	AC104794.4	ENSG00000271787.1	FALSE	85.0208	0.776247	0.155346	1.28666e-07	6.89768e-06	5.28074	1.34541	Group_SF3B1_mutant_vs_SF3B1_wt
TCGA-UVM	TCGA-UVM	CMKLR1	ENSG00000174600.14	FALSE	148.513	-1.50603	0.323543	1.26861e-07	6.89768e-06	-5.28332	1.32541	Group_SF3B1_mutant_vs_SF3B1_wt
ROMS	ROMS & TCGA-UVM	MBOAT2	ENSG00000143797.12	FALSE	92.3317	-1.36148	0.288607	6.85806e-08	6.96167e-06	-5.39485	1.75762	Group_SF3B1_mutant_vs_SF3B1_wt
TCGA-UVM	TCGA-UVM	RASGRP3	ENSG00000152689.18	FALSE	6524.2	-0.794307	0.163548	1.61859e-07	6.98523e-06	-5.23853	1.66289	Group_SF3B1_mutant_vs_SF3B1_wt
TCGA-UVM	TCGA-UVM	ANKRD34A	ENSG00000272031.3	FALSE	57.0724	-1.40166	0.301565	1.62897e-07	6.98865e-06	-5.23735	1.66925	Group_SF3B1_mutant_vs_SF3B1_wt
TCGA-UVM	TCGA-UVM	SNAPC5	ENSG00000174446.13	FALSE	397.944	-0.514502	0.10279	1.83236e-07	7.00311e-06	-5.21559	1.86389	Group_SF3B1_mutant_vs_SF3B1_wt
TCGA-UVM	TCGA-UVM	KCTD17	ENSG00000100379.17	FALSE	183.97	-1.61822	0.354162	1.59206e-07	7.00311e-06	-5.24158	1.61798	Group_SF3B1_mutant_vs_SF3B1_wt
TCGA-UVM	TCGA-UVM	CYBB	ENSG00000165168.7	FALSE	190.94	-1.62859	0.356057	1.59502e-07	7.00311e-06	-5.24124	1.62095	Group_SF3B1_mutant_vs_SF3B1_wt
ROMS	ROMS & TCGA-UVM	HSP90AB1	ENSG00000096384.20	TRUE	14211.9	1.13092	0.243821	7.75316e-08	7.09695e-06	5.37278	1.93775	Group_SF3B1_mutant_vs_SF3B1_wt
TCGA-UVM	TCGA-UVM	MACF1	ENSG00000127603.25	FALSE	2398.15	-0.726637	0.148533	1.69892e-07	7.15389e-06	-5.22958	1.68319	Group_SF3B1_mutant_vs_SF3B1_wt
TCGA-UVM	ROMS & TCGA-UVM	SGSM1	ENSG00000167037.18	FALSE	106.012	-1.06305	0.235826	4.38128e-07	1.8627e-05	-5.0516	1.32983	Group_SF3B1_mutant_vs_SF3B1_wt
TCGA-UVM	TCGA-UVM	VCAM1	ENSG00000162692.12	FALSE	85.3038	-1.98857	0.44465	1.39359e-07	7.40691e-06	-5.26609	1.33077	Group_SF3B1_mutant_vs_SF3B1_wt
TCGA-UVM	ROMS & TCGA-UVM	TSC22D3	ENSG00000157514.16	FALSE	560.27	-1.06154	0.218244	8.48923e-08	4.21744e-06	-5.35641	1.63965	Group_SF3B1_mutant_vs_SF3B1_wt
TCGA-UVM	TCGA-UVM	LGI2	ENSG00000153012.12	FALSE	26.8738	-1.85668	0.404635	1.19543e-07	7.48747e-06	-5.29419	1.12234	Group_SF3B1_mutant_vs_SF3B1_wt
TCGA-UVM	TCGA-UVM	ULBP1	ENSG00000111981.5	FALSE	13.2981	-3.12114	0.697112	1.38509e-07	7.48747e-06	-5.26721	1.30197	Group_SF3B1_mutant_vs_SF3B1_wt
ROMS	ROMS	ZBTB39	ENSG00000166860.3	FALSE	85.6568	0.78225	0.164639	7.67391e-08	7.51897e-06	5.37463	1.79977	Group_SF3B1_mutant_vs_SF3B1_wt
ROMS	ROMS & TCGA-UVM	PXDC1	ENSG00000168994.13	FALSE	738.96	0.976939	0.20453	8.12032e-08	7.54775e-06	5.36443	1.8754	Group_SF3B1_mutant_vs_SF3B1_wt
ROMS	ROMS	RGS12	ENSG00000159788.19	FALSE	2903.45	-1.18628	0.251735	8.19128e-08	7.54775e-06	-5.36286	1.89759	Group_SF3B1_mutant_vs_SF3B1_wt
TCGA-UVM	ROMS & TCGA-UVM	HIVEP3	ENSG00000127124.16	FALSE	157.343	-1.05796	0.225899	1.70165e-07	7.40992e-06	-5.22929	1.62095	Group_SF3B1_mutant_vs_SF3B1_wt
TCGA-UVM	TCGA-UVM	CD109	ENSG00000156535.15	FALSE	222.095	-2.13772	0.479488	1.77727e-07	7.67615e-06	-5.22124	1.62095	Group_SF3B1_mutant_vs_SF3B1_wt
TCGA-UVM	TCGA-UVM	SMOC2	ENSG00000112562.18	FALSE	161.445	-1.62265	0.357551	1.78877e-07	7.71014e-06	-5.22005	1.62095	Group_SF3B1_mutant_vs_SF3B1_wt
TCGA-UVM	ROMS & TCGA-UVM	HERC2	ENSG00000128731.17	TRUE	2695.59	-1.05455	0.149984	1.84055e-13	5.07955e-11	-7.3599	1.68319	Group_SF3B1_mutant_vs_SF3B1_wt
TCGA-UVM	TCGA-UVM	AL355385.1	ENSG00000272170.1	FALSE	186.265	0.788195	0.160173	1.82745e-07	7.84495e-06	5.21608	1.62095	Group_SF3B1_mutant_vs_SF3B1_wt
ROMS	ROMS	XRCC2	ENSG00000196584.3	TRUE	13.6846	1.6067	0.331585	6.01662e-08	7.87834e-06	5.41831	1.32363	Group_SF3B1_mutant_vs_SF3B1_wt
TCGA-UVM	TCGA-UVM	CLDN7	ENSG00000181885.18	FALSE	73.3739	1.17407	0.241343	1.51515e-07	7.89432e-06	5.25071	1.33077	Group_SF3B1_mutant_vs_SF3B1_wt
TCGA-UVM	TCGA-UVM	PTPRC	ENSG00000081237.20	TRUE	125.434	-2.50668	0.575397	1.51478e-07	7.89432e-06	-5.25075	1.32983	Group_SF3B1_mutant_vs_SF3B1_wt
TCGA-UVM	ROMS & TCGA-UVM	RHOJ	ENSG00000126785.13	FALSE	867.88	-1.05194	0.190539	2.19786e-09	2.12951e-07	-5.98246	1.57682	Group_SF3B1_mutant_vs_SF3B1_wt
TCGA-UVM	TCGA-UVM	FABP3	ENSG00000121769.7	FALSE	1680.69	-1.36475	0.299655	1.93287e-07	8.02329e-06	-5.20568	1.66289	Group_SF3B1_mutant_vs_SF3B1_wt
TCGA-UVM	TCGA-UVM	TPK1	ENSG00000196511.14	FALSE	68.0825	-0.811438	0.166014	1.5552e-07	8.03678e-06	-5.2459	1.33077	Group_SF3B1_mutant_vs_SF3B1_wt
TCGA-UVM	ROMS & TCGA-UVM	STAB1	ENSG00000010327.10	FALSE	1054.39	-1.04683	0.227208	3.03653e-07	1.21871e-05	-5.12117	1.524	Group_SF3B1_mutant_vs_SF3B1_wt
TCGA-UVM	TCGA-UVM	LAMB1	ENSG00000091136.14	FALSE	388.856	-1.41327	0.311512	2.19317e-07	8.0734e-06	-5.18217	1.86389	Group_SF3B1_mutant_vs_SF3B1_wt
TCGA-UVM	TCGA-UVM	SCN4B	ENSG00000177098.8	FALSE	87.558	-1.63031	0.35568	1.57313e-07	8.10038e-06	-5.24379	1.32983	Group_SF3B1_mutant_vs_SF3B1_wt
TCGA-UVM	ROMS & TCGA-UVM	GLCCI1	ENSG00000106415.13	FALSE	63.6829	-1.0403	0.277472	1.46462e-05	0.000303875	-4.33394	1.33077	Group_SF3B1_mutant_vs_SF3B1_wt
TCGA-UVM	TCGA-UVM	C4B	ENSG00000224389.9	FALSE	202.013	-2.32908	0.537529	1.93733e-07	8.16663e-06	-5.20525	1.61798	Group_SF3B1_mutant_vs_SF3B1_wt
TCGA-UVM	TCGA-UVM	HES6	ENSG00000144485.11	FALSE	2148.81	-1.5011	0.332472	2.39201e-07	8.33788e-06	-5.16597	1.95281	Group_SF3B1_mutant_vs_SF3B1_wt
TCGA-UVM	TCGA-UVM	MT-ND2	ENSG00000198763.3	FALSE	199965	1.73729	0.335936	2.16353e-07	8.46781e-06	5.18471	1.7289	Group_SF3B1_mutant_vs_SF3B1_wt
TCGA-UVM	TCGA-UVM	BIN2	ENSG00000110934.11	FALSE	45.8747	-1.94734	0.428857	1.68122e-07	8.46781e-06	-5.23152	1.34541	Group_SF3B1_mutant_vs_SF3B1_wt
TCGA-UVM	TCGA-UVM	Z84488.1	ENSG00000244158.1	FALSE	15.9171	-2.80544	0.613427	1.40386e-07	8.46781e-06	-5.26474	1.12234	Group_SF3B1_mutant_vs_SF3B1_wt
TCGA-UVM	ROMS & TCGA-UVM	MBOAT2	ENSG00000143797.12	FALSE	344.101	-1.03734	0.218666	1.65888e-07	7.15389e-06	-5.23399	1.64382	Group_SF3B1_mutant_vs_SF3B1_wt
ROMS	ROMS & TCGA-UVM	DDR1	ENSG00000204580.13	TRUE	1338.11	1.38818	0.295745	9.58378e-08	8.52341e-06	5.33444	1.93775	Group_SF3B1_mutant_vs_SF3B1_wt
TCGA-UVM	TCGA-UVM	ZBTB3	ENSG00000185670.8	FALSE	169.058	0.536252	0.107311	2.04627e-07	8.52438e-06	5.19508	1.61798	Group_SF3B1_mutant_vs_SF3B1_wt
TCGA-UVM	TCGA-UVM	CXCR3	ENSG00000186810.8	FALSE	48.996	-3.13032	0.728922	1.69349e-07	8.56055e-06	-5.23018	1.33077	Group_SF3B1_mutant_vs_SF3B1_wt
TCGA-UVM	TCGA-UVM	RNASE6	ENSG00000169413.3	FALSE	114.779	-1.51154	0.330466	1.70346e-07	8.60016e-06	-5.22909	1.32983	Group_SF3B1_mutant_vs_SF3B1_wt
TCGA-UVM	TCGA-UVM	ATP10B	ENSG00000118322.14	FALSE	15.7892	-2.07478	0.445801	1.63359e-07	8.80346e-06	-5.23683	1.24341	Group_SF3B1_mutant_vs_SF3B1_wt
TCGA-UVM	ROMS & TCGA-UVM	WSCD1	ENSG00000179314.14	FALSE	277.88	-1.0323	0.33859	0.000141401	0.00153766	-3.80571	1.64382	Group_SF3B1_mutant_vs_SF3B1_wt
TCGA-UVM	TCGA-UVM	EPCAM	ENSG00000119888.10	TRUE	31.1763	3.29026	0.678107	1.67986e-07	9.01765e-06	5.23167	1.24341	Group_SF3B1_mutant_vs_SF3B1_wt
TCGA-UVM	TCGA-UVM	HYI	ENSG00000178922.16	FALSE	1008.06	-1.07754	0.230454	2.06958e-07	9.04671e-06	-5.19298	1.524	Group_SF3B1_mutant_vs_SF3B1_wt
TCGA-UVM	TCGA-UVM	PTPN6	ENSG00000111679.17	TRUE	246.903	-1.68397	0.374918	2.24092e-07	9.0641e-06	-5.17815	1.64382	Group_SF3B1_mutant_vs_SF3B1_wt
TCGA-UVM	ROMS & TCGA-UVM	ASB9	ENSG00000102048.15	FALSE	303.786	-1.03018	0.289335	2.52909e-05	0.000400967	-4.21219	1.64382	Group_SF3B1_mutant_vs_SF3B1_wt
ROMS	ROMS & TCGA-UVM	SOAT1	ENSG00000057252.13	FALSE	150.055	-1.09404	0.228832	6.236e-08	9.14306e-06	-5.4119	1.16877	Group_SF3B1_mutant_vs_SF3B1_wt
TCGA-UVM	TCGA-UVM	AQP4-AS1	ENSG00000260372.6	FALSE	11.034	-2.15638	0.470571	2.20838e-07	9.18884e-06	-5.18088	1.58874	Group_SF3B1_mutant_vs_SF3B1_wt
TCGA-UVM	ROMS & TCGA-UVM	SRGAP2C	ENSG00000171943.11	FALSE	59.0411	-1.02881	0.291872	3.38444e-05	0.000602172	-4.14593	1.32983	Group_SF3B1_mutant_vs_SF3B1_wt
ROMS	ROMS & TCGA-UVM	FFAR2	ENSG00000126262.4	FALSE	15.9973	-2.7222	0.623475	8.08565e-08	9.33169e-06	-5.36521	1.47646	Group_SF3B1_mutant_vs_SF3B1_wt
TCGA-UVM	TCGA-UVM	GZMA	ENSG00000145649.8	FALSE	47.1124	-2.79558	0.659944	2.38668e-07	9.41553e-06	-5.16638	1.66925	Group_SF3B1_mutant_vs_SF3B1_wt
TCGA-UVM	TCGA-UVM	ST8SIA1	ENSG00000111728.10	FALSE	32.3581	-2.18145	0.482635	1.79466e-07	9.48655e-06	-5.21944	1.24341	Group_SF3B1_mutant_vs_SF3B1_wt
ROMS	ROMS & TCGA-UVM	CHAC1	ENSG00000128965.13	FALSE	576.76	-3.08715	0.708187	1.11979e-07	9.51462e-06	-5.30613	1.99424	Group_SF3B1_mutant_vs_SF3B1_wt
ROMS	ROMS	BAG5	ENSG00000166170.9	FALSE	156.761	0.877646	0.183879	8.58946e-08	9.53069e-06	5.35429	1.51864	Group_SF3B1_mutant_vs_SF3B1_wt
TCGA-UVM	TCGA-UVM	RPL3L	ENSG00000140986.8	FALSE	11.2048	1.59424	0.344844	2.31997e-07	9.54305e-06	5.17168	1.58874	Group_SF3B1_mutant_vs_SF3B1_wt
TCGA-UVM	TCGA-UVM	FRMPD3	ENSG00000147234.10	FALSE	16.3086	-2.79242	0.617516	1.81193e-07	9.60191e-06	-5.21766	1.23088	Group_SF3B1_mutant_vs_SF3B1_wt
TCGA-UVM	ROMS & TCGA-UVM	MIR34AHG	ENSG00000228526.7	FALSE	215.993	-1.01473	0.357904	0.000292284	0.00272935	-3.62204	1.62095	Group_SF3B1_mutant_vs_SF3B1_wt
TCGA-UVM	ROMS & TCGA-UVM	AL109976.1	ENSG00000277287.1	FALSE	93.0369	-1.0094	0.372385	0.000361767	0.00373774	-3.56651	1.32977	Group_SF3B1_mutant_vs_SF3B1_wt
TCGA-UVM	TCGA-UVM	AC015917.2	ENSG00000265254.1	FALSE	38.2594	-0.928847	0.196074	1.96517e-07	9.75281e-06	-5.2026	1.30197	Group_SF3B1_mutant_vs_SF3B1_wt
TCGA-UVM	TCGA-UVM	HPCA	ENSG00000121905.10	FALSE	293.478	-1.19844	0.262166	2.4802e-07	9.75281e-06	-5.15919	1.64382	Group_SF3B1_mutant_vs_SF3B1_wt
TCGA-UVM	TCGA-UVM	AC007448.4	ENSG00000285877.1	FALSE	11.2346	-1.57223	0.337499	1.96503e-07	9.79923e-06	-5.20262	1.29328	Group_SF3B1_mutant_vs_SF3B1_wt
TCGA-UVM	TCGA-UVM	SNX1	ENSG00000028528.15	FALSE	2415.17	-0.523838	0.107087	2.53217e-07	9.80239e-06	-5.15531	1.66289	Group_SF3B1_mutant_vs_SF3B1_wt
ROMS	ROMS	AK9	ENSG00000155085.15	FALSE	39.9308	-1.38547	0.296199	9.82222e-08	9.91247e-06	-5.32998	1.66049	Group_SF3B1_mutant_vs_SF3B1_wt
TCGA-UVM	TCGA-UVM	HACL1	ENSG00000131373.14	FALSE	272.064	-0.65765	0.135433	2.47915e-07	9.914e-06	-5.15927	1.60673	Group_SF3B1_mutant_vs_SF3B1_wt
TCGA-UVM	TCGA-UVM	GIMAP8	ENSG00000171115.4	FALSE	94.1246	-1.16848	0.250531	2.11623e-07	1.005e-05	-5.18883	1.34541	Group_SF3B1_mutant_vs_SF3B1_wt
TCGA-UVM	TCGA-UVM	SLC26A10	ENSG00000135502.17	FALSE	23.6875	-1.99736	0.438289	1.93047e-07	1.005e-05	-5.20591	1.23088	Group_SF3B1_mutant_vs_SF3B1_wt
TCGA-UVM	TCGA-UVM	OTUD1	ENSG00000165312.6	FALSE	421.307	0.712142	0.145072	2.37368e-07	1.02515e-05	5.1674	1.47668	Group_SF3B1_mutant_vs_SF3B1_wt
TCGA-UVM	TCGA-UVM	ACSBG1	ENSG00000103740.10	FALSE	805.956	-0.753427	0.156752	2.55434e-07	1.02582e-05	-5.15367	1.58509	Group_SF3B1_mutant_vs_SF3B1_wt
TCGA-UVM	TCGA-UVM	FKBP11	ENSG00000134285.11	FALSE	1287.47	-1.32297	0.291057	2.49878e-07	1.04181e-05	-5.15779	1.524	Group_SF3B1_mutant_vs_SF3B1_wt
TCGA-UVM	ROMS & TCGA-UVM	DMXL2	ENSG00000104093.13	FALSE	291.419	-0.995867	0.294361	4.47155e-05	0.00063948	-4.08166	1.60673	Group_SF3B1_mutant_vs_SF3B1_wt
TCGA-UVM	TCGA-UVM	TSHZ3	ENSG00000121297.7	FALSE	32.2427	-1.42379	0.313653	2.17811e-07	1.07108e-05	-5.18346	1.28907	Group_SF3B1_mutant_vs_SF3B1_wt
TCGA-UVM	TCGA-UVM	ATP8B3	ENSG00000130270.16	FALSE	107.621	-1.46524	0.321074	2.24437e-07	1.07108e-05	-5.17787	1.32541	Group_SF3B1_mutant_vs_SF3B1_wt
TCGA-UVM	TCGA-UVM	KDM5B	ENSG00000117139.17	FALSE	1180.71	0.658993	0.134703	2.83477e-07	1.07326e-05	5.13411	1.66289	Group_SF3B1_mutant_vs_SF3B1_wt
TCGA-UVM	ROMS & TCGA-UVM	SLC22A17	ENSG00000092096.16	FALSE	811.838	-0.991197	0.334799	0.000208956	0.00213852	-3.70794	1.58509	Group_SF3B1_mutant_vs_SF3B1_wt
TCGA-UVM	TCGA-UVM	PLXDC1	ENSG00000161381.14	FALSE	174.364	-1.41727	0.31402	2.74731e-07	1.07328e-05	-5.14001	1.60673	Group_SF3B1_mutant_vs_SF3B1_wt
TCGA-UVM	TCGA-UVM	AC004540.1	ENSG00000214870.8	FALSE	10.1006	-2.12153	0.465986	2.2082e-07	1.07328e-05	-5.1809	1.29022	Group_SF3B1_mutant_vs_SF3B1_wt
TCGA-UVM	TCGA-UVM	SLC38A5	ENSG00000017483.15	FALSE	873.062	-3.02593	0.728225	2.81055e-07	1.07328e-05	-5.13573	1.63965	Group_SF3B1_mutant_vs_SF3B1_wt
TCGA-UVM	TCGA-UVM	CAMKK1	ENSG00000004660.14	FALSE	308.062	-0.688191	0.14297	2.74173e-07	1.07993e-05	-5.14039	1.58675	Group_SF3B1_mutant_vs_SF3B1_wt
TCGA-UVM	TCGA-UVM	HNRNPDL	ENSG00000152795.17	FALSE	4199.01	0.569315	0.115542	2.90205e-07	1.0808e-05	5.1297	1.67514	Group_SF3B1_mutant_vs_SF3B1_wt
ROMS	ROMS	ZNF595	ENSG00000272602.6	FALSE	44.3049	1.31498	0.277453	1.00625e-07	1.09608e-05	5.32559	1.52995	Group_SF3B1_mutant_vs_SF3B1_wt
TCGA-UVM	TCGA-UVM	SLA	ENSG00000155926.14	FALSE	83.8505	-1.81291	0.407346	2.3509e-07	1.10088e-05	-5.16921	1.32983	Group_SF3B1_mutant_vs_SF3B1_wt
TCGA-UVM	TCGA-UVM	ADAMDEC1	ENSG00000134028.14	FALSE	36.5149	-4.26425	1.0387	2.28668e-07	1.10267e-05	-5.17438	1.28907	Group_SF3B1_mutant_vs_SF3B1_wt
TCGA-UVM	TCGA-UVM	ITFG2	ENSG00000111203.13	FALSE	1118.31	-0.673908	0.140177	2.8121e-07	1.10658e-05	-5.13562	1.57682	Group_SF3B1_mutant_vs_SF3B1_wt
ROMS	ROMS & TCGA-UVM	PRR5L	ENSG00000135362.14	FALSE	22.3	-1.83592	0.390788	9.69766e-08	1.11435e-05	-5.3323	1.44238	Group_SF3B1_mutant_vs_SF3B1_wt
TCGA-UVM	TCGA-UVM	GFRA2	ENSG00000168546.11	FALSE	31.54	-1.87453	0.421411	2.38662e-07	1.13331e-05	-5.16639	1.30197	Group_SF3B1_mutant_vs_SF3B1_wt
TCGA-UVM	ROMS & TCGA-UVM	NRXN2	ENSG00000110076.18	FALSE	163.613	-0.990569	0.466433	0.00165827	0.0104346	-3.14546	1.60673	Group_SF3B1_mutant_vs_SF3B1_wt
ROMS	ROMS	C2CD2L	ENSG00000172375.13	FALSE	104.059	-0.9679	0.209874	1.22762e-07	1.14507e-05	-5.28934	1.76725	Group_SF3B1_mutant_vs_SF3B1_wt
TCGA-UVM	TCGA-UVM	CGNL1	ENSG00000128849.10	FALSE	202.497	-1.88719	0.431897	3.0419e-07	1.15881e-05	-5.12083	1.61711	Group_SF3B1_mutant_vs_SF3B1_wt
TCGA-UVM	TCGA-UVM	PSG5	ENSG00000204941.14	FALSE	12.4771	3.64786	0.776777	2.4356e-07	1.16187e-05	5.16259	1.28907	Group_SF3B1_mutant_vs_SF3B1_wt
TCGA-UVM	TCGA-UVM	BDKRB2	ENSG00000168398.6	FALSE	19.9958	-1.92675	0.426414	2.3675e-07	1.18067e-05	-5.16789	1.23088	Group_SF3B1_mutant_vs_SF3B1_wt
ROMS	ROMS & TCGA-UVM	KNDC1	ENSG00000171798.18	FALSE	124.766	-1.49913	0.325356	1.30795e-07	1.19149e-05	-5.27773	1.79977	Group_SF3B1_mutant_vs_SF3B1_wt
TCGA-UVM	ROMS & TCGA-UVM	FFAR2	ENSG00000126262.4	FALSE	34.0889	-0.982091	0.388126	0.000696836	0.00638377	-3.39082	1.30197	Group_SF3B1_mutant_vs_SF3B1_wt
TCGA-UVM	TCGA-UVM	EPDR1	ENSG00000086289.12	FALSE	262.013	-1.48435	0.335093	3.71273e-07	1.21871e-05	-5.08313	1.86389	Group_SF3B1_mutant_vs_SF3B1_wt
TCGA-UVM	ROMS & TCGA-UVM	CLIP3	ENSG00000105270.15	FALSE	1201.63	-0.979887	0.444756	0.00134031	0.00852754	-3.20721	1.69036	Group_SF3B1_mutant_vs_SF3B1_wt
TCGA-UVM	ROMS & TCGA-UVM	AP005121.1	ENSG00000263618.5	FALSE	19.8237	-0.977713	1.56899	0.00560062	0.0309414	-2.77029	1.30197	Group_SF3B1_mutant_vs_SF3B1_wt
ROMS	ROMS & TCGA-UVM	AC005498.3	ENSG00000269696.1	FALSE	20.3738	1.52318	0.325941	1.15405e-07	1.30473e-05	5.30063	1.44238	Group_SF3B1_mutant_vs_SF3B1_wt
TCGA-UVM	TCGA-UVM	RPE	ENSG00000197713.15	FALSE	420.765	-0.871526	0.186167	3.2329e-07	1.32963e-05	-5.10934	1.47668	Group_SF3B1_mutant_vs_SF3B1_wt
ROMS	ROMS	ZNF841	ENSG00000197608.11	FALSE	104.89	1.33099	0.287705	1.45252e-07	1.33312e-05	5.25848	1.76725	Group_SF3B1_mutant_vs_SF3B1_wt
TCGA-UVM	ROMS & TCGA-UVM	LIMCH1	ENSG00000064042.18	FALSE	162.774	-0.974364	0.296762	7.7211e-05	0.000963826	-3.9529	1.62095	Group_SF3B1_mutant_vs_SF3B1_wt
TCGA-UVM	TCGA-UVM	JAGN1	ENSG00000171135.14	TRUE	1494.76	0.94941	0.200993	4.10756e-07	1.34296e-05	5.0639	1.85103	Group_SF3B1_mutant_vs_SF3B1_wt
ROMS	ROMS	SLC7A8	ENSG00000092068.20	FALSE	5934.73	-0.806871	0.174959	1.37696e-07	1.34465e-05	-5.2683	1.65211	Group_SF3B1_mutant_vs_SF3B1_wt
TCGA-UVM	ROMS & TCGA-UVM	NFATC4	ENSG00000100968.14	FALSE	411.432	-0.958692	0.516446	0.00291281	0.0172698	-2.97679	1.47668	Group_SF3B1_mutant_vs_SF3B1_wt
TCGA-UVM	TCGA-UVM	ARMCX5-GPRASP2	ENSG00000271147.7	FALSE	77.9647	-0.704136	0.148084	3.87102e-07	1.39364e-05	-5.07519	1.66925	Group_SF3B1_mutant_vs_SF3B1_wt
TCGA-UVM	TCGA-UVM	HLA-DRB5	ENSG00000198502.6	FALSE	1147.71	-2.10919	0.493932	3.56733e-07	1.40426e-05	-5.09071	1.524	Group_SF3B1_mutant_vs_SF3B1_wt
TCGA-UVM	TCGA-UVM	TMEM178A	ENSG00000152154.11	FALSE	28.9478	-2.06479	0.466453	2.65616e-07	1.4173e-05	-5.14634	1.12234	Group_SF3B1_mutant_vs_SF3B1_wt
ROMS	ROMS	GEMIN5	ENSG00000082516.9	FALSE	163.879	0.988815	0.21275	1.3385e-07	1.42752e-05	5.27349	1.50475	Group_SF3B1_mutant_vs_SF3B1_wt
TCGA-UVM	TCGA-UVM	ATP1B1	ENSG00000143153.12	TRUE	502.004	-1.50939	0.347272	3.79826e-07	1.45376e-05	-5.0788	1.56195	Group_SF3B1_mutant_vs_SF3B1_wt
TCGA-UVM	TCGA-UVM	SLC16A8	ENSG00000100156.10	FALSE	77.7691	-1.62439	0.366796	3.3199e-07	1.47262e-05	-5.10432	1.34541	Group_SF3B1_mutant_vs_SF3B1_wt
ROMS	ROMS & TCGA-UVM	ZSCAN26	ENSG00000197062.11	FALSE	181.003	0.935724	0.201741	1.0831e-07	1.47936e-05	5.3122	1.16877	Group_SF3B1_mutant_vs_SF3B1_wt
TCGA-UVM	ROMS & TCGA-UVM	TLE4	ENSG00000106829.18	FALSE	130.684	-0.95063	0.249	1.10617e-05	0.000243965	-4.3953	1.32977	Group_SF3B1_mutant_vs_SF3B1_wt
TCGA-UVM	ROMS & TCGA-UVM	SEC63	ENSG00000025796.14	FALSE	1674.79	-0.945015	0.155984	1.43986e-10	1.9203e-08	-6.41162	1.66289	Group_SF3B1_mutant_vs_SF3B1_wt
TCGA-UVM	TCGA-UVM	FASTKD1	ENSG00000138399.18	FALSE	268.295	-1.01254	0.220319	3.74213e-07	1.50451e-05	-5.08163	1.47668	Group_SF3B1_mutant_vs_SF3B1_wt
TCGA-UVM	TCGA-UVM	SORCS1	ENSG00000108018.15	FALSE	51.3907	-1.90168	0.43521	3.39203e-07	1.51174e-05	-5.10025	1.32983	Group_SF3B1_mutant_vs_SF3B1_wt
TCGA-UVM	TCGA-UVM	INPP4A	ENSG00000040933.15	TRUE	451.072	-0.691875	0.146031	3.86732e-07	1.54683e-05	-5.07538	1.47668	Group_SF3B1_mutant_vs_SF3B1_wt
TCGA-UVM	ROMS & TCGA-UVM	FOXO6	ENSG00000204060.7	FALSE	25.3071	-0.940125	0.319273	0.00024407	0.0028152	-3.6684	1.30197	Group_SF3B1_mutant_vs_SF3B1_wt
TCGA-UVM	TCGA-UVM	ITGA4	ENSG00000115232.14	FALSE	71.7722	-2.26808	0.533519	4.45594e-07	1.57126e-05	-5.04837	1.66925	Group_SF3B1_mutant_vs_SF3B1_wt
TCGA-UVM	TCGA-UVM	ITGAX	ENSG00000140678.16	FALSE	333.791	-1.6555	0.386107	4.46445e-07	1.59588e-05	-5.04801	1.64382	Group_SF3B1_mutant_vs_SF3B1_wt
ROMS	ROMS	ZNF761	ENSG00000160336.15	FALSE	68.7758	1.1102	0.241837	1.68757e-07	1.59771e-05	5.23082	1.66858	Group_SF3B1_mutant_vs_SF3B1_wt
TCGA-UVM	TCGA-UVM	TUBA4A	ENSG00000127824.14	FALSE	228.487	-1.27686	0.2875	4.3787e-07	1.59863e-05	-5.05171	1.60673	Group_SF3B1_mutant_vs_SF3B1_wt
TCGA-UVM	TCGA-UVM	AL662884.4	ENSG00000285085.1	FALSE	18.8808	0.988747	0.210016	3.5242e-07	1.60099e-05	5.09301	1.28907	Group_SF3B1_mutant_vs_SF3B1_wt
TCGA-UVM	ROMS & TCGA-UVM	DCBLD1	ENSG00000164465.18	FALSE	99.6785	-0.933931	0.193139	1.57277e-07	8.03678e-06	-5.24383	1.34541	Group_SF3B1_mutant_vs_SF3B1_wt
TCGA-UVM	TCGA-UVM	C17orf51	ENSG00000212719.11	FALSE	361.48	-0.576175	0.120546	4.46871e-07	1.6226e-05	-5.04782	1.60673	Group_SF3B1_mutant_vs_SF3B1_wt
TCGA-UVM	TCGA-UVM	IL32	ENSG00000008517.16	FALSE	175.147	-2.05812	0.484286	4.50602e-07	1.6226e-05	-5.04623	1.61798	Group_SF3B1_mutant_vs_SF3B1_wt
TCGA-UVM	ROMS & TCGA-UVM	SCN1B	ENSG00000105711.12	FALSE	319.322	-0.931282	0.371494	0.0007197	0.00547078	-3.38196	1.64382	Group_SF3B1_mutant_vs_SF3B1_wt
TCGA-UVM	ROMS & TCGA-UVM	FAS	ENSG00000026103.22	TRUE	363.07	-0.922747	0.268548	5.06634e-05	0.000630051	-4.05255	1.86389	Group_SF3B1_mutant_vs_SF3B1_wt
TCGA-UVM	TCGA-UVM	AC002558.2	ENSG00000261872.1	FALSE	21.9769	-1.29599	0.28002	3.52164e-07	1.64179e-05	-5.09315	1.24341	Group_SF3B1_mutant_vs_SF3B1_wt
TCGA-UVM	TCGA-UVM	MT-ND3	ENSG00000198840.2	FALSE	113296	1.59951	0.337218	4.89778e-07	1.68038e-05	5.03027	1.68319	Group_SF3B1_mutant_vs_SF3B1_wt
TCGA-UVM	TCGA-UVM	SERPINB6	ENSG00000124570.19	FALSE	3698.46	0.670673	0.1403	4.85291e-07	1.68038e-05	5.03204	1.66289	Group_SF3B1_mutant_vs_SF3B1_wt
TCGA-UVM	TCGA-UVM	ITGAL	ENSG00000005844.17	FALSE	175.43	-2.28538	0.544364	4.70877e-07	1.68038e-05	-5.03781	1.62095	Group_SF3B1_mutant_vs_SF3B1_wt
TCGA-UVM	ROMS & TCGA-UVM	LRRC39	ENSG00000122477.12	FALSE	797.544	-0.920886	0.244812	1.44833e-05	0.000264883	-4.3364	1.57682	Group_SF3B1_mutant_vs_SF3B1_wt
TCGA-UVM	ROMS & TCGA-UVM	PDZD4	ENSG00000067840.12	FALSE	681.165	-0.919281	0.271216	5.82217e-05	0.000819236	-4.0199	1.524	Group_SF3B1_mutant_vs_SF3B1_wt
TCGA-UVM	TCGA-UVM	MYO1G	ENSG00000136286.16	FALSE	103.989	-1.71443	0.394663	3.96106e-07	1.73376e-05	-5.07082	1.30893	Group_SF3B1_mutant_vs_SF3B1_wt
ROMS	ROMS & TCGA-UVM	IL17D	ENSG00000172458.4	FALSE	82.9999	-1.39285	0.305575	1.95697e-07	1.74787e-05	-5.20338	1.75956	Group_SF3B1_mutant_vs_SF3B1_wt
ROMS	ROMS	CDKN1C	ENSG00000129757.13	FALSE	501.955	-1.217	0.272578	2.11351e-07	1.75025e-05	-5.18907	1.88794	Group_SF3B1_mutant_vs_SF3B1_wt
TCGA-UVM	TCGA-UVM	APOL4	ENSG00000100336.17	FALSE	38.0638	-2.20787	0.513872	3.81716e-07	1.75296e-05	-5.07786	1.24341	Group_SF3B1_mutant_vs_SF3B1_wt
TCGA-UVM	TCGA-UVM	IRF8	ENSG00000140968.11	TRUE	91.5257	-1.85279	0.427663	4.09895e-07	1.75721e-05	-5.0643	1.32977	Group_SF3B1_mutant_vs_SF3B1_wt
ROMS	ROMS	ZFP30	ENSG00000120784.16	FALSE	32.8353	1.24027	0.273798	2.22993e-07	1.76715e-05	5.17907	1.96277	Group_SF3B1_mutant_vs_SF3B1_wt
ROMS	ROMS & TCGA-UVM	NEU1	ENSG00000204386.10	FALSE	1091.92	1.0206	0.221727	1.90072e-07	1.77133e-05	5.20879	1.65211	Group_SF3B1_mutant_vs_SF3B1_wt
ROMS	ROMS	ZBTB21	ENSG00000173276.14	FALSE	90.5957	0.844886	0.184592	2.02263e-07	1.77133e-05	5.19725	1.75989	Group_SF3B1_mutant_vs_SF3B1_wt
TCGA-UVM	ROMS & TCGA-UVM	PGD	ENSG00000142657.21	FALSE	1753.84	-0.917037	0.17014	7.004e-09	4.98149e-07	-5.79083	1.85103	Group_SF3B1_mutant_vs_SF3B1_wt
TCGA-UVM	TCGA-UVM	MLKL	ENSG00000168404.13	FALSE	67.2618	-1.2757	0.285075	4.31731e-07	1.84026e-05	-5.05441	1.33077	Group_SF3B1_mutant_vs_SF3B1_wt
TCGA-UVM	TCGA-UVM	ZAP70	ENSG00000115085.13	FALSE	36.1853	-2.50475	0.594593	4.08799e-07	1.86187e-05	-5.06481	1.24341	Group_SF3B1_mutant_vs_SF3B1_wt
TCGA-UVM	ROMS & TCGA-UVM	PCOLCE	ENSG00000106333.13	FALSE	521.462	-0.910257	0.396307	0.00136291	0.00997941	-3.20239	1.39723	Group_SF3B1_mutant_vs_SF3B1_wt
TCGA-UVM	ROMS & TCGA-UVM	PIK3R5	ENSG00000141506.13	FALSE	84.7718	-0.908063	0.340267	0.000591237	0.00560341	-3.4356	1.30893	Group_SF3B1_mutant_vs_SF3B1_wt
TCGA-UVM	TCGA-UVM	PDPN	ENSG00000162493.16	FALSE	96.9648	-2.29564	0.540636	4.37194e-07	1.88223e-05	-5.05201	1.30893	Group_SF3B1_mutant_vs_SF3B1_wt
TCGA-UVM	TCGA-UVM	MBD5	ENSG00000204406.13	FALSE	285.087	-0.54035	0.112669	5.02906e-07	1.91603e-05	-5.0252	1.47668	Group_SF3B1_mutant_vs_SF3B1_wt
TCGA-UVM	TCGA-UVM	DOK6	ENSG00000206052.11	FALSE	51.6765	-2.01797	0.475603	4.59345e-07	1.94014e-05	-5.04256	1.32983	Group_SF3B1_mutant_vs_SF3B1_wt
TCGA-UVM	TCGA-UVM	FKBP7	ENSG00000079150.18	FALSE	319.151	-0.784599	0.170871	5.58315e-07	1.94541e-05	-5.00511	1.60673	Group_SF3B1_mutant_vs_SF3B1_wt
TCGA-UVM	TCGA-UVM	KIF5C	ENSG00000168280.17	FALSE	38.6264	-2.76209	0.505929	4.47637e-07	1.94541e-05	-5.0475	1.28907	Group_SF3B1_mutant_vs_SF3B1_wt
TCGA-UVM	ROMS & TCGA-UVM	AC069209.1	ENSG00000274029.1	FALSE	127.21	-0.900487	0.277546	9.62741e-05	0.00134482	-3.8998	1.32977	Group_SF3B1_mutant_vs_SF3B1_wt
TCGA-UVM	TCGA-UVM	ESR1	ENSG00000091831.23	TRUE	130.897	-1.89471	0.450863	4.74758e-07	1.96799e-05	-5.03624	1.34541	Group_SF3B1_mutant_vs_SF3B1_wt
TCGA-UVM	TCGA-UVM	FOXL2	ENSG00000183770.7	TRUE	13.3145	-2.32849	0.550164	4.61744e-07	1.97267e-05	-5.04156	1.30197	Group_SF3B1_mutant_vs_SF3B1_wt
TCGA-UVM	ROMS & TCGA-UVM	PLA2G16	ENSG00000176485.11	FALSE	918.759	-0.899569	0.252665	3.31276e-05	0.000517328	-4.15083	1.57682	Group_SF3B1_mutant_vs_SF3B1_wt
TCGA-UVM	ROMS & TCGA-UVM	NAAA	ENSG00000138744.15	FALSE	207.474	-0.899373	0.229508	9.00537e-06	0.00017732	-4.43977	1.62095	Group_SF3B1_mutant_vs_SF3B1_wt
TCGA-UVM	TCGA-UVM	SYT11	ENSG00000132718.9	FALSE	127.857	-2.189	0.39167	4.84873e-07	2.01504e-05	-5.0322	1.32983	Group_SF3B1_mutant_vs_SF3B1_wt
TCGA-UVM	ROMS & TCGA-UVM	ASAP3	ENSG00000088280.19	FALSE	384.044	-0.888998	0.26047	5.59359e-05	0.000813825	-4.02933	1.47668	Group_SF3B1_mutant_vs_SF3B1_wt
TCGA-UVM	TCGA-UVM	LILRB2	ENSG00000131042.14	FALSE	49.955	-1.55567	0.357933	4.81727e-07	2.02742e-05	-5.03345	1.30893	Group_SF3B1_mutant_vs_SF3B1_wt
TCGA-UVM	TCGA-UVM	LAPTM5	ENSG00000162511.8	FALSE	1117.56	-1.58193	0.36902	6.24198e-07	2.02822e-05	-4.98358	1.69036	Group_SF3B1_mutant_vs_SF3B1_wt
TCGA-UVM	TCGA-UVM	HLA-DQA1	ENSG00000196735.11	FALSE	678.335	-2.02874	0.482262	6.05615e-07	2.02822e-05	-4.98942	1.63965	Group_SF3B1_mutant_vs_SF3B1_wt
TCGA-UVM	TCGA-UVM	ABCG2	ENSG00000118777.12	FALSE	68.5141	-1.03297	0.228295	4.94921e-07	2.04039e-05	-5.02827	1.32983	Group_SF3B1_mutant_vs_SF3B1_wt
ROMS	ROMS	ZNF471	ENSG00000196263.8	FALSE	134.773	1.82752	0.405383	2.20716e-07	2.04478e-05	5.18099	1.6452	Group_SF3B1_mutant_vs_SF3B1_wt
TCGA-UVM	TCGA-UVM	B4GALT6	ENSG00000118276.11	FALSE	110.365	-1.16865	0.263086	5.07157e-07	2.06105e-05	-5.02359	1.34541	Group_SF3B1_mutant_vs_SF3B1_wt
TCGA-UVM	TCGA-UVM	HLA-DRB1	ENSG00000196126.11	FALSE	2853.67	-1.85869	0.436612	6.27132e-07	2.06105e-05	-4.98267	1.66289	Group_SF3B1_mutant_vs_SF3B1_wt
TCGA-UVM	TCGA-UVM	RFTN1	ENSG00000131378.14	FALSE	209.273	-1.11866	0.252493	6.14016e-07	2.08516e-05	-4.98676	1.60673	Group_SF3B1_mutant_vs_SF3B1_wt
TCGA-UVM	TCGA-UVM	LCP1	ENSG00000136167.14	TRUE	445.583	-1.8486	0.438122	6.37112e-07	2.11345e-05	-4.97961	1.63965	Group_SF3B1_mutant_vs_SF3B1_wt
TCGA-UVM	ROMS & TCGA-UVM	CALHM2	ENSG00000138172.11	FALSE	337.182	-0.881772	0.328214	0.000597019	0.00471169	-3.43296	1.64382	Group_SF3B1_mutant_vs_SF3B1_wt
TCGA-UVM	TCGA-UVM	ZWILCH	ENSG00000174442.12	FALSE	150.268	-0.814272	0.176195	5.1437e-07	2.13031e-05	-5.02087	1.30893	Group_SF3B1_mutant_vs_SF3B1_wt
TCGA-UVM	TCGA-UVM	CD163	ENSG00000177575.12	FALSE	269.442	-1.56336	0.369487	7.33489e-07	2.13031e-05	-4.95228	1.86389	Group_SF3B1_mutant_vs_SF3B1_wt
ROMS	ROMS	XPO6	ENSG00000169180.11	FALSE	650.407	-0.640517	0.143005	2.805e-07	2.1331e-05	-5.1361	1.99424	Group_SF3B1_mutant_vs_SF3B1_wt
TCGA-UVM	ROMS & TCGA-UVM	MFNG	ENSG00000100060.17	FALSE	78.9935	-0.880025	0.295467	0.000249602	0.00281747	-3.66267	1.32983	Group_SF3B1_mutant_vs_SF3B1_wt
TCGA-UVM	TCGA-UVM	ZNF74	ENSG00000185252.19	FALSE	517.043	0.508469	0.105956	6.34664e-07	2.19271e-05	4.98036	1.56195	Group_SF3B1_mutant_vs_SF3B1_wt
ROMS	ROMS	KLHL18	ENSG00000114648.12	FALSE	163.851	0.743187	0.164691	2.41196e-07	2.20133e-05	5.16441	1.6452	Group_SF3B1_mutant_vs_SF3B1_wt
ROMS	ROMS	KPTN	ENSG00000118162.14	FALSE	387.651	-1.04624	0.234009	2.55034e-07	2.20133e-05	-5.15397	1.74646	Group_SF3B1_mutant_vs_SF3B1_wt
TCGA-UVM	TCGA-UVM	VSTM4	ENSG00000165633.13	FALSE	83.7152	-1.22059	0.275214	5.55695e-07	2.22189e-05	-5.00601	1.34541	Group_SF3B1_mutant_vs_SF3B1_wt
TCGA-UVM	ROMS & TCGA-UVM	RASSF4	ENSG00000107551.21	FALSE	290.36	-0.878288	0.2663	9.47763e-05	0.00122638	-3.90359	1.47668	Group_SF3B1_mutant_vs_SF3B1_wt
TCGA-UVM	ROMS & TCGA-UVM	FBLL1	ENSG00000188573.7	FALSE	212.563	-0.87825	0.282291	0.000147563	0.0016102	-3.79514	1.61798	Group_SF3B1_mutant_vs_SF3B1_wt
TCGA-UVM	TCGA-UVM	ATP6V1FNB	ENSG00000272899.4	FALSE	43.3064	-1.09444	0.24479	5.53671e-07	2.27343e-05	-5.00671	1.30197	Group_SF3B1_mutant_vs_SF3B1_wt
TCGA-UVM	TCGA-UVM	RAI2	ENSG00000131831.18	FALSE	73.2906	-1.5569	0.361665	5.6728e-07	2.27536e-05	-5.00204	1.33077	Group_SF3B1_mutant_vs_SF3B1_wt
ROMS	ROMS	ZNF473	ENSG00000142528.16	FALSE	63.8347	0.924998	0.204252	2.49754e-07	2.30121e-05	5.15789	1.62161	Group_SF3B1_mutant_vs_SF3B1_wt
TCGA-UVM	ROMS & TCGA-UVM	IL16	ENSG00000172349.17	FALSE	492.16	-0.873899	0.261589	7.11439e-05	0.000927049	-3.97243	1.57682	Group_SF3B1_mutant_vs_SF3B1_wt
ROMS	ROMS	MBD3	ENSG00000071655.18	FALSE	1108.22	-1.22473	0.276996	3.0192e-07	2.31095e-05	-5.12224	1.93775	Group_SF3B1_mutant_vs_SF3B1_wt
TCGA-UVM	TCGA-UVM	ZNF416	ENSG00000083817.9	FALSE	178.44	0.590663	0.124821	7.03246e-07	2.32543e-05	4.96047	1.60673	Group_SF3B1_mutant_vs_SF3B1_wt
ROMS	ROMS	ZNF213	ENSG00000085644.13	FALSE	298.925	-1.06388	0.239043	2.71635e-07	2.33949e-05	-5.14213	1.70956	Group_SF3B1_mutant_vs_SF3B1_wt
ROMS	ROMS	CTSV	ENSG00000136943.11	FALSE	33.0374	2.09649	0.478963	2.60443e-07	2.35333e-05	5.15003	1.62161	Group_SF3B1_mutant_vs_SF3B1_wt
ROMS	ROMS & TCGA-UVM	MED20	ENSG00000124641.16	FALSE	101.829	1.10052	0.246903	2.87613e-07	2.38312e-05	5.13139	1.75989	Group_SF3B1_mutant_vs_SF3B1_wt
ROMS	ROMS	NFYA	ENSG00000001167.14	FALSE	243.716	0.956026	0.212932	2.47722e-07	2.38915e-05	5.15942	1.50475	Group_SF3B1_mutant_vs_SF3B1_wt
TCGA-UVM	ROMS & TCGA-UVM	HRH2	ENSG00000113749.7	FALSE	694.671	-0.868721	0.365382	0.00118144	0.00816221	-3.24332	1.58509	Group_SF3B1_mutant_vs_SF3B1_wt
TCGA-UVM	ROMS & TCGA-UVM	SGCB	ENSG00000163069.12	FALSE	467.057	-0.864368	0.217888	7.80569e-06	0.000177978	-4.47045	1.39723	Group_SF3B1_mutant_vs_SF3B1_wt
TCGA-UVM	TCGA-UVM	TRIM7	ENSG00000146054.18	FALSE	44.1813	1.12585	0.246529	5.87623e-07	2.41074e-05	4.99524	1.28907	Group_SF3B1_mutant_vs_SF3B1_wt
TCGA-UVM	ROMS & TCGA-UVM	PMEPA1	ENSG00000124225.16	FALSE	372.135	-0.859816	0.22891	1.74919e-05	0.000269504	-4.29471	1.86389	Group_SF3B1_mutant_vs_SF3B1_wt
TCGA-UVM	TCGA-UVM	HLA-DQB1	ENSG00000179344.16	FALSE	973.546	-1.97795	0.473958	7.32534e-07	2.4493e-05	-4.95253	1.57682	Group_SF3B1_mutant_vs_SF3B1_wt
TCGA-UVM	TCGA-UVM	GNA14	ENSG00000156049.7	FALSE	12.115	-1.84377	0.422719	5.22534e-07	2.45087e-05	-5.01785	1.12234	Group_SF3B1_mutant_vs_SF3B1_wt
TCGA-UVM	TCGA-UVM	AC034228.3	ENSG00000234758.1	FALSE	10.2692	-2.4468	0.570302	6.05238e-07	2.45979e-05	-4.98954	1.29328	Group_SF3B1_mutant_vs_SF3B1_wt
TCGA-UVM	TCGA-UVM	SMARCA1	ENSG00000102038.15	TRUE	796.707	-0.807163	0.178235	7.69206e-07	2.46203e-05	-4.94302	1.63965	Group_SF3B1_mutant_vs_SF3B1_wt
ROMS	ROMS & TCGA-UVM	ZFP82	ENSG00000181007.8	FALSE	32.521	1.42013	0.330409	3.40449e-07	2.48731e-05	5.09956	1.96277	Group_SF3B1_mutant_vs_SF3B1_wt
ROMS	ROMS & TCGA-UVM	ZKSCAN8	ENSG00000198315.11	FALSE	376.576	0.791955	0.177107	2.97209e-07	2.48731e-05	5.12521	1.70956	Group_SF3B1_mutant_vs_SF3B1_wt
TCGA-UVM	TCGA-UVM	TRNAU1AP	ENSG00000180098.9	FALSE	351.261	-0.54531	0.116935	8.94105e-07	2.51366e-05	-4.91362	1.86389	Group_SF3B1_mutant_vs_SF3B1_wt
ROMS	ROMS & TCGA-UVM	SNHG1	ENSG00000255717.6	FALSE	1072.99	0.682412	0.153182	3.38759e-07	2.54211e-05	5.1005	1.89759	Group_SF3B1_mutant_vs_SF3B1_wt
TCGA-UVM	TCGA-UVM	LEMD2	ENSG00000161904.12	FALSE	1622.34	0.53051	0.111865	9.58061e-07	2.56301e-05	4.90006	1.95281	Group_SF3B1_mutant_vs_SF3B1_wt
TCGA-UVM	TCGA-UVM	MTMR14	ENSG00000163719.19	FALSE	1203.71	0.831448	0.180226	8.11462e-07	2.58152e-05	4.93259	1.63965	Group_SF3B1_mutant_vs_SF3B1_wt
ROMS	ROMS	AC092070.2	ENSG00000269001.2	FALSE	40.623	1.31334	0.295397	2.95901e-07	2.58627e-05	5.12604	1.62161	Group_SF3B1_mutant_vs_SF3B1_wt
ROMS	ROMS	DDX59	ENSG00000118197.14	FALSE	122.438	0.801702	0.179625	3.26406e-07	2.6056e-05	5.10752	1.76725	Group_SF3B1_mutant_vs_SF3B1_wt
ROMS	ROMS & TCGA-UVM	ZNF649	ENSG00000198093.11	FALSE	48.4742	1.58259	0.351937	3.08502e-07	2.60889e-05	5.11818	1.66049	Group_SF3B1_mutant_vs_SF3B1_wt
ROMS	ROMS	PNN	ENSG00000100941.9	FALSE	589.438	1.37027	0.304466	3.1084e-07	2.6255e-05	5.11675	1.6452	Group_SF3B1_mutant_vs_SF3B1_wt
ROMS	ROMS	UTP15	ENSG00000164338.10	FALSE	125.4	0.709434	0.159628	3.34715e-07	2.6255e-05	5.10277	1.75762	Group_SF3B1_mutant_vs_SF3B1_wt
ROMS	ROMS	MXD4	ENSG00000123933.17	FALSE	1597.03	-0.805902	0.182613	3.60867e-07	2.6255e-05	-5.08852	1.89759	Group_SF3B1_mutant_vs_SF3B1_wt
ROMS	ROMS & TCGA-UVM	NECTIN1	ENSG00000110400.11	FALSE	305.711	-1.06693	0.243879	3.34693e-07	2.63016e-05	-5.10278	1.74646	Group_SF3B1_mutant_vs_SF3B1_wt
ROMS	ROMS & TCGA-UVM	DIPK1C	ENSG00000187773.8	FALSE	217.827	1.57145	0.349785	2.45065e-07	2.63233e-05	5.16143	1.27196	Group_SF3B1_mutant_vs_SF3B1_wt
TCGA-UVM	TCGA-UVM	RAB23	ENSG00000112210.12	FALSE	107.528	-1.11561	0.250795	6.72421e-07	2.63356e-05	-4.96916	1.32983	Group_SF3B1_mutant_vs_SF3B1_wt
TCGA-UVM	TCGA-UVM	ALOX12	ENSG00000108839.12	FALSE	58.036	0.830498	0.178731	6.81496e-07	2.66506e-05	4.96656	1.32983	Group_SF3B1_mutant_vs_SF3B1_wt
TCGA-UVM	TCGA-UVM	MYCNUT	ENSG00000223850.1	FALSE	20.2598	-3.32563	0.846866	6.35789e-07	2.68214e-05	-4.98002	1.23088	Group_SF3B1_mutant_vs_SF3B1_wt
ROMS	ROMS & TCGA-UVM	ZNF607	ENSG00000198182.13	FALSE	107.637	1.25786	0.284045	3.5663e-07	2.68312e-05	5.09076	1.79977	Group_SF3B1_mutant_vs_SF3B1_wt
TCGA-UVM	TCGA-UVM	EXOSC5	ENSG00000077348.9	FALSE	612.008	0.693644	0.14872	8.03293e-07	2.73286e-05	4.93457	1.524	Group_SF3B1_mutant_vs_SF3B1_wt
TCGA-UVM	TCGA-UVM	ADAM19	ENSG00000135074.15	FALSE	68.2899	-1.86208	0.445908	7.05592e-07	2.74683e-05	-4.95982	1.32983	Group_SF3B1_mutant_vs_SF3B1_wt
TCGA-UVM	TCGA-UVM	LRP8	ENSG00000157193.16	FALSE	200.571	-1.02488	0.232556	8.54699e-07	2.74974e-05	-4.92244	1.60673	Group_SF3B1_mutant_vs_SF3B1_wt
TCGA-UVM	TCGA-UVM	SUPV3L1	ENSG00000156502.14	FALSE	534.703	-0.519094	0.109746	7.50654e-07	2.77295e-05	-4.94778	1.39723	Group_SF3B1_mutant_vs_SF3B1_wt
ROMS	ROMS & TCGA-UVM	ACOX2	ENSG00000168306.13	FALSE	58.4009	2.53033	0.566065	3.38601e-07	2.80706e-05	5.10059	1.62608	Group_SF3B1_mutant_vs_SF3B1_wt
TCGA-UVM	TCGA-UVM	TMEM119	ENSG00000183160.9	FALSE	239.856	-2.16631	0.536141	8.99333e-07	2.81957e-05	-4.91248	1.64382	Group_SF3B1_mutant_vs_SF3B1_wt
TCGA-UVM	TCGA-UVM	ZMYM3	ENSG00000147130.14	TRUE	1573.86	0.665767	0.144053	1.07397e-06	2.83009e-05	4.87758	1.95281	Group_SF3B1_mutant_vs_SF3B1_wt
ROMS	ROMS	EXOC8	ENSG00000116903.7	FALSE	64.5216	1.10809	0.247847	3.57993e-07	2.87942e-05	5.09004	1.66858	Group_SF3B1_mutant_vs_SF3B1_wt
ROMS	ROMS	CORO7	ENSG00000262246.6	FALSE	112.327	-1.43416	0.335277	3.92347e-07	2.91282e-05	-5.07263	1.79977	Group_SF3B1_mutant_vs_SF3B1_wt
TCGA-UVM	TCGA-UVM	AC117498.1	ENSG00000257653.1	FALSE	639.371	0.975813	0.214342	9.01089e-07	2.92099e-05	4.91209	1.58509	Group_SF3B1_mutant_vs_SF3B1_wt
ROMS	ROMS & TCGA-UVM	ZFP2	ENSG00000198939.8	FALSE	33.8375	1.62179	0.366319	3.70904e-07	2.95854e-05	5.08331	1.66049	Group_SF3B1_mutant_vs_SF3B1_wt
ROMS	ROMS	ZNF550	ENSG00000251369.8	FALSE	90.2749	1.16697	0.263191	3.93032e-07	2.95854e-05	5.0723	1.76725	Group_SF3B1_mutant_vs_SF3B1_wt
TCGA-UVM	TCGA-UVM	IL21R	ENSG00000103522.16	TRUE	23.9596	-2.82455	0.700149	6.48288e-07	2.96355e-05	-4.97625	1.12234	Group_SF3B1_mutant_vs_SF3B1_wt
ROMS	ROMS & TCGA-UVM	PLIN4	ENSG00000167676.4	FALSE	110.651	3.42236	0.907802	4.03595e-07	3.01116e-05	5.06725	1.75989	Group_SF3B1_mutant_vs_SF3B1_wt
ROMS	ROMS & TCGA-UVM	KLF11	ENSG00000172059.11	FALSE	162.582	0.892552	0.199145	2.67862e-07	3.01116e-05	5.14476	1.16877	Group_SF3B1_mutant_vs_SF3B1_wt
TCGA-UVM	TCGA-UVM	DCSTAMP	ENSG00000164935.6	FALSE	19.0357	-4.99139	0.916009	7.27747e-07	3.02889e-05	-4.95381	1.23088	Group_SF3B1_mutant_vs_SF3B1_wt
TCGA-UVM	TCGA-UVM	AC097460.1	ENSG00000245322.6	FALSE	1807.44	0.67908	0.146984	1.00358e-06	3.04995e-05	4.89094	1.68319	Group_SF3B1_mutant_vs_SF3B1_wt
TCGA-UVM	TCGA-UVM	NUDT3	ENSG00000272325.2	FALSE	5158.96	0.644977	0.139856	9.97144e-07	3.06283e-05	4.8922	1.66289	Group_SF3B1_mutant_vs_SF3B1_wt
ROMS	ROMS & TCGA-UVM	LINC00900	ENSG00000246100.3	FALSE	24.0678	-1.25813	0.284556	3.49459e-07	3.0811e-05	-5.09461	1.47646	Group_SF3B1_mutant_vs_SF3B1_wt
ROMS	ROMS & TCGA-UVM	GAS6	ENSG00000183087.15	FALSE	424.801	-1.44598	0.333146	4.44987e-07	3.0811e-05	-5.04863	1.88794	Group_SF3B1_mutant_vs_SF3B1_wt
TCGA-UVM	TCGA-UVM	FOXF1	ENSG00000103241.7	TRUE	12.8989	-2.12097	0.511134	7.82265e-07	3.09499e-05	-4.93974	1.28907	Group_SF3B1_mutant_vs_SF3B1_wt
TCGA-UVM	TCGA-UVM	AGPAT1	ENSG00000204310.13	FALSE	6601.17	0.741315	0.162207	1.02372e-06	3.09734e-05	4.88702	1.68319	Group_SF3B1_mutant_vs_SF3B1_wt
TCGA-UVM	TCGA-UVM	AC016595.1	ENSG00000259603.1	FALSE	17.2546	-3.25848	0.788965	7.59176e-07	3.10014e-05	-4.94558	1.24341	Group_SF3B1_mutant_vs_SF3B1_wt
ROMS	ROMS & TCGA-UVM	DCBLD1	ENSG00000164465.18	FALSE	34.0493	-1.25548	0.290018	3.99043e-07	3.11498e-05	-5.06941	1.66049	Group_SF3B1_mutant_vs_SF3B1_wt
ROMS	ROMS	ZNF630	ENSG00000221994.10	FALSE	28.5211	1.0481	0.238333	3.96874e-07	3.14544e-05	5.07045	1.62161	Group_SF3B1_mutant_vs_SF3B1_wt
TCGA-UVM	TCGA-UVM	AC083799.1	ENSG00000203644.3	FALSE	48.4215	0.985631	0.215909	8.32472e-07	3.16917e-05	4.9276	1.32983	Group_SF3B1_mutant_vs_SF3B1_wt
TCGA-UVM	ROMS & TCGA-UVM	EDA2R	ENSG00000131080.15	FALSE	207.213	-0.859289	0.253009	6.9961e-05	0.000902759	-3.97642	1.60673	Group_SF3B1_mutant_vs_SF3B1_wt
TCGA-UVM	TCGA-UVM	CRNDE	ENSG00000245694.9	FALSE	203.338	1.01196	0.224101	1.01957e-06	3.18721e-05	4.88782	1.61711	Group_SF3B1_mutant_vs_SF3B1_wt
TCGA-UVM	TCGA-UVM	IL2RG	ENSG00000147168.12	FALSE	74.4341	-2.05407	0.504597	8.53372e-07	3.20169e-05	-4.92275	1.34541	Group_SF3B1_mutant_vs_SF3B1_wt
TCGA-UVM	TCGA-UVM	FP671120.5	ENSG00000281383.1	FALSE	14.9586	1.93897	0.470109	7.9054e-07	3.20406e-05	4.93769	1.24341	Group_SF3B1_mutant_vs_SF3B1_wt
TCGA-UVM	ROMS & TCGA-UVM	TENT5A	ENSG00000112773.16	FALSE	104.643	-0.854842	0.233369	2.85862e-05	0.000533948	-4.18445	1.30893	Group_SF3B1_mutant_vs_SF3B1_wt
ROMS	ROMS & TCGA-UVM	SLC47A1	ENSG00000142494.13	FALSE	18.5147	-1.99698	0.468316	3.84932e-07	3.21884e-05	-5.07626	1.53046	Group_SF3B1_mutant_vs_SF3B1_wt
TCGA-UVM	TCGA-UVM	GZMH	ENSG00000100450.13	FALSE	23.4493	-2.26882	0.5513	8.0396e-07	3.24942e-05	-4.9344	1.24341	Group_SF3B1_mutant_vs_SF3B1_wt
TCGA-UVM	TCGA-UVM	NAA80	ENSG00000243477.5	FALSE	279.305	0.873927	0.191834	9.64287e-07	3.27218e-05	4.89879	1.47668	Group_SF3B1_mutant_vs_SF3B1_wt
TCGA-UVM	TCGA-UVM	RHBDL3	ENSG00000141314.13	FALSE	36.5279	-1.71389	0.408087	8.57697e-07	3.32922e-05	-4.92176	1.28907	Group_SF3B1_mutant_vs_SF3B1_wt
TCGA-UVM	ROMS & TCGA-UVM	WIPF1	ENSG00000115935.17	FALSE	335.648	-0.85338	0.24859	5.76791e-05	0.000765818	-4.02211	1.64382	Group_SF3B1_mutant_vs_SF3B1_wt
ROMS	ROMS	RANBP6	ENSG00000137040.9	FALSE	117.699	1.05933	0.242779	4.70673e-07	3.39414e-05	5.0379	1.76725	Group_SF3B1_mutant_vs_SF3B1_wt
ROMS	ROMS & TCGA-UVM	SHC4	ENSG00000185634.12	FALSE	155.293	2.47738	0.589173	3.89309e-07	3.39586e-05	5.07411	1.45353	Group_SF3B1_mutant_vs_SF3B1_wt
ROMS	ROMS & TCGA-UVM	JAG2	ENSG00000184916.9	FALSE	221.789	-1.46989	0.349628	3.41782e-07	3.39586e-05	-5.09882	1.27196	Group_SF3B1_mutant_vs_SF3B1_wt
TCGA-UVM	TCGA-UVM	PYROXD1	ENSG00000121350.16	FALSE	241.71	-1.16038	0.270519	1.10877e-06	3.40279e-05	-4.87128	1.62095	Group_SF3B1_mutant_vs_SF3B1_wt
TCGA-UVM	TCGA-UVM	AC132938.3	ENSG00000265458.1	FALSE	20.252	-0.904476	0.204477	8.92973e-07	3.40701e-05	-4.91387	1.30197	Group_SF3B1_mutant_vs_SF3B1_wt
TCGA-UVM	ROMS & TCGA-UVM	RAB42	ENSG00000188060.7	FALSE	78.1862	-0.850857	0.254891	8.72588e-05	0.0012446	-3.92354	1.33077	Group_SF3B1_mutant_vs_SF3B1_wt
TCGA-UVM	TCGA-UVM	SNPH	ENSG00000101298.15	FALSE	198.75	-1.31955	0.311806	1.14475e-06	3.45017e-05	-4.86497	1.64382	Group_SF3B1_mutant_vs_SF3B1_wt
ROMS	ROMS & TCGA-UVM	ELL2	ENSG00000118985.16	FALSE	126.24	1.30507	0.308077	4.83338e-07	3.46094e-05	5.03281	1.75762	Group_SF3B1_mutant_vs_SF3B1_wt
TCGA-UVM	TCGA-UVM	RARRES3	ENSG00000133321.11	FALSE	521.525	-2.15966	0.536007	1.10722e-06	3.47303e-05	-4.87156	1.57682	Group_SF3B1_mutant_vs_SF3B1_wt
ROMS	ROMS & TCGA-UVM	CHRD	ENSG00000090539.15	FALSE	22.5127	-1.77434	0.410047	4.26586e-07	3.49345e-05	-5.05669	1.53046	Group_SF3B1_mutant_vs_SF3B1_wt
ROMS	ROMS	CAMK2N1	ENSG00000162545.6	FALSE	236.121	-1.48102	0.340387	4.29507e-07	3.53017e-05	-5.05539	1.51864	Group_SF3B1_mutant_vs_SF3B1_wt
TCGA-UVM	TCGA-UVM	AL354740.1	ENSG00000225339.3	FALSE	5372.3	0.665679	0.143236	9.81948e-07	3.56261e-05	4.89522	1.35935	Group_SF3B1_mutant_vs_SF3B1_wt
TCGA-UVM	ROMS & TCGA-UVM	FKBP10	ENSG00000141756.18	FALSE	5832.93	-0.839458	0.298325	0.000436155	0.00361771	-3.51718	1.67514	Group_SF3B1_mutant_vs_SF3B1_wt
TCGA-UVM	ROMS & TCGA-UVM	DAPK2	ENSG00000035664.11	FALSE	26.5803	-0.83942	0.301533	0.000554519	0.005556	-3.45294	1.24341	Group_SF3B1_mutant_vs_SF3B1_wt
TCGA-UVM	TCGA-UVM	GGTA1P	ENSG00000204136.10	FALSE	66.8977	-1.18841	0.276181	9.98754e-07	3.68642e-05	-4.89188	1.32983	Group_SF3B1_mutant_vs_SF3B1_wt
TCGA-UVM	TCGA-UVM	GIMAP1	ENSG00000213203.3	FALSE	53.3695	-1.28797	0.300771	9.99718e-07	3.68642e-05	-4.89169	1.32983	Group_SF3B1_mutant_vs_SF3B1_wt
TCGA-UVM	ROMS & TCGA-UVM	ST6GALNAC4	ENSG00000136840.19	FALSE	227.536	-0.836963	0.266646	0.000166534	0.0017579	-3.76502	1.62095	Group_SF3B1_mutant_vs_SF3B1_wt
ROMS	ROMS & TCGA-UVM	ZNF576	ENSG00000124444.15	FALSE	79.6043	-0.896881	0.205727	4.88085e-07	3.7139e-05	-5.03094	1.62608	Group_SF3B1_mutant_vs_SF3B1_wt
ROMS	ROMS	AC091729.3	ENSG00000229043.2	FALSE	61.1036	-1.10052	0.25474	4.88454e-07	3.7139e-05	-5.03079	1.62161	Group_SF3B1_mutant_vs_SF3B1_wt
TCGA-UVM	TCGA-UVM	ST8SIA4	ENSG00000113532.13	FALSE	33.976	-1.90135	0.456466	9.62151e-07	3.8222e-05	-4.89923	1.23088	Group_SF3B1_mutant_vs_SF3B1_wt
TCGA-UVM	TCGA-UVM	SPN	ENSG00000197471.12	FALSE	65.6196	-2.15927	0.535899	1.02466e-06	3.8224e-05	-4.88684	1.30893	Group_SF3B1_mutant_vs_SF3B1_wt
TCGA-UVM	TCGA-UVM	TENM4	ENSG00000149256.15	FALSE	63.7433	-2.18157	0.541201	1.02808e-06	3.8297e-05	-4.88619	1.30893	Group_SF3B1_mutant_vs_SF3B1_wt
ROMS	ROMS	EBF4	ENSG00000088881.20	FALSE	124.152	-1.53532	0.357227	5.53433e-07	3.84677e-05	-5.0068	1.75956	Group_SF3B1_mutant_vs_SF3B1_wt
TCGA-UVM	TCGA-UVM	BMP8A	ENSG00000183682.8	FALSE	42.3679	-1.34226	0.31394	1.01899e-06	3.84885e-05	-4.88794	1.28907	Group_SF3B1_mutant_vs_SF3B1_wt
TCGA-UVM	TCGA-UVM	FAM53B-AS1	ENSG00000233334.3	FALSE	13.4642	-1.39282	0.323115	9.85182e-07	3.84996e-05	-4.89458	1.24341	Group_SF3B1_mutant_vs_SF3B1_wt
TCGA-UVM	TCGA-UVM	MROH1	ENSG00000179832.17	FALSE	1878.32	-0.869778	0.199089	1.55567e-06	3.86117e-05	-4.80395	1.95281	Group_SF3B1_mutant_vs_SF3B1_wt
ROMS	ROMS	AC005696.4	ENSG00000277200.1	FALSE	20.4703	2.18533	0.495344	4.24502e-07	3.90661e-05	5.05763	1.32363	Group_SF3B1_mutant_vs_SF3B1_wt
TCGA-UVM	TCGA-UVM	CLYBL	ENSG00000125246.15	FALSE	320.499	-0.752345	0.169243	1.30086e-06	3.91437e-05	-4.83962	1.60673	Group_SF3B1_mutant_vs_SF3B1_wt
ROMS	ROMS	PPP1R9B	ENSG00000108819.11	FALSE	671.249	-0.678265	0.158038	6.3605e-07	3.98236e-05	-4.97994	1.93775	Group_SF3B1_mutant_vs_SF3B1_wt
TCGA-UVM	ROMS & TCGA-UVM	AAK1	ENSG00000115977.19	FALSE	432.36	-0.830014	0.172512	1.88019e-07	8.14883e-06	-5.21081	1.57682	Group_SF3B1_mutant_vs_SF3B1_wt
TCGA-UVM	ROMS & TCGA-UVM	ADAMTS14	ENSG00000138316.11	FALSE	63.7007	-0.826342	0.667487	0.00900364	0.0366713	-2.61192	1.66925	Group_SF3B1_mutant_vs_SF3B1_wt
TCGA-UVM	TCGA-UVM	SLC38A6	ENSG00000139974.15	FALSE	387.306	-0.999437	0.232018	1.23554e-06	4.00768e-05	-4.84985	1.47668	Group_SF3B1_mutant_vs_SF3B1_wt
TCGA-UVM	TCGA-UVM	SLC9A9	ENSG00000181804.15	FALSE	42.7198	-1.27245	0.300167	1.07824e-06	4.00768e-05	-4.87679	1.28907	Group_SF3B1_mutant_vs_SF3B1_wt
TCGA-UVM	TCGA-UVM	RHBDL2	ENSG00000158315.11	FALSE	23.5343	-1.5194	0.363607	1.02773e-06	4.00768e-05	-4.88625	1.23088	Group_SF3B1_mutant_vs_SF3B1_wt
TCGA-UVM	TCGA-UVM	KIF21B	ENSG00000116852.14	FALSE	88.9918	-1.73583	0.279038	1.11314e-06	4.00768e-05	-4.8705	1.32977	Group_SF3B1_mutant_vs_SF3B1_wt
TCGA-UVM	TCGA-UVM	ST8SIA2	ENSG00000140557.12	FALSE	17.6461	-3.21063	0.806269	9.36318e-07	4.00768e-05	-4.90457	1.12234	Group_SF3B1_mutant_vs_SF3B1_wt
TCGA-UVM	TCGA-UVM	ASCC3	ENSG00000112249.14	FALSE	361.808	-0.951523	0.219033	1.34386e-06	4.04485e-05	-4.83316	1.58675	Group_SF3B1_mutant_vs_SF3B1_wt
TCGA-UVM	TCGA-UVM	AASS	ENSG00000008311.15	FALSE	343.727	-1.04066	0.243962	1.39267e-06	4.04485e-05	-4.82605	1.64382	Group_SF3B1_mutant_vs_SF3B1_wt
TCGA-UVM	ROMS & TCGA-UVM	RGS16	ENSG00000143333.7	FALSE	134.314	-0.822065	0.273461	0.000275707	0.00301296	-3.63712	1.34541	Group_SF3B1_mutant_vs_SF3B1_wt
TCGA-UVM	TCGA-UVM	EVI2B	ENSG00000185862.7	FALSE	53.5483	-1.86535	0.459725	1.43483e-06	4.08115e-05	-4.8201	1.66925	Group_SF3B1_mutant_vs_SF3B1_wt
TCGA-UVM	ROMS & TCGA-UVM	ZNF704	ENSG00000164684.13	FALSE	4186.23	-0.818624	0.207149	8.69066e-06	0.000169041	-4.44742	1.67514	Group_SF3B1_mutant_vs_SF3B1_wt
TCGA-UVM	TCGA-UVM	VSIG4	ENSG00000155659.15	FALSE	186.71	-1.40467	0.338091	1.38935e-06	4.09426e-05	-4.82653	1.60673	Group_SF3B1_mutant_vs_SF3B1_wt
ROMS	ROMS & TCGA-UVM	KATNAL2	ENSG00000167216.16	FALSE	33.7545	-1.92903	0.447958	5.19133e-07	4.10027e-05	-5.0191	1.52995	Group_SF3B1_mutant_vs_SF3B1_wt
TCGA-UVM	TCGA-UVM	RRN3	ENSG00000085721.12	FALSE	759.305	-0.516453	0.113307	1.42837e-06	4.11908e-05	-4.821	1.63965	Group_SF3B1_mutant_vs_SF3B1_wt
TCGA-UVM	TCGA-UVM	SIRPG	ENSG00000089012.14	FALSE	27.0268	-3.03864	0.771435	1.13152e-06	4.14474e-05	-4.86727	1.28907	Group_SF3B1_mutant_vs_SF3B1_wt
TCGA-UVM	TCGA-UVM	ISG20	ENSG00000172183.15	FALSE	190.606	-1.96989	0.494486	1.4242e-06	4.15285e-05	-4.82159	1.61711	Group_SF3B1_mutant_vs_SF3B1_wt
TCGA-UVM	TCGA-UVM	CD3G	ENSG00000160654.10	FALSE	16.0144	-3.54336	0.909195	9.96208e-07	4.17972e-05	-4.89239	1.12234	Group_SF3B1_mutant_vs_SF3B1_wt
TCGA-UVM	ROMS & TCGA-UVM	COL18A1	ENSG00000182871.15	FALSE	6893.86	-0.811783	0.246664	0.000108323	0.00120321	-3.87115	1.7289	Group_SF3B1_mutant_vs_SF3B1_wt
TCGA-UVM	TCGA-UVM	KDR	ENSG00000128052.9	TRUE	295.133	-1.25908	0.300731	1.47989e-06	4.22772e-05	-4.81393	1.64382	Group_SF3B1_mutant_vs_SF3B1_wt
TCGA-UVM	ROMS & TCGA-UVM	INSYN1	ENSG00000205363.5	FALSE	936.557	-0.811101	0.269323	0.000283656	0.00262007	-3.62979	1.66289	Group_SF3B1_mutant_vs_SF3B1_wt
TCGA-UVM	ROMS & TCGA-UVM	VASH1	ENSG00000071246.11	FALSE	439.46	-0.80941	0.21365	1.81867e-05	0.000314662	-4.28606	1.57682	Group_SF3B1_mutant_vs_SF3B1_wt
TCGA-UVM	ROMS & TCGA-UVM	AUTS2	ENSG00000158321.16	FALSE	473.015	-0.807645	0.289843	0.00056866	0.00469225	-3.44614	1.57682	Group_SF3B1_mutant_vs_SF3B1_wt
TCGA-UVM	TCGA-UVM	GRAP2	ENSG00000100351.16	FALSE	17.8773	-1.98845	0.485419	1.18514e-06	4.29395e-05	-4.85811	1.28907	Group_SF3B1_mutant_vs_SF3B1_wt
TCGA-UVM	TCGA-UVM	USP31	ENSG00000103404.14	FALSE	249.737	-0.532803	0.116503	1.49118e-06	4.29867e-05	-4.81241	1.61798	Group_SF3B1_mutant_vs_SF3B1_wt
TCGA-UVM	TCGA-UVM	CD86	ENSG00000114013.16	FALSE	59.7378	-1.53419	0.370472	1.22945e-06	4.30322e-05	-4.85083	1.33077	Group_SF3B1_mutant_vs_SF3B1_wt
TCGA-UVM	ROMS & TCGA-UVM	SEPSECS	ENSG00000109618.12	FALSE	175.202	-0.802941	0.250963	0.000158597	0.00168044	-3.77721	1.64382	Group_SF3B1_mutant_vs_SF3B1_wt
TCGA-UVM	TCGA-UVM	HLA-DQB1-AS1	ENSG00000223534.1	FALSE	278.523	-1.88983	0.476851	1.73787e-06	4.3347e-05	-4.78174	1.86389	Group_SF3B1_mutant_vs_SF3B1_wt
TCGA-UVM	TCGA-UVM	PSME2	ENSG00000100911.16	FALSE	2568.67	-0.887204	0.205085	1.58659e-06	4.42615e-05	-4.80001	1.66289	Group_SF3B1_mutant_vs_SF3B1_wt
TCGA-UVM	TCGA-UVM	AC020656.1	ENSG00000257764.2	FALSE	350.197	-2.27792	0.584994	1.54075e-06	4.4425e-05	-4.80588	1.60673	Group_SF3B1_mutant_vs_SF3B1_wt
TCGA-UVM	TCGA-UVM	LCTL	ENSG00000188501.11	FALSE	39.1071	-0.806	0.179966	1.25456e-06	4.45803e-05	-4.84682	1.30197	Group_SF3B1_mutant_vs_SF3B1_wt
TCGA-UVM	TCGA-UVM	FGF12	ENSG00000114279.13	TRUE	26.1048	-2.347	0.58681	1.20165e-06	4.46513e-05	-4.85536	1.24341	Group_SF3B1_mutant_vs_SF3B1_wt
TCGA-UVM	TCGA-UVM	NBEA	ENSG00000172915.18	TRUE	116.707	-1.35401	0.321801	1.30283e-06	4.46808e-05	-4.83932	1.34541	Group_SF3B1_mutant_vs_SF3B1_wt
ROMS	ROMS	ZBED8	ENSG00000221886.4	FALSE	54.227	0.748647	0.173254	6.215e-07	4.48312e-05	4.98441	1.66858	Group_SF3B1_mutant_vs_SF3B1_wt
TCGA-UVM	TCGA-UVM	ISM1	ENSG00000101230.6	FALSE	138.129	-2.64705	0.713134	1.30737e-06	4.52402e-05	-4.83863	1.32983	Group_SF3B1_mutant_vs_SF3B1_wt
TCGA-UVM	TCGA-UVM	ADAM9	ENSG00000168615.12	FALSE	367.101	-1.11148	0.265284	1.8405e-06	4.53364e-05	-4.77019	1.86389	Group_SF3B1_mutant_vs_SF3B1_wt
TCGA-UVM	ROMS & TCGA-UVM	DHRS3	ENSG00000162496.9	FALSE	190.88	-0.79792	0.355618	0.00232385	0.0134869	-3.04538	1.62095	Group_SF3B1_mutant_vs_SF3B1_wt
TCGA-UVM	TCGA-UVM	PPT2-EGFL8	ENSG00000258388.7	FALSE	4262.06	0.719034	0.159937	1.71691e-06	4.54547e-05	4.78418	1.7289	Group_SF3B1_mutant_vs_SF3B1_wt
TCGA-UVM	TCGA-UVM	LAT2	ENSG00000086730.17	FALSE	63.2133	-1.23124	0.290858	1.32544e-06	4.55572e-05	-4.8359	1.32983	Group_SF3B1_mutant_vs_SF3B1_wt
ROMS	ROMS & TCGA-UVM	TCIRG1	ENSG00000110719.10	FALSE	293.581	-0.96934	0.227047	6.49651e-07	4.55578e-05	-4.97584	1.70956	Group_SF3B1_mutant_vs_SF3B1_wt
TCGA-UVM	TCGA-UVM	SASH3	ENSG00000122122.10	FALSE	107.513	-1.80373	0.446012	1.35518e-06	4.59213e-05	-4.83149	1.34541	Group_SF3B1_mutant_vs_SF3B1_wt
TCGA-UVM	TCGA-UVM	LRRFIP2	ENSG00000093167.18	FALSE	890.282	0.551329	0.1198	1.60987e-06	4.62415e-05	4.79709	1.58509	Group_SF3B1_mutant_vs_SF3B1_wt
TCGA-UVM	ROMS & TCGA-UVM	MYL6B	ENSG00000196465.10	FALSE	2010.74	-0.79155	0.235318	9.21597e-05	0.00107551	-3.91036	1.68319	Group_SF3B1_mutant_vs_SF3B1_wt
TCGA-UVM	TCGA-UVM	RAPGEF4	ENSG00000091428.18	FALSE	660.583	-1.63342	0.418535	1.6333e-06	4.67904e-05	-4.79419	1.58509	Group_SF3B1_mutant_vs_SF3B1_wt
TCGA-UVM	TCGA-UVM	AC244033.2	ENSG00000285184.2	FALSE	75.7813	1.12892	0.262854	1.7234e-06	4.68207e-05	4.78342	1.66925	Group_SF3B1_mutant_vs_SF3B1_wt
TCGA-UVM	TCGA-UVM	TNFRSF8	ENSG00000120949.15	FALSE	10.2553	-2.63259	0.677336	1.58789e-06	4.69596e-05	-4.79984	1.53142	Group_SF3B1_mutant_vs_SF3B1_wt
TCGA-UVM	ROMS & TCGA-UVM	FXYD5	ENSG00000089327.14	FALSE	4449.64	-0.789536	0.368354	0.00237834	0.013364	-3.0384	1.68319	Group_SF3B1_mutant_vs_SF3B1_wt
TCGA-UVM	ROMS & TCGA-UVM	GOLM1	ENSG00000135052.16	FALSE	1823.98	-0.78648	0.191545	5.81743e-06	0.000114322	-4.53292	1.85103	Group_SF3B1_mutant_vs_SF3B1_wt
TCGA-UVM	TCGA-UVM	NUP205	ENSG00000155561.15	FALSE	1290.02	-0.549436	0.12044	1.68079e-06	4.80861e-05	-4.78844	1.57682	Group_SF3B1_mutant_vs_SF3B1_wt
TCGA-UVM	TCGA-UVM	GREB1	ENSG00000196208.14	FALSE	2061.51	-1.03283	0.243443	1.77702e-06	4.81448e-05	-4.77726	1.66289	Group_SF3B1_mutant_vs_SF3B1_wt
TCGA-UVM	TCGA-UVM	TTR	ENSG00000118271.10	FALSE	407.966	-3.8873	0.754664	1.59135e-06	4.84872e-05	-4.79941	1.47668	Group_SF3B1_mutant_vs_SF3B1_wt
ROMS	ROMS	BEGAIN	ENSG00000183092.16	FALSE	108.133	-1.2629	0.300044	7.22937e-07	4.86573e-05	-4.9551	1.76725	Group_SF3B1_mutant_vs_SF3B1_wt
ROMS	ROMS	IFITM2	ENSG00000185201.16	FALSE	1504.19	-0.808243	0.19077	7.84722e-07	4.89958e-05	-4.93913	1.89759	Group_SF3B1_mutant_vs_SF3B1_wt
ROMS	ROMS	TAF9	ENSG00000273841.5	FALSE	245.128	0.659287	0.154225	6.98115e-07	4.9507e-05	4.96189	1.6452	Group_SF3B1_mutant_vs_SF3B1_wt
TCGA-UVM	TCGA-UVM	ANKRD33B	ENSG00000164236.12	FALSE	36.479	-3.25451	0.477682	1.42259e-06	4.95241e-05	-4.82181	1.28907	Group_SF3B1_mutant_vs_SF3B1_wt
ROMS	ROMS	SYCP2	ENSG00000196074.13	FALSE	15.5274	1.96366	0.451185	6.3405e-07	4.99055e-05	4.98055	1.47646	Group_SF3B1_mutant_vs_SF3B1_wt
TCGA-UVM	TCGA-UVM	AFAP1L2	ENSG00000169129.15	FALSE	74.7523	-1.36762	0.330396	1.48418e-06	4.99838e-05	-4.81335	1.33077	Group_SF3B1_mutant_vs_SF3B1_wt
TCGA-UVM	TCGA-UVM	MORF4L2-AS1	ENSG00000231154.1	FALSE	92.4442	0.712746	0.156916	1.49992e-06	5.0484e-05	4.81125	1.32983	Group_SF3B1_mutant_vs_SF3B1_wt
TCGA-UVM	TCGA-UVM	EOGT	ENSG00000163378.14	FALSE	97.9078	-1.04889	0.245026	1.52477e-06	5.06601e-05	-4.80796	1.34541	Group_SF3B1_mutant_vs_SF3B1_wt
ROMS	ROMS & TCGA-UVM	CDCA2	ENSG00000184661.14	FALSE	22.386	2.11281	0.493623	6.47723e-07	5.07871e-05	4.97642	1.47646	Group_SF3B1_mutant_vs_SF3B1_wt
TCGA-UVM	TCGA-UVM	RRM2B	ENSG00000048392.11	FALSE	954.717	-1.27118	0.309141	1.87144e-06	5.09541e-05	-4.76683	1.63965	Group_SF3B1_mutant_vs_SF3B1_wt
TCGA-UVM	TCGA-UVM	TFAP4	ENSG00000090447.12	FALSE	772.539	0.595994	0.131609	1.76821e-06	5.16624e-05	4.77826	1.524	Group_SF3B1_mutant_vs_SF3B1_wt
TCGA-UVM	TCGA-UVM	CRB3	ENSG00000130545.16	FALSE	12.3361	1.56895	0.358864	1.4988e-06	5.17046e-05	4.8114	1.28907	Group_SF3B1_mutant_vs_SF3B1_wt
TCGA-UVM	TCGA-UVM	NEK5	ENSG00000197168.13	FALSE	20.8055	1.08439	0.24993	1.50329e-06	5.17925e-05	4.8108	1.28907	Group_SF3B1_mutant_vs_SF3B1_wt
ROMS	ROMS & TCGA-UVM	NHLRC1	ENSG00000187566.5	FALSE	62.1602	0.914015	0.213241	7.47071e-07	5.18868e-05	4.94871	1.66049	Group_SF3B1_mutant_vs_SF3B1_wt
TCGA-UVM	TCGA-UVM	TCTN1	ENSG00000204852.15	FALSE	842.984	0.690684	0.154031	1.92059e-06	5.19549e-05	4.76161	1.63965	Group_SF3B1_mutant_vs_SF3B1_wt
ROMS	ROMS	ORAI2	ENSG00000160991.16	FALSE	288.577	-0.997778	0.236741	8.60884e-07	5.23888e-05	-4.92103	1.88794	Group_SF3B1_mutant_vs_SF3B1_wt
ROMS	ROMS & TCGA-UVM	LTB4R2	ENSG00000213906.10	FALSE	12.1601	1.73638	0.403214	7.06183e-07	5.24167e-05	4.95966	1.53046	Group_SF3B1_mutant_vs_SF3B1_wt
ROMS	ROMS & TCGA-UVM	NHSL2	ENSG00000204131.9	FALSE	31.6467	-1.18456	0.279306	7.45891e-07	5.24167e-05	-4.94902	1.62161	Group_SF3B1_mutant_vs_SF3B1_wt
TCGA-UVM	ROMS & TCGA-UVM	TCIRG1	ENSG00000110719.10	FALSE	1117.18	-0.774974	0.245731	0.00018969	0.00198908	-3.73236	1.57682	Group_SF3B1_mutant_vs_SF3B1_wt
TCGA-UVM	ROMS & TCGA-UVM	ZNF576	ENSG00000124444.15	FALSE	294.432	-0.771804	0.122343	3.54489e-11	6.0469e-09	-6.62195	1.58675	Group_SF3B1_mutant_vs_SF3B1_wt
TCGA-UVM	TCGA-UVM	FAM49A	ENSG00000197872.11	FALSE	50.0654	-1.16649	0.27502	1.61904e-06	5.31699e-05	-4.79595	1.34541	Group_SF3B1_mutant_vs_SF3B1_wt
TCGA-UVM	TCGA-UVM	OR2I1P	ENSG00000237988.5	FALSE	196.149	-3.22051	0.688679	1.97111e-06	5.37179e-05	-4.75636	1.61711	Group_SF3B1_mutant_vs_SF3B1_wt
TCGA-UVM	TCGA-UVM	CDHR1	ENSG00000148600.15	FALSE	50.6054	-4.01643	0.61308	1.63512e-06	5.40108e-05	-4.79397	1.33077	Group_SF3B1_mutant_vs_SF3B1_wt
TCGA-UVM	TCGA-UVM	EPHB1	ENSG00000154928.18	TRUE	100.263	-1.82604	0.477298	1.66375e-06	5.4151e-05	-4.79049	1.34541	Group_SF3B1_mutant_vs_SF3B1_wt
TCGA-UVM	TCGA-UVM	CD22	ENSG00000012124.17	TRUE	142.023	1.92427	0.451376	1.68536e-06	5.56112e-05	4.7879	1.32541	Group_SF3B1_mutant_vs_SF3B1_wt
ROMS	ROMS & TCGA-UVM	LINC00963	ENSG00000204054.13	FALSE	477.356	-1.63691	0.397342	9.85154e-07	5.59085e-05	-4.89458	1.99424	Group_SF3B1_mutant_vs_SF3B1_wt
TCGA-UVM	TCGA-UVM	ADAM28	ENSG00000042980.12	FALSE	26.0186	-1.77893	0.441829	1.67008e-06	5.60277e-05	-4.78973	1.30197	Group_SF3B1_mutant_vs_SF3B1_wt
TCGA-UVM	ROMS & TCGA-UVM	ACVRL1	ENSG00000139567.12	FALSE	394.444	-0.767462	0.291759	0.000955897	0.00689277	-3.3032	1.60673	Group_SF3B1_mutant_vs_SF3B1_wt
TCGA-UVM	TCGA-UVM	GTF2IRD2B	ENSG00000174428.17	FALSE	113.321	-0.833904	0.191052	1.71883e-06	5.63151e-05	-4.78395	1.32977	Group_SF3B1_mutant_vs_SF3B1_wt
TCGA-UVM	TCGA-UVM	UBE2E1	ENSG00000170142.11	FALSE	1137.71	0.530253	0.117013	2.14096e-06	5.67446e-05	4.73964	1.63965	Group_SF3B1_mutant_vs_SF3B1_wt
TCGA-UVM	TCGA-UVM	PLXDC2	ENSG00000120594.17	FALSE	108.99	-1.51635	0.371601	1.72853e-06	5.67446e-05	-4.78282	1.32541	Group_SF3B1_mutant_vs_SF3B1_wt
ROMS	ROMS & TCGA-UVM	BFAR	ENSG00000103429.11	FALSE	1054.25	0.904228	0.209671	8.31839e-07	5.6772e-05	4.92775	1.65211	Group_SF3B1_mutant_vs_SF3B1_wt
TCGA-UVM	TCGA-UVM	GVINP1	ENSG00000254838.5	FALSE	18.1756	-2.33981	0.575804	1.47945e-06	5.72129e-05	-4.81399	1.12234	Group_SF3B1_mutant_vs_SF3B1_wt
ROMS	ROMS	CEP57	ENSG00000166037.11	FALSE	240.924	0.962313	0.230697	8.38794e-07	5.72741e-05	4.92612	1.6452	Group_SF3B1_mutant_vs_SF3B1_wt
TCGA-UVM	TCGA-UVM	SYK	ENSG00000165025.15	TRUE	267.536	-1.31581	0.322378	2.00505e-06	5.86365e-05	-4.75291	1.47668	Group_SF3B1_mutant_vs_SF3B1_wt
TCGA-UVM	TCGA-UVM	CLCNKB	ENSG00000184908.17	FALSE	47.456	-1.3004	0.316476	1.81576e-06	5.88168e-05	-4.77292	1.32983	Group_SF3B1_mutant_vs_SF3B1_wt
TCGA-UVM	TCGA-UVM	VAV1	ENSG00000141968.8	TRUE	72.7862	-1.50483	0.369351	1.79547e-06	5.90144e-05	-4.77518	1.30893	Group_SF3B1_mutant_vs_SF3B1_wt
TCGA-UVM	TCGA-UVM	AC020594.1	ENSG00000237133.1	FALSE	253.17	-0.769409	0.177742	2.23461e-06	5.93447e-05	-4.73096	1.61798	Group_SF3B1_mutant_vs_SF3B1_wt
ROMS	ROMS & TCGA-UVM	ZDHHC21	ENSG00000175893.11	FALSE	80.6805	-1.02843	0.244647	8.65422e-07	5.95668e-05	-4.92	1.62608	Group_SF3B1_mutant_vs_SF3B1_wt
ROMS	ROMS & TCGA-UVM	ANTXR1	ENSG00000169604.19	FALSE	147.799	-1.87878	0.471655	8.18212e-07	6.00797e-05	-4.93097	1.51864	Group_SF3B1_mutant_vs_SF3B1_wt
TCGA-UVM	TCGA-UVM	AC079313.1	ENSG00000258086.1	FALSE	14.2813	-1.50055	0.368627	1.82636e-06	6.01249e-05	-4.77175	1.30197	Group_SF3B1_mutant_vs_SF3B1_wt
TCGA-UVM	ROMS & TCGA-UVM	FBXL17	ENSG00000145743.15	FALSE	253.306	-0.765553	0.215778	5.38253e-05	0.000730298	-4.03836	1.62095	Group_SF3B1_mutant_vs_SF3B1_wt
TCGA-UVM	TCGA-UVM	CLIC2	ENSG00000155962.13	FALSE	82.0689	-1.99429	0.510416	1.8767e-06	6.02946e-05	-4.76627	1.33077	Group_SF3B1_mutant_vs_SF3B1_wt
ROMS	ROMS & TCGA-UVM	SLC6A15	ENSG00000072041.17	FALSE	466.789	1.15317	0.279427	1.02545e-06	6.03464e-05	4.88669	1.88794	Group_SF3B1_mutant_vs_SF3B1_wt
TCGA-UVM	TCGA-UVM	MPZ	ENSG00000158887.16	FALSE	142.022	2.23055	0.517367	1.85589e-06	6.05457e-05	4.76852	1.30893	Group_SF3B1_mutant_vs_SF3B1_wt
TCGA-UVM	TCGA-UVM	IL1R1	ENSG00000115594.12	FALSE	791.211	-1.60462	0.401109	2.17585e-06	6.08154e-05	-4.73637	1.524	Group_SF3B1_mutant_vs_SF3B1_wt
TCGA-UVM	ROMS & TCGA-UVM	APBB3	ENSG00000113108.19	FALSE	335.994	-0.763697	0.14435	1.89465e-08	1.27469e-06	-5.62136	1.60673	Group_SF3B1_mutant_vs_SF3B1_wt
TCGA-UVM	ROMS & TCGA-UVM	RNPEPL1	ENSG00000142327.13	FALSE	5117.75	-0.75748	0.248359	0.000307255	0.00276904	-3.60911	1.67514	Group_SF3B1_mutant_vs_SF3B1_wt
ROMS	ROMS & TCGA-UVM	C6orf47	ENSG00000204439.3	FALSE	247.228	0.754824	0.1779	8.04421e-07	6.10397e-05	4.93429	1.45353	Group_SF3B1_mutant_vs_SF3B1_wt
ROMS	ROMS & TCGA-UVM	ACSL6	ENSG00000164398.13	TRUE	18.3863	-2.19976	0.529467	8.45717e-07	6.10397e-05	-4.92451	1.53046	Group_SF3B1_mutant_vs_SF3B1_wt
TCGA-UVM	ROMS & TCGA-UVM	DENND3	ENSG00000105339.10	FALSE	372.269	-0.745697	0.266976	0.000660139	0.00556375	-3.40562	1.47668	Group_SF3B1_mutant_vs_SF3B1_wt
TCGA-UVM	TCGA-UVM	ERG	ENSG00000157554.19	TRUE	109.74	-1.09338	0.260885	1.94644e-06	6.12452e-05	-4.75891	1.34541	Group_SF3B1_mutant_vs_SF3B1_wt
TCGA-UVM	TCGA-UVM	CCR5	ENSG00000160791.13	FALSE	51.9922	-2.33636	0.605851	1.92346e-06	6.12452e-05	-4.7613	1.32983	Group_SF3B1_mutant_vs_SF3B1_wt
ROMS	ROMS & TCGA-UVM	FKBP10	ENSG00000141756.18	FALSE	1253.9	-1.05187	0.254172	1.12232e-06	6.16239e-05	-4.86888	1.99424	Group_SF3B1_mutant_vs_SF3B1_wt
ROMS	ROMS & TCGA-UVM	APBB3	ENSG00000113108.19	FALSE	416.711	-1.32121	0.315942	9.62112e-07	6.16239e-05	-4.89923	1.70956	Group_SF3B1_mutant_vs_SF3B1_wt
ROMS	ROMS	LYL1	ENSG00000104903.4	TRUE	89.9271	-1.21174	0.291679	9.99734e-07	6.18585e-05	-4.89169	1.75989	Group_SF3B1_mutant_vs_SF3B1_wt
TCGA-UVM	TCGA-UVM	RCSD1	ENSG00000198771.11	FALSE	112.251	-1.26635	0.306238	1.9186e-06	6.19757e-05	-4.76181	1.30893	Group_SF3B1_mutant_vs_SF3B1_wt
TCGA-UVM	TCGA-UVM	IDH3A	ENSG00000166411.14	FALSE	994.698	-0.594961	0.134134	2.25866e-06	6.25101e-05	-4.72879	1.524	Group_SF3B1_mutant_vs_SF3B1_wt
TCGA-UVM	TCGA-UVM	VWC2	ENSG00000188730.5	FALSE	11.6512	-3.93054	1.00708	1.86967e-06	6.25796e-05	-4.76702	1.25859	Group_SF3B1_mutant_vs_SF3B1_wt
TCGA-UVM	ROMS & TCGA-UVM	ACACB	ENSG00000076555.15	FALSE	1008.95	-0.745018	0.213739	6.8853e-05	0.000904269	-3.98021	1.57682	Group_SF3B1_mutant_vs_SF3B1_wt
TCGA-UVM	TCGA-UVM	ZBTB22	ENSG00000236104.3	FALSE	877.339	0.628096	0.140399	2.33449e-06	6.28079e-05	4.72208	1.56195	Group_SF3B1_mutant_vs_SF3B1_wt
TCGA-UVM	ROMS & TCGA-UVM	SLCO3A1	ENSG00000176463.14	FALSE	104.034	-0.742329	0.328943	0.0026426	0.0173823	-3.00652	1.32977	Group_SF3B1_mutant_vs_SF3B1_wt
ROMS	ROMS	PVR	ENSG00000073008.15	FALSE	238.42	0.92324	0.219018	7.40283e-07	6.30452e-05	4.95049	1.27196	Group_SF3B1_mutant_vs_SF3B1_wt
TCGA-UVM	TCGA-UVM	PARP2	ENSG00000129484.13	TRUE	324.873	-0.544035	0.121239	2.23093e-06	6.33326e-05	-4.73129	1.47668	Group_SF3B1_mutant_vs_SF3B1_wt
TCGA-UVM	TCGA-UVM	CHI3L2	ENSG00000064886.14	FALSE	36.5922	-2.64278	0.673083	1.72987e-06	6.45343e-05	-4.78266	1.12234	Group_SF3B1_mutant_vs_SF3B1_wt
ROMS	ROMS	NKRF	ENSG00000186416.14	FALSE	264.321	0.695371	0.166178	9.85901e-07	6.46836e-05	4.89443	1.6452	Group_SF3B1_mutant_vs_SF3B1_wt
ROMS	ROMS	NNT	ENSG00000112992.17	FALSE	563.798	1.0616	0.253575	1.13216e-06	6.47016e-05	4.86716	1.8754	Group_SF3B1_mutant_vs_SF3B1_wt
ROMS	ROMS & TCGA-UVM	PPP2R5D	ENSG00000112640.15	FALSE	619.717	0.760018	0.180408	9.92581e-07	6.47016e-05	4.8931	1.6452	Group_SF3B1_mutant_vs_SF3B1_wt
ROMS	ROMS	MAPK4	ENSG00000141639.12	FALSE	518.611	1.68708	0.413541	9.97247e-07	6.47126e-05	4.89218	1.6452	Group_SF3B1_mutant_vs_SF3B1_wt
ROMS	ROMS	MAP2K2	ENSG00000126934.13	TRUE	2096.54	-0.575205	0.139029	1.21262e-06	6.47126e-05	-4.85356	1.99424	Group_SF3B1_mutant_vs_SF3B1_wt
ROMS	ROMS & TCGA-UVM	INSYN1	ENSG00000205363.5	FALSE	307.95	-1.55202	0.372345	1.01087e-06	6.51625e-05	-4.88951	1.6452	Group_SF3B1_mutant_vs_SF3B1_wt
TCGA-UVM	TCGA-UVM	DNALI1	ENSG00000163879.11	FALSE	124.033	1.73679	0.406368	2.08433e-06	6.55484e-05	4.74507	1.32977	Group_SF3B1_mutant_vs_SF3B1_wt
ROMS	ROMS & TCGA-UVM	TUBB4A	ENSG00000104833.12	FALSE	4474.16	1.11064	0.264381	1.17719e-06	6.55614e-05	4.85944	1.89759	Group_SF3B1_mutant_vs_SF3B1_wt
ROMS	ROMS	ZNF544	ENSG00000198131.14	FALSE	135.843	1.42645	0.34054	9.53942e-07	6.61547e-05	4.90091	1.51864	Group_SF3B1_mutant_vs_SF3B1_wt
ROMS	ROMS	E2F3	ENSG00000112242.15	TRUE	236.809	0.893004	0.209486	8.01853e-07	6.61621e-05	4.93492	1.27196	Group_SF3B1_mutant_vs_SF3B1_wt
TCGA-UVM	TCGA-UVM	SIAH2	ENSG00000181788.4	FALSE	316.302	0.649482	0.146708	2.63473e-06	6.69458e-05	4.69742	1.64382	Group_SF3B1_mutant_vs_SF3B1_wt
ROMS	ROMS & TCGA-UVM	GLI2	ENSG00000074047.21	TRUE	21.0467	-2.23236	0.531467	8.75281e-07	6.72296e-05	-4.91779	1.36168	Group_SF3B1_mutant_vs_SF3B1_wt
ROMS	ROMS & TCGA-UVM	LAD1	ENSG00000159166.13	FALSE	23.5184	2.68599	0.826961	9.30367e-07	6.72308e-05	4.90582	1.44238	Group_SF3B1_mutant_vs_SF3B1_wt
TCGA-UVM	TCGA-UVM	RXRB	ENSG00000204231.10	FALSE	1777.69	0.761708	0.174311	2.86341e-06	6.72949e-05	4.68038	1.77507	Group_SF3B1_mutant_vs_SF3B1_wt
TCGA-UVM	TCGA-UVM	CCDC40	ENSG00000141519.15	FALSE	156.854	0.647665	0.146264	2.63546e-06	6.77446e-05	4.69736	1.62095	Group_SF3B1_mutant_vs_SF3B1_wt
ROMS	ROMS	ANGEL2	ENSG00000174606.14	FALSE	170.245	0.569936	0.136229	1.08802e-06	6.84596e-05	4.87501	1.6452	Group_SF3B1_mutant_vs_SF3B1_wt
ROMS	ROMS	PHLDB3	ENSG00000176531.10	FALSE	75.019	-0.807754	0.193284	1.07321e-06	6.84596e-05	-4.87772	1.62706	Group_SF3B1_mutant_vs_SF3B1_wt
TCGA-UVM	TCGA-UVM	MBNL3	ENSG00000076770.14	FALSE	28.7657	-1.78887	0.444044	2.05343e-06	6.87268e-05	-4.74809	1.24341	Group_SF3B1_mutant_vs_SF3B1_wt
TCGA-UVM	TCGA-UVM	UBASH3A	ENSG00000160185.15	FALSE	12.4942	-2.84707	0.729218	2.15589e-06	6.88275e-05	-4.73823	1.30197	Group_SF3B1_mutant_vs_SF3B1_wt
TCGA-UVM	TCGA-UVM	LHFPL1	ENSG00000182508.14	FALSE	18.1811	1.48387	0.34968	2.16595e-06	6.89239e-05	4.73729	1.30197	Group_SF3B1_mutant_vs_SF3B1_wt
TCGA-UVM	TCGA-UVM	IFNAR1	ENSG00000142166.13	FALSE	970.129	-0.601099	0.136369	2.62107e-06	6.89239e-05	-4.69848	1.57682	Group_SF3B1_mutant_vs_SF3B1_wt
TCGA-UVM	TCGA-UVM	PSMD1	ENSG00000173692.13	FALSE	2666.22	-0.782809	0.18456	2.80116e-06	6.89239e-05	-4.68489	1.68319	Group_SF3B1_mutant_vs_SF3B1_wt
ROMS	ROMS	POSTN	ENSG00000133110.15	FALSE	111.578	2.41755	0.753827	1.21064e-06	6.91615e-05	4.85389	1.79977	Group_SF3B1_mutant_vs_SF3B1_wt
TCGA-UVM	ROMS & TCGA-UVM	CPQ	ENSG00000104324.16	FALSE	574.275	-0.738223	0.50692	0.0106176	0.045401	-2.55504	1.47668	Group_SF3B1_mutant_vs_SF3B1_wt
TCGA-UVM	TCGA-UVM	CDK8	ENSG00000132964.12	TRUE	189.194	-0.693391	0.159464	2.72547e-06	6.95503e-05	-4.69049	1.61711	Group_SF3B1_mutant_vs_SF3B1_wt
TCGA-UVM	ROMS & TCGA-UVM	SFXN2	ENSG00000156398.13	FALSE	267.201	-0.738103	0.144817	5.69497e-08	3.09986e-06	-5.42812	1.58675	Group_SF3B1_mutant_vs_SF3B1_wt
TCGA-UVM	TCGA-UVM	RDH12	ENSG00000139988.9	FALSE	19.8942	-2.30637	0.30037	2.16652e-06	7.17305e-05	-4.73724	1.24341	Group_SF3B1_mutant_vs_SF3B1_wt
TCGA-UVM	TCGA-UVM	BIRC3	ENSG00000023445.14	TRUE	42.2305	-2.07861	0.532089	2.14951e-06	7.18056e-05	-4.73883	1.23088	Group_SF3B1_mutant_vs_SF3B1_wt
ROMS	ROMS	ACAD8	ENSG00000151498.11	FALSE	211.287	-0.702357	0.169523	1.15411e-06	7.18826e-05	-4.86336	1.6452	Group_SF3B1_mutant_vs_SF3B1_wt
ROMS	ROMS & TCGA-UVM	KIAA1211L	ENSG00000196872.12	FALSE	156.182	1.62326	0.388222	1.02504e-06	7.20187e-05	4.88677	1.45353	Group_SF3B1_mutant_vs_SF3B1_wt
TCGA-UVM	TCGA-UVM	RIMS3	ENSG00000117016.10	FALSE	210.484	-1.18552	0.296018	2.89158e-06	7.22433e-05	-4.67837	1.64382	Group_SF3B1_mutant_vs_SF3B1_wt
TCGA-UVM	TCGA-UVM	EIF2S3	ENSG00000130741.11	FALSE	6375.8	0.641445	0.145488	2.96624e-06	7.22536e-05	4.67314	1.68319	Group_SF3B1_mutant_vs_SF3B1_wt
TCGA-UVM	TCGA-UVM	MAN1A1	ENSG00000111885.7	FALSE	173.909	-1.31734	0.328092	2.85857e-06	7.22536e-05	-4.68073	1.62095	Group_SF3B1_mutant_vs_SF3B1_wt
TCGA-UVM	TCGA-UVM	PPP1R16A	ENSG00000160972.9	FALSE	1566.73	0.77256	0.17804	3.14518e-06	7.25091e-05	4.6611	1.77507	Group_SF3B1_mutant_vs_SF3B1_wt
TCGA-UVM	TCGA-UVM	UBR1	ENSG00000159459.12	FALSE	400.407	-0.904388	0.217352	2.92122e-06	7.28218e-05	-4.67628	1.63965	Group_SF3B1_mutant_vs_SF3B1_wt
TCGA-UVM	TCGA-UVM	AC073333.1	ENSG00000235837.1	FALSE	205.013	0.600819	0.135427	2.89092e-06	7.29839e-05	4.67842	1.61711	Group_SF3B1_mutant_vs_SF3B1_wt
TCGA-UVM	ROMS & TCGA-UVM	FMNL1	ENSG00000184922.14	FALSE	585.538	-0.737667	0.286401	0.00123961	0.00847957	-3.22961	1.57682	Group_SF3B1_mutant_vs_SF3B1_wt
ROMS	ROMS	TMEM219	ENSG00000149932.17	FALSE	1272.56	-0.552768	0.134362	1.37752e-06	7.38864e-05	-4.82823	1.89759	Group_SF3B1_mutant_vs_SF3B1_wt
TCGA-UVM	TCGA-UVM	BLNK	ENSG00000095585.16	FALSE	28.2304	-1.41269	0.3444	2.25889e-06	7.39036e-05	-4.72877	1.24341	Group_SF3B1_mutant_vs_SF3B1_wt
TCGA-UVM	TCGA-UVM	NRG3	ENSG00000185737.13	FALSE	460.566	-1.56456	0.395957	2.54451e-06	7.39964e-05	-4.70453	1.39723	Group_SF3B1_mutant_vs_SF3B1_wt
TCGA-UVM	TCGA-UVM	GMFG	ENSG00000130755.13	FALSE	90.695	-1.26859	0.31225	2.42422e-06	7.42305e-05	-4.7144	1.32541	Group_SF3B1_mutant_vs_SF3B1_wt
TCGA-UVM	TCGA-UVM	NAP1L3	ENSG00000186310.9	FALSE	52.7995	-1.58616	0.396889	2.43701e-06	7.42335e-05	-4.71333	1.33077	Group_SF3B1_mutant_vs_SF3B1_wt
ROMS	ROMS	AC023449.2	ENSG00000274307.1	FALSE	11.5912	1.7447	0.427549	2.07632e-06	7.455e-05	4.74585	2.79737	Group_SF3B1_mutant_vs_SF3B1_wt
ROMS	ROMS & TCGA-UVM	NDRG1	ENSG00000104419.14	TRUE	1939.67	1.6396	0.401139	1.40005e-06	7.455e-05	4.825	1.88794	Group_SF3B1_mutant_vs_SF3B1_wt
ROMS	ROMS & TCGA-UVM	WSCD1	ENSG00000179314.14	FALSE	40.3107	-1.49035	0.366279	1.45693e-06	7.455e-05	-4.81705	1.96277	Group_SF3B1_mutant_vs_SF3B1_wt
ROMS	ROMS	SAYSD1	ENSG00000112167.10	FALSE	149.163	0.685131	0.163213	1.08361e-06	7.46261e-05	4.87581	1.45353	Group_SF3B1_mutant_vs_SF3B1_wt
TCGA-UVM	TCGA-UVM	PCAT6	ENSG00000228288.6	FALSE	185.213	1.32422	0.312891	2.98268e-06	7.46793e-05	4.67201	1.61711	Group_SF3B1_mutant_vs_SF3B1_wt
ROMS	ROMS	C6orf89	ENSG00000198663.16	FALSE	990.928	0.703031	0.172002	1.50117e-06	7.51044e-05	4.81108	1.99424	Group_SF3B1_mutant_vs_SF3B1_wt
ROMS	ROMS	NDUFAF8	ENSG00000224877.4	FALSE	193.066	-0.71744	0.172415	1.14344e-06	7.55678e-05	-4.8652	1.50475	Group_SF3B1_mutant_vs_SF3B1_wt
TCGA-UVM	TCGA-UVM	MT-ATP8	ENSG00000228253.1	FALSE	33877.4	1.17403	0.275396	2.56526e-06	7.61384e-05	4.70287	1.35935	Group_SF3B1_mutant_vs_SF3B1_wt
TCGA-UVM	TCGA-UVM	NDUFAF1	ENSG00000137806.9	FALSE	314.802	-0.573787	0.130871	2.99887e-06	7.61627e-05	-4.6709	1.58675	Group_SF3B1_mutant_vs_SF3B1_wt
TCGA-UVM	TCGA-UVM	AMH	ENSG00000104899.7	FALSE	16.7851	2.01475	0.474763	2.35743e-06	7.63148e-05	4.72009	1.24341	Group_SF3B1_mutant_vs_SF3B1_wt
TCGA-UVM	TCGA-UVM	TMEM158	ENSG00000249992.1	FALSE	28.8505	-1.42281	0.352941	2.13601e-06	7.65166e-05	-4.74011	1.12234	Group_SF3B1_mutant_vs_SF3B1_wt
TCGA-UVM	TCGA-UVM	KCNMB4	ENSG00000135643.5	FALSE	35.1739	-1.59637	0.402645	2.45632e-06	7.65201e-05	-4.71172	1.28907	Group_SF3B1_mutant_vs_SF3B1_wt
TCGA-UVM	TCGA-UVM	RBM15	ENSG00000162775.15	TRUE	182.371	0.530634	0.118683	3.09428e-06	7.65685e-05	4.66446	1.62095	Group_SF3B1_mutant_vs_SF3B1_wt
ROMS	ROMS & TCGA-UVM	SFXN5	ENSG00000144040.12	FALSE	83.3483	-1.15242	0.28041	1.36025e-06	7.66122e-05	-4.83074	1.75989	Group_SF3B1_mutant_vs_SF3B1_wt
TCGA-UVM	TCGA-UVM	SAMSN1	ENSG00000155307.18	FALSE	25.5275	-2.23462	0.580716	2.46884e-06	7.67309e-05	-4.71069	1.28907	Group_SF3B1_mutant_vs_SF3B1_wt
TCGA-UVM	TCGA-UVM	LINC02613	ENSG00000231367.5	FALSE	11.4392	1.44633	0.346348	3.05351e-06	7.68229e-05	4.66719	1.58874	Group_SF3B1_mutant_vs_SF3B1_wt
TCGA-UVM	TCGA-UVM	SHTN1	ENSG00000187164.20	FALSE	423.443	-1.12257	0.275874	2.68305e-06	7.68229e-05	-4.6937	1.39723	Group_SF3B1_mutant_vs_SF3B1_wt
TCGA-UVM	ROMS & TCGA-UVM	ERMARD	ENSG00000130023.16	FALSE	282.448	-0.736134	0.185505	1.14572e-05	0.000216921	-4.38767	1.60673	Group_SF3B1_mutant_vs_SF3B1_wt
TCGA-UVM	TCGA-UVM	SNHG8	ENSG00000269893.7	FALSE	3996.1	0.943583	0.220611	3.25173e-06	7.74103e-05	4.65424	1.67514	Group_SF3B1_mutant_vs_SF3B1_wt
ROMS	ROMS & TCGA-UVM	ECE1	ENSG00000117298.16	FALSE	172.516	-1.02275	0.243191	9.25077e-07	7.81984e-05	-4.90694	1.16877	Group_SF3B1_mutant_vs_SF3B1_wt
TCGA-UVM	TCGA-UVM	MMP16	ENSG00000156103.16	FALSE	17.938	-2.35975	0.605715	2.44266e-06	7.82492e-05	-4.71286	1.24341	Group_SF3B1_mutant_vs_SF3B1_wt
ROMS	ROMS	OLFML2A	ENSG00000185585.20	FALSE	101.284	1.57275	0.3798	1.41134e-06	7.83904e-05	4.8234	1.76725	Group_SF3B1_mutant_vs_SF3B1_wt
TCGA-UVM	TCGA-UVM	PRF1	ENSG00000180644.8	TRUE	104.789	-2.02459	0.528558	2.63385e-06	7.87123e-05	-4.69748	1.32977	Group_SF3B1_mutant_vs_SF3B1_wt
TCGA-UVM	TCGA-UVM	AC022137.3	ENSG00000286261.1	FALSE	12.7002	-1.15686	0.275645	2.59075e-06	7.88425e-05	-4.70085	1.30197	Group_SF3B1_mutant_vs_SF3B1_wt
TCGA-UVM	TCGA-UVM	AC011379.2	ENSG00000254363.6	FALSE	14.9568	-1.63174	0.395461	2.23102e-06	7.88425e-05	-4.73129	1.12234	Group_SF3B1_mutant_vs_SF3B1_wt
TCGA-UVM	TCGA-UVM	CXCR6	ENSG00000172215.6	FALSE	24.9769	-2.66815	0.738021	2.59202e-06	7.88425e-05	-4.70075	1.30197	Group_SF3B1_mutant_vs_SF3B1_wt
TCGA-UVM	ROMS & TCGA-UVM	CBS	ENSG00000160200.17	FALSE	32.1372	-0.731409	0.414625	0.00723999	0.0388122	-2.6856	1.24341	Group_SF3B1_mutant_vs_SF3B1_wt
TCGA-UVM	TCGA-UVM	NT5E	ENSG00000135318.12	FALSE	526.659	-2.00107	0.531637	3.22069e-06	8.07036e-05	-4.65622	1.57682	Group_SF3B1_mutant_vs_SF3B1_wt
ROMS	ROMS & TCGA-UVM	CENPV	ENSG00000166582.10	FALSE	89.4947	1.13281	0.278301	1.46413e-06	8.07565e-05	4.81607	1.76725	Group_SF3B1_mutant_vs_SF3B1_wt
ROMS	ROMS	RUSC2	ENSG00000198853.12	FALSE	363.428	-0.800936	0.195855	1.44765e-06	8.07565e-05	-4.81833	1.74646	Group_SF3B1_mutant_vs_SF3B1_wt
ROMS	ROMS	TTC23L	ENSG00000205838.14	FALSE	26.6118	-1.33535	0.32916	1.63048e-06	8.07565e-05	-4.79454	1.96277	Group_SF3B1_mutant_vs_SF3B1_wt
TCGA-UVM	TCGA-UVM	AC015922.3	ENSG00000276855.1	FALSE	128.4	-0.552174	0.123962	2.72417e-06	8.08508e-05	-4.69059	1.32977	Group_SF3B1_mutant_vs_SF3B1_wt
TCGA-UVM	TCGA-UVM	ARPC4	ENSG00000241553.12	FALSE	2441.45	0.792603	0.184046	3.496e-06	8.17392e-05	4.63929	1.68319	Group_SF3B1_mutant_vs_SF3B1_wt
TCGA-UVM	ROMS & TCGA-UVM	ITGAM	ENSG00000169896.17	FALSE	68.1519	-0.729322	0.271759	0.000962566	0.00797738	-3.30125	1.32983	Group_SF3B1_mutant_vs_SF3B1_wt
ROMS	ROMS	TAF7	ENSG00000178913.7	FALSE	430.717	1.10918	0.265521	1.16947e-06	8.17629e-05	4.86074	1.38163	Group_SF3B1_mutant_vs_SF3B1_wt
TCGA-UVM	TCGA-UVM	TRABD2B	ENSG00000269113.4	FALSE	19.9068	-1.88753	0.483593	2.38168e-06	8.32718e-05	-4.71801	1.12234	Group_SF3B1_mutant_vs_SF3B1_wt
TCGA-UVM	TCGA-UVM	GLIS2-AS1	ENSG00000262686.1	FALSE	17.1718	1.14311	0.272001	2.74337e-06	8.3416e-05	4.68915	1.28907	Group_SF3B1_mutant_vs_SF3B1_wt
TCGA-UVM	ROMS & TCGA-UVM	NUDT14	ENSG00000183828.15	FALSE	1525.51	-0.717773	0.264042	0.000873783	0.00579172	-3.3283	1.85103	Group_SF3B1_mutant_vs_SF3B1_wt
ROMS	ROMS & TCGA-UVM	CLDN5	ENSG00000184113.9	FALSE	53.4992	-1.5088	0.370544	1.41017e-06	8.37341e-05	-4.82356	1.62161	Group_SF3B1_mutant_vs_SF3B1_wt
TCGA-UVM	TCGA-UVM	KRT8	ENSG00000170421.12	FALSE	517.735	1.6406	0.393453	3.54907e-06	8.45853e-05	4.63618	1.63965	Group_SF3B1_mutant_vs_SF3B1_wt
ROMS	ROMS	HSPH1	ENSG00000120694.19	FALSE	374.337	0.885812	0.215145	1.5133e-06	8.49651e-05	4.80947	1.70956	Group_SF3B1_mutant_vs_SF3B1_wt
TCGA-UVM	ROMS & TCGA-UVM	CASZ1	ENSG00000130940.15	FALSE	192.151	-0.715437	0.325506	0.00335458	0.017942	-2.93323	1.61711	Group_SF3B1_mutant_vs_SF3B1_wt
TCGA-UVM	TCGA-UVM	GPR162	ENSG00000250510.8	FALSE	47.9219	-1.94336	0.383255	2.94554e-06	8.607e-05	-4.67458	1.33077	Group_SF3B1_mutant_vs_SF3B1_wt
TCGA-UVM	TCGA-UVM	POLR2H	ENSG00000163882.9	FALSE	695.013	0.605182	0.137855	3.40705e-06	8.67643e-05	4.64462	1.524	Group_SF3B1_mutant_vs_SF3B1_wt
TCGA-UVM	ROMS & TCGA-UVM	ARHGAP24	ENSG00000138639.18	FALSE	638.981	-0.703155	0.466759	0.0104499	0.0425979	-2.56058	1.58509	Group_SF3B1_mutant_vs_SF3B1_wt
TCGA-UVM	TCGA-UVM	GNL1	ENSG00000204590.12	FALSE	3107.09	0.704717	0.160888	3.04385e-06	8.67783e-05	4.66784	1.35935	Group_SF3B1_mutant_vs_SF3B1_wt
TCGA-UVM	TCGA-UVM	AC012640.2	ENSG00000259802.1	FALSE	16.8708	-0.791906	0.185125	2.78916e-06	8.68336e-05	-4.68577	1.24341	Group_SF3B1_mutant_vs_SF3B1_wt
TCGA-UVM	ROMS & TCGA-UVM	CROCC	ENSG00000058453.17	FALSE	972.639	-0.702177	0.175943	1.03965e-05	0.00019744	-4.40876	1.63965	Group_SF3B1_mutant_vs_SF3B1_wt
TCGA-UVM	TCGA-UVM	ZNF232	ENSG00000167840.13	FALSE	225.061	0.683358	0.157502	3.65857e-06	8.73358e-05	4.62989	1.61798	Group_SF3B1_mutant_vs_SF3B1_wt
TCGA-UVM	TCGA-UVM	HMCES	ENSG00000183624.14	FALSE	856.477	0.697133	0.160468	3.54513e-06	8.75117e-05	4.63641	1.56195	Group_SF3B1_mutant_vs_SF3B1_wt
TCGA-UVM	TCGA-UVM	AC010327.5	ENSG00000276570.1	FALSE	19.0915	0.841522	0.199222	2.85523e-06	8.82613e-05	4.68097	1.24341	Group_SF3B1_mutant_vs_SF3B1_wt
TCGA-UVM	TCGA-UVM	HEXA	ENSG00000213614.9	FALSE	6219.18	-0.722629	0.169054	3.12379e-06	8.82613e-05	-4.66251	1.35935	Group_SF3B1_mutant_vs_SF3B1_wt
TCGA-UVM	TCGA-UVM	GBP1P1	ENSG00000225492.6	FALSE	29.691	-3.5251	0.958477	2.85353e-06	8.82613e-05	-4.68109	1.24341	Group_SF3B1_mutant_vs_SF3B1_wt
TCGA-UVM	TCGA-UVM	PLEK	ENSG00000115956.10	FALSE	113.281	-1.65342	0.42517	3.0734e-06	8.86705e-05	-4.66585	1.32977	Group_SF3B1_mutant_vs_SF3B1_wt
TCGA-UVM	TCGA-UVM	CERKL	ENSG00000188452.14	FALSE	28.7038	-2.20916	0.565347	2.60714e-06	8.90206e-05	-4.69957	1.12234	Group_SF3B1_mutant_vs_SF3B1_wt
TCGA-UVM	TCGA-UVM	AC004974.1	ENSG00000285612.1	FALSE	43.0641	-1.14612	0.278809	2.90693e-06	8.94924e-05	-4.67729	1.24341	Group_SF3B1_mutant_vs_SF3B1_wt
ROMS	ROMS	C18orf25	ENSG00000152242.11	FALSE	119.755	0.781703	0.190265	1.65329e-06	8.98858e-05	4.79175	1.75989	Group_SF3B1_mutant_vs_SF3B1_wt
TCGA-UVM	TCGA-UVM	IGF1	ENSG00000017427.16	TRUE	26.5555	-1.50845	0.377384	2.90717e-06	9.02098e-05	-4.67727	1.23088	Group_SF3B1_mutant_vs_SF3B1_wt
TCGA-UVM	TCGA-UVM	KRT14	ENSG00000186847.6	FALSE	32.2916	2.26821	0.539213	3.05576e-06	9.04397e-05	4.66704	1.28907	Group_SF3B1_mutant_vs_SF3B1_wt
TCGA-UVM	TCGA-UVM	TBC1D10C	ENSG00000175463.11	FALSE	54.3314	-1.87445	0.495331	3.99055e-06	9.11061e-05	-4.61187	1.66925	Group_SF3B1_mutant_vs_SF3B1_wt
TCGA-UVM	TCGA-UVM	AC012254.1	ENSG00000266957.1	FALSE	10.1639	-1.40904	0.352496	3.70189e-06	9.202e-05	-4.62745	1.53142	Group_SF3B1_mutant_vs_SF3B1_wt
TCGA-UVM	TCGA-UVM	AC097515.1	ENSG00000248138.5	FALSE	19.9142	-1.06313	0.254341	3.02016e-06	9.23612e-05	-4.66944	1.24341	Group_SF3B1_mutant_vs_SF3B1_wt
ROMS	ROMS & TCGA-UVM	ZKSCAN4	ENSG00000187626.9	FALSE	93.3175	0.641564	0.156962	1.70463e-06	9.25048e-05	4.78562	1.75762	Group_SF3B1_mutant_vs_SF3B1_wt
TCGA-UVM	TCGA-UVM	GTF2IRD1	ENSG00000006704.10	FALSE	998.616	0.66481	0.152924	3.75597e-06	9.35087e-05	4.62445	1.524	Group_SF3B1_mutant_vs_SF3B1_wt
TCGA-UVM	TCGA-UVM	GPR34	ENSG00000171659.15	FALSE	33.0135	-1.49376	0.373172	3.21982e-06	9.37273e-05	-4.65627	1.30197	Group_SF3B1_mutant_vs_SF3B1_wt
ROMS	ROMS	RABEP2	ENSG00000177548.13	FALSE	202.791	-0.748827	0.182436	1.44448e-06	9.39004e-05	-4.81877	1.45353	Group_SF3B1_mutant_vs_SF3B1_wt
TCGA-UVM	TCGA-UVM	LRRCC1	ENSG00000133739.16	FALSE	98.1324	-1.90242	0.498745	3.2997e-06	9.39412e-05	-4.65122	1.32977	Group_SF3B1_mutant_vs_SF3B1_wt
TCGA-UVM	TCGA-UVM	SNX20	ENSG00000167208.15	FALSE	36.7328	-1.78147	0.457436	3.21234e-06	9.42374e-05	-4.65675	1.28907	Group_SF3B1_mutant_vs_SF3B1_wt
TCGA-UVM	TCGA-UVM	VPS13C	ENSG00000129003.17	FALSE	609.256	-1.06747	0.265651	3.96839e-06	9.45718e-05	-4.61303	1.58509	Group_SF3B1_mutant_vs_SF3B1_wt
TCGA-UVM	ROMS & TCGA-UVM	CSF2RA	ENSG00000198223.16	FALSE	100.919	-0.701937	0.460224	0.0100636	0.046665	-2.57363	1.34541	Group_SF3B1_mutant_vs_SF3B1_wt
TCGA-UVM	TCGA-UVM	AP000769.1	ENSG00000173727.12	FALSE	111.266	-1.85841	0.486596	3.33298e-06	9.47833e-05	-4.64915	1.32541	Group_SF3B1_mutant_vs_SF3B1_wt
TCGA-UVM	ROMS & TCGA-UVM	ATG16L2	ENSG00000168010.11	FALSE	263.701	-0.693318	0.183993	2.81541e-05	0.000475953	-4.18791	1.47668	Group_SF3B1_mutant_vs_SF3B1_wt
TCGA-UVM	TCGA-UVM	MIR4435-2HG	ENSG00000172965.15	FALSE	112.171	-1.34834	0.341251	3.42524e-06	9.58233e-05	-4.64352	1.34541	Group_SF3B1_mutant_vs_SF3B1_wt
TCGA-UVM	TCGA-UVM	AC010883.1	ENSG00000234936.1	FALSE	105.752	-0.558372	0.127633	3.39666e-06	9.59569e-05	-4.64525	1.32983	Group_SF3B1_mutant_vs_SF3B1_wt
TCGA-UVM	ROMS & TCGA-UVM	CXCL16	ENSG00000161921.15	FALSE	443.504	-0.692338	0.225674	0.000335598	0.00301296	-3.58615	1.63965	Group_SF3B1_mutant_vs_SF3B1_wt
TCGA-UVM	ROMS & TCGA-UVM	CTU2	ENSG00000174177.13	FALSE	402.678	-0.689572	0.190759	4.96022e-05	0.000701258	-4.05749	1.57682	Group_SF3B1_mutant_vs_SF3B1_wt
ROMS	ROMS	AKR1E2	ENSG00000165568.18	FALSE	17.288	1.77595	0.434905	1.59518e-06	9.78749e-05	4.79893	1.53046	Group_SF3B1_mutant_vs_SF3B1_wt
TCGA-UVM	TCGA-UVM	EXOSC7	ENSG00000075914.13	FALSE	602.916	0.550626	0.125654	4.1632e-06	9.88657e-05	4.60306	1.57682	Group_SF3B1_mutant_vs_SF3B1_wt
TCGA-UVM	TCGA-UVM	IGSF22	ENSG00000179057.13	FALSE	77.5021	0.816408	0.191005	3.52926e-06	9.91989e-05	4.63734	1.33077	Group_SF3B1_mutant_vs_SF3B1_wt
ROMS	ROMS	SMIM10	ENSG00000184785.6	FALSE	49.2343	1.37114	0.34581	1.79219e-06	0.00010024	4.77555	1.66858	Group_SF3B1_mutant_vs_SF3B1_wt
ROMS	ROMS	CLEC2B	ENSG00000110852.4	FALSE	18.9743	-2.14535	0.527136	1.55565e-06	0.000100346	-4.80395	1.44238	Group_SF3B1_mutant_vs_SF3B1_wt
ROMS	ROMS	PTPRM	ENSG00000173482.16	FALSE	1129.61	-1.08479	0.26807	1.79077e-06	0.00010054	-4.77571	1.65211	Group_SF3B1_mutant_vs_SF3B1_wt
TCGA-UVM	ROMS & TCGA-UVM	INSYN1-AS1	ENSG00000260469.2	FALSE	81.16	-0.688724	0.280872	0.0020353	0.0119001	-3.08503	1.66925	Group_SF3B1_mutant_vs_SF3B1_wt
TCGA-UVM	TCGA-UVM	VAMP8	ENSG00000118640.11	FALSE	709.072	1.58415	0.382458	4.18708e-06	0.000102211	4.60187	1.524	Group_SF3B1_mutant_vs_SF3B1_wt
TCGA-UVM	TCGA-UVM	SYMPK	ENSG00000125755.18	FALSE	2840.59	0.687534	0.160132	4.61485e-06	0.000102211	4.58158	1.68319	Group_SF3B1_mutant_vs_SF3B1_wt
TCGA-UVM	TCGA-UVM	AC009690.2	ENSG00000261460.1	FALSE	5121.15	-0.716824	0.171561	4.56437e-06	0.000102211	-4.58388	1.66289	Group_SF3B1_mutant_vs_SF3B1_wt
TCGA-UVM	TCGA-UVM	PRDM8	ENSG00000152784.15	FALSE	10.6137	-3.59441	0.644974	3.56365e-06	0.000102644	-4.63533	1.29022	Group_SF3B1_mutant_vs_SF3B1_wt
TCGA-UVM	TCGA-UVM	OXA1L	ENSG00000155463.13	FALSE	5250.26	-0.588108	0.137648	4.67099e-06	0.000103512	-4.57905	1.67514	Group_SF3B1_mutant_vs_SF3B1_wt
TCGA-UVM	TCGA-UVM	APBB1IP	ENSG00000077420.16	FALSE	62.1206	-1.50634	0.388661	3.7394e-06	0.000104198	-4.62536	1.33077	Group_SF3B1_mutant_vs_SF3B1_wt
TCGA-UVM	TCGA-UVM	SLC4A11	ENSG00000088836.13	FALSE	158.642	-1.21108	0.309598	4.55456e-06	0.000104272	-4.58432	1.61798	Group_SF3B1_mutant_vs_SF3B1_wt
ROMS	ROMS	MCUR1	ENSG00000050393.11	FALSE	232.615	0.889103	0.216648	1.6569e-06	0.00010509	4.79132	1.45353	Group_SF3B1_mutant_vs_SF3B1_wt
TCGA-UVM	ROMS & TCGA-UVM	ZDHHC21	ENSG00000175893.11	FALSE	141.756	-0.685523	0.283576	0.00228008	0.0154864	-3.05109	1.32977	Group_SF3B1_mutant_vs_SF3B1_wt
TCGA-UVM	TCGA-UVM	RNF44	ENSG00000146083.12	FALSE	1347.5	0.579551	0.133797	4.81378e-06	0.00010526	4.57274	1.69036	Group_SF3B1_mutant_vs_SF3B1_wt
TCGA-UVM	ROMS & TCGA-UVM	MEGF6	ENSG00000162591.16	FALSE	769.53	-0.665178	0.211553	0.00028504	0.00281001	-3.62853	1.524	Group_SF3B1_mutant_vs_SF3B1_wt
TCGA-UVM	TCGA-UVM	RGL1	ENSG00000143344.15	FALSE	173.937	-1.00772	0.25279	4.84283e-06	0.000108544	-4.57148	1.64382	Group_SF3B1_mutant_vs_SF3B1_wt
TCGA-UVM	ROMS & TCGA-UVM	KCNQ1	ENSG00000053918.16	FALSE	343.98	-0.665113	0.218381	0.000386072	0.00362972	-3.54943	1.47668	Group_SF3B1_mutant_vs_SF3B1_wt
ROMS	ROMS & TCGA-UVM	ZSCAN16	ENSG00000196812.5	FALSE	28.1945	1.05335	0.261113	1.93949e-06	0.000108901	4.75963	1.62706	Group_SF3B1_mutant_vs_SF3B1_wt
ROMS	ROMS & TCGA-UVM	PBX2	ENSG00000204304.12	FALSE	781.266	0.617613	0.154649	2.24818e-06	0.000109189	4.72973	1.8754	Group_SF3B1_mutant_vs_SF3B1_wt
ROMS	ROMS	GRK4	ENSG00000125388.20	FALSE	33.8509	-1.00382	0.249063	1.96247e-06	0.000109572	-4.75725	1.62161	Group_SF3B1_mutant_vs_SF3B1_wt
ROMS	ROMS & TCGA-UVM	RTF1	ENSG00000137815.14	FALSE	461.508	-1.04831	0.264735	2.26703e-06	0.000109572	-4.72804	1.8754	Group_SF3B1_mutant_vs_SF3B1_wt
TCGA-UVM	TCGA-UVM	ILKAP	ENSG00000132323.9	FALSE	922.157	-0.656293	0.155393	4.66376e-06	0.000109657	-4.57937	1.56195	Group_SF3B1_mutant_vs_SF3B1_wt
TCGA-UVM	TCGA-UVM	HLA-DPB1	ENSG00000223865.11	FALSE	2658.05	-1.26345	0.325959	4.98686e-06	0.000110019	-4.56534	1.66289	Group_SF3B1_mutant_vs_SF3B1_wt
TCGA-UVM	TCGA-UVM	MSX1	ENSG00000163132.7	FALSE	11.9909	-1.74824	0.443539	3.38712e-06	0.000110363	-4.64583	1.12234	Group_SF3B1_mutant_vs_SF3B1_wt
TCGA-UVM	TCGA-UVM	MAP1B	ENSG00000131711.15	FALSE	249.891	-2.21423	0.392364	4.84481e-06	0.000110363	-4.5714	1.60673	Group_SF3B1_mutant_vs_SF3B1_wt
TCGA-UVM	TCGA-UVM	AC079089.1	ENSG00000246528.3	FALSE	12.7319	-2.34438	0.607297	3.74807e-06	0.000110363	-4.62488	1.24341	Group_SF3B1_mutant_vs_SF3B1_wt
TCGA-UVM	TCGA-UVM	ZNF236-DT	ENSG00000264278.1	FALSE	17.2689	-0.94318	0.226533	3.84214e-06	0.000112774	-4.61974	1.24341	Group_SF3B1_mutant_vs_SF3B1_wt
TCGA-UVM	TCGA-UVM	AL355802.2	ENSG00000271754.1	FALSE	217.401	0.589104	0.136497	5.0265e-06	0.000113307	4.56368	1.61711	Group_SF3B1_mutant_vs_SF3B1_wt
ROMS	ROMS & TCGA-UVM	DHRS3	ENSG00000162496.9	FALSE	54.2266	-1.59767	0.401483	2.04449e-06	0.000113431	-4.74898	1.62706	Group_SF3B1_mutant_vs_SF3B1_wt
TCGA-UVM	TCGA-UVM	SUMF1	ENSG00000144455.14	FALSE	732.427	0.665679	0.154887	4.77541e-06	0.000114103	4.57442	1.524	Group_SF3B1_mutant_vs_SF3B1_wt
TCGA-UVM	ROMS & TCGA-UVM	PLEKHG5	ENSG00000171680.21	FALSE	169.86	-0.663506	0.202643	0.000184385	0.00190441	-3.7395	1.61711	Group_SF3B1_mutant_vs_SF3B1_wt
ROMS	ROMS & TCGA-UVM	BLOC1S5	ENSG00000188428.20	FALSE	87.1064	0.873665	0.219027	2.27631e-06	0.000116069	4.72721	1.75989	Group_SF3B1_mutant_vs_SF3B1_wt
ROMS	ROMS	AARS2	ENSG00000124608.5	FALSE	510.025	0.8162	0.204036	2.50113e-06	0.000116069	4.70804	1.93775	Group_SF3B1_mutant_vs_SF3B1_wt
TCGA-UVM	TCGA-UVM	STK39	ENSG00000198648.11	FALSE	1163.9	-0.906801	0.224901	5.26424e-06	0.000116418	-4.55397	1.63965	Group_SF3B1_mutant_vs_SF3B1_wt
TCGA-UVM	TCGA-UVM	TGIF2	ENSG00000118707.10	FALSE	714.596	0.595633	0.138262	5.29485e-06	0.000116726	4.55275	1.63965	Group_SF3B1_mutant_vs_SF3B1_wt
TCGA-UVM	TCGA-UVM	SIGLEC10	ENSG00000142512.15	FALSE	52.891	-1.97131	0.530402	4.22616e-06	0.000116726	-4.59994	1.30893	Group_SF3B1_mutant_vs_SF3B1_wt
ROMS	ROMS & TCGA-UVM	VPS52	ENSG00000223501.9	FALSE	844.862	0.547617	0.137197	2.61404e-06	0.000116934	4.69903	1.99424	Group_SF3B1_mutant_vs_SF3B1_wt
ROMS	ROMS & TCGA-UVM	BCAS4	ENSG00000124243.17	FALSE	284.497	1.38368	0.340438	1.68357e-06	0.000117731	4.78811	1.27196	Group_SF3B1_mutant_vs_SF3B1_wt
TCGA-UVM	ROMS & TCGA-UVM	WNK2	ENSG00000165238.16	TRUE	1701.8	-0.663447	0.245259	0.00109884	0.00688373	-3.26392	1.85103	Group_SF3B1_mutant_vs_SF3B1_wt
ROMS	ROMS	CIPC	ENSG00000198894.8	FALSE	146.463	1.04384	0.255687	1.55648e-06	0.000118107	4.80384	1.16877	Group_SF3B1_mutant_vs_SF3B1_wt
TCGA-UVM	ROMS & TCGA-UVM	BCL3	ENSG00000069399.15	TRUE	303.198	-0.658255	0.28938	0.00342838	0.0180069	-2.92646	1.64382	Group_SF3B1_mutant_vs_SF3B1_wt
ROMS	ROMS	GALT	ENSG00000213930.11	FALSE	337.35	-0.874467	0.218966	2.23263e-06	0.000119307	-4.73114	1.6452	Group_SF3B1_mutant_vs_SF3B1_wt
ROMS	ROMS	RSPH3	ENSG00000130363.11	FALSE	106.261	-0.984464	0.250062	2.3947e-06	0.000119307	-4.7169	1.76725	Group_SF3B1_mutant_vs_SF3B1_wt
ROMS	ROMS & TCGA-UVM	CSF1R	ENSG00000182578.13	TRUE	151.501	-1.33404	0.334206	2.22274e-06	0.000119307	-4.73204	1.6452	Group_SF3B1_mutant_vs_SF3B1_wt
TCGA-UVM	ROMS & TCGA-UVM	NT5DC3	ENSG00000111696.12	FALSE	2718.13	-0.655561	0.280759	0.0028929	0.0148718	-2.9789	1.77507	Group_SF3B1_mutant_vs_SF3B1_wt
TCGA-UVM	TCGA-UVM	CDH23	ENSG00000107736.20	FALSE	67.2103	-2.13508	0.578119	4.44353e-06	0.000120273	-4.58948	1.32983	Group_SF3B1_mutant_vs_SF3B1_wt
ROMS	ROMS & TCGA-UVM	FHL2	ENSG00000115641.19	FALSE	452.142	1.97011	0.489229	2.73631e-06	0.000120281	4.68968	1.99424	Group_SF3B1_mutant_vs_SF3B1_wt
TCGA-UVM	TCGA-UVM	ABT1	ENSG00000146109.5	FALSE	871.105	0.52276	0.120054	5.28697e-06	0.000120562	4.55307	1.57682	Group_SF3B1_mutant_vs_SF3B1_wt
TCGA-UVM	TCGA-UVM	TNFAIP2	ENSG00000185215.9	FALSE	288.649	-1.25827	0.326631	5.42087e-06	0.000121186	-4.5478	1.60673	Group_SF3B1_mutant_vs_SF3B1_wt
TCGA-UVM	TCGA-UVM	HAVCR2	ENSG00000135077.9	FALSE	85.9997	-1.39672	0.360129	4.42723e-06	0.000121239	-4.59025	1.30893	Group_SF3B1_mutant_vs_SF3B1_wt
TCGA-UVM	TCGA-UVM	CMTM7	ENSG00000153551.13	FALSE	805.811	0.771792	0.182539	5.179e-06	0.000121684	4.5574	1.524	Group_SF3B1_mutant_vs_SF3B1_wt
TCGA-UVM	ROMS & TCGA-UVM	AADAT	ENSG00000109576.14	FALSE	47.3691	-0.646188	0.303154	0.00526217	0.0246394	-2.79053	1.66925	Group_SF3B1_mutant_vs_SF3B1_wt
TCGA-UVM	TCGA-UVM	NR2F1	ENSG00000175745.13	FALSE	104.299	-1.37201	0.354197	4.62929e-06	0.000123074	-4.58092	1.34541	Group_SF3B1_mutant_vs_SF3B1_wt
TCGA-UVM	TCGA-UVM	LINC02328	ENSG00000258733.5	FALSE	17.2227	-1.89488	0.498622	4.2588e-06	0.000123506	-4.59834	1.23088	Group_SF3B1_mutant_vs_SF3B1_wt
TCGA-UVM	ROMS & TCGA-UVM	ATP7B	ENSG00000123191.14	FALSE	115.535	-0.640835	0.194105	0.000188018	0.00223942	-3.73459	1.34541	Group_SF3B1_mutant_vs_SF3B1_wt
TCGA-UVM	ROMS & TCGA-UVM	SRGAP2	ENSG00000266028.7	FALSE	1071.43	-0.638554	0.19206	0.00016833	0.0018621	-3.76234	1.524	Group_SF3B1_mutant_vs_SF3B1_wt
TCGA-UVM	TCGA-UVM	CD53	ENSG00000143119.14	FALSE	190.56	-1.53972	0.409018	5.67534e-06	0.000124661	-4.53814	1.62095	Group_SF3B1_mutant_vs_SF3B1_wt
TCGA-UVM	TCGA-UVM	GTPBP2	ENSG00000172432.19	FALSE	1319.62	0.535415	0.123654	5.76769e-06	0.000125045	4.53473	1.63965	Group_SF3B1_mutant_vs_SF3B1_wt
TCGA-UVM	ROMS & TCGA-UVM	HIP1	ENSG00000127946.17	TRUE	1554.26	-0.638249	0.179667	7.548e-05	0.000923051	-3.95832	1.68319	Group_SF3B1_mutant_vs_SF3B1_wt
TCGA-UVM	TCGA-UVM	LRRTM2	ENSG00000146006.8	FALSE	22.246	-2.20733	0.599801	4.57646e-06	0.000125812	-4.58332	1.28907	Group_SF3B1_mutant_vs_SF3B1_wt
ROMS	ROMS & TCGA-UVM	HSPA1L	ENSG00000204390.10	FALSE	48.021	1.18387	0.297772	2.83642e-06	0.000125953	4.68232	1.96277	Group_SF3B1_mutant_vs_SF3B1_wt
ROMS	ROMS & TCGA-UVM	RNF8	ENSG00000112130.17	FALSE	181.349	0.738954	0.18383	2.2018e-06	0.000126004	4.73396	1.51864	Group_SF3B1_mutant_vs_SF3B1_wt
ROMS	ROMS & TCGA-UVM	NUDT14	ENSG00000183828.15	FALSE	457.775	-1.02886	0.263225	2.82872e-06	0.000126506	-4.68288	1.93775	Group_SF3B1_mutant_vs_SF3B1_wt
ROMS	ROMS & TCGA-UVM	TRIM27	ENSG00000204713.11	TRUE	840.883	0.547236	0.136393	2.42013e-06	0.000126584	4.71475	1.65211	Group_SF3B1_mutant_vs_SF3B1_wt
ROMS	ROMS & TCGA-UVM	GNB5	ENSG00000069966.18	FALSE	329.171	-0.90931	0.228549	2.43334e-06	0.000127446	-4.71364	1.6452	Group_SF3B1_mutant_vs_SF3B1_wt
TCGA-UVM	TCGA-UVM	GAB3	ENSG00000160219.12	FALSE	31.6739	-1.26915	0.323033	4.71958e-06	0.00012948	-4.57688	1.28907	Group_SF3B1_mutant_vs_SF3B1_wt
TCGA-UVM	TCGA-UVM	OLIG1	ENSG00000184221.13	FALSE	32.1425	-3.0796	0.895424	4.52845e-06	0.000129976	-4.58553	1.23088	Group_SF3B1_mutant_vs_SF3B1_wt
TCGA-UVM	TCGA-UVM	AL590999.1	ENSG00000235033.7	FALSE	488.806	0.977389	0.234555	5.15963e-06	0.000130119	4.55819	1.39723	Group_SF3B1_mutant_vs_SF3B1_wt
TCGA-UVM	TCGA-UVM	IQANK1	ENSG00000203499.11	FALSE	104.223	0.788692	0.186788	4.97562e-06	0.000130119	4.56581	1.34541	Group_SF3B1_mutant_vs_SF3B1_wt
TCGA-UVM	ROMS & TCGA-UVM	CBX2	ENSG00000173894.11	FALSE	221.211	-0.633692	0.316643	0.00670087	0.0302131	-2.71136	1.60673	Group_SF3B1_mutant_vs_SF3B1_wt
TCGA-UVM	TCGA-UVM	NRIP2	ENSG00000053702.15	FALSE	120.895	-0.749818	0.181113	4.99815e-06	0.000130574	-4.56487	1.34541	Group_SF3B1_mutant_vs_SF3B1_wt
TCGA-UVM	TCGA-UVM	AC092301.1	ENSG00000269148.1	FALSE	92.9641	0.749405	0.177454	4.95125e-06	0.000130738	4.56684	1.32977	Group_SF3B1_mutant_vs_SF3B1_wt
ROMS	ROMS	CSRNP3	ENSG00000178662.16	FALSE	13.9958	2.30797	0.576183	2.09985e-06	0.000131541	4.74357	1.36168	Group_SF3B1_mutant_vs_SF3B1_wt
ROMS	ROMS & TCGA-UVM	SEC63	ENSG00000025796.14	FALSE	220.565	-0.796447	0.199843	2.34019e-06	0.000131541	-4.72158	1.51864	Group_SF3B1_mutant_vs_SF3B1_wt
ROMS	ROMS & TCGA-UVM	SORL1	ENSG00000137642.13	FALSE	41.2313	-1.75951	0.451001	2.50362e-06	0.000131541	-4.70783	1.62161	Group_SF3B1_mutant_vs_SF3B1_wt
TCGA-UVM	TCGA-UVM	DOK2	ENSG00000147443.13	FALSE	74.034	-1.46235	0.382858	5.05096e-06	0.000131685	-4.56266	1.34541	Group_SF3B1_mutant_vs_SF3B1_wt
TCGA-UVM	ROMS & TCGA-UVM	MAST4	ENSG00000069020.18	FALSE	94.9467	-0.633399	0.258799	0.00253944	0.0168443	-3.0186	1.32983	Group_SF3B1_mutant_vs_SF3B1_wt
TCGA-UVM	TCGA-UVM	FRMD5	ENSG00000171877.21	FALSE	16.5541	-3.16776	0.872269	4.88564e-06	0.000132536	-4.56964	1.28907	Group_SF3B1_mutant_vs_SF3B1_wt
TCGA-UVM	TCGA-UVM	TMEM238	ENSG00000233493.3	FALSE	27.1889	0.986169	0.238561	4.7354e-06	0.00013293	4.57618	1.24341	Group_SF3B1_mutant_vs_SF3B1_wt
TCGA-UVM	TCGA-UVM	EYA2	ENSG00000064655.19	FALSE	71.8791	-2.21657	0.6168	5.0654e-06	0.00013293	-4.56206	1.32983	Group_SF3B1_mutant_vs_SF3B1_wt
TCGA-UVM	TCGA-UVM	RBMX	ENSG00000147274.14	FALSE	4150.63	0.516408	0.119725	6.40116e-06	0.000133221	4.51269	1.67514	Group_SF3B1_mutant_vs_SF3B1_wt
ROMS	ROMS & TCGA-UVM	Z97989.1	ENSG00000255389.1	FALSE	22.7245	-1.68058	0.423513	2.1394e-06	0.000133486	-4.73979	1.36168	Group_SF3B1_mutant_vs_SF3B1_wt
TCGA-UVM	TCGA-UVM	EMC3-AS1	ENSG00000180385.8	FALSE	36.4732	1.04174	0.251238	5.03545e-06	0.000134562	4.56331	1.30197	Group_SF3B1_mutant_vs_SF3B1_wt
TCGA-UVM	ROMS & TCGA-UVM	RNASET2	ENSG00000026297.15	FALSE	574.565	-0.63326	0.192593	0.000196203	0.0019814	-3.72386	1.63965	Group_SF3B1_mutant_vs_SF3B1_wt
TCGA-UVM	TCGA-UVM	TPT1-AS1	ENSG00000170919.15	FALSE	544.013	0.798637	0.19269	6.38455e-06	0.000135171	4.51324	1.63965	Group_SF3B1_mutant_vs_SF3B1_wt
TCGA-UVM	TCGA-UVM	FGD2	ENSG00000146192.15	FALSE	65.6237	-1.39705	0.369922	6.52533e-06	0.00013546	-4.50861	1.66925	Group_SF3B1_mutant_vs_SF3B1_wt
TCGA-UVM	TCGA-UVM	SLAMF6	ENSG00000162739.14	FALSE	25.4917	-2.58448	0.719857	4.87101e-06	0.000135612	-4.57027	1.24341	Group_SF3B1_mutant_vs_SF3B1_wt
TCGA-UVM	TCGA-UVM	EEF1E1	ENSG00000124802.12	FALSE	167.355	0.58536	0.136864	6.36725e-06	0.000135758	4.51381	1.62095	Group_SF3B1_mutant_vs_SF3B1_wt
TCGA-UVM	ROMS & TCGA-UVM	AC116351.2	ENSG00000272347.1	FALSE	27.1579	-0.632863	0.294767	0.00493533	0.0284373	-2.81122	1.28907	Group_SF3B1_mutant_vs_SF3B1_wt
TCGA-UVM	TCGA-UVM	PTPN22	ENSG00000134242.16	FALSE	10.6053	-2.66977	0.746249	6.24934e-06	0.000135758	-4.51777	1.58874	Group_SF3B1_mutant_vs_SF3B1_wt
ROMS	ROMS	AHNAK	ENSG00000124942.14	FALSE	2509.8	1.06252	0.26732	3.20638e-06	0.000135841	4.65714	1.99424	Group_SF3B1_mutant_vs_SF3B1_wt
ROMS	ROMS & TCGA-UVM	AMER1	ENSG00000184675.11	TRUE	58.5629	0.914026	0.228528	2.62785e-06	0.000136155	4.69795	1.62161	Group_SF3B1_mutant_vs_SF3B1_wt
ROMS	ROMS	WDR41	ENSG00000164253.14	FALSE	132.546	0.541682	0.13535	2.43449e-06	0.000136155	4.71354	1.50475	Group_SF3B1_mutant_vs_SF3B1_wt
ROMS	ROMS & TCGA-UVM	ANO5	ENSG00000171714.11	FALSE	47.6546	-1.65502	0.465611	2.70314e-06	0.000136399	-4.69218	1.66049	Group_SF3B1_mutant_vs_SF3B1_wt
ROMS	ROMS & TCGA-UVM	CADM1	ENSG00000182985.17	FALSE	46.8657	-1.86965	0.480599	3.21047e-06	0.000136672	-4.65687	1.96277	Group_SF3B1_mutant_vs_SF3B1_wt
ROMS	ROMS	TMEM39B	ENSG00000121775.18	FALSE	169.085	-0.724729	0.183673	2.71736e-06	0.000137575	-4.6911	1.6452	Group_SF3B1_mutant_vs_SF3B1_wt
ROMS	ROMS & TCGA-UVM	OAF	ENSG00000184232.9	FALSE	387.046	-1.1796	0.30557	3.12561e-06	0.000137575	-4.66239	1.88794	Group_SF3B1_mutant_vs_SF3B1_wt
ROMS	ROMS	PIANP	ENSG00000139200.13	FALSE	21.139	3.22037	0.793256	2.2067e-06	0.000137987	4.73351	1.32363	Group_SF3B1_mutant_vs_SF3B1_wt
ROMS	ROMS	FASTKD5	ENSG00000215251.4	FALSE	110.121	0.631832	0.159565	2.95063e-06	0.000137987	4.67423	1.76725	Group_SF3B1_mutant_vs_SF3B1_wt
TCGA-UVM	TCGA-UVM	ADCY6	ENSG00000174233.11	FALSE	2286.12	0.916565	0.224342	7.88419e-06	0.000139062	4.4683	1.95281	Group_SF3B1_mutant_vs_SF3B1_wt
TCGA-UVM	TCGA-UVM	SEC14L2	ENSG00000100003.18	FALSE	169.794	-1.21339	0.314683	6.56186e-06	0.000139625	-4.50743	1.61711	Group_SF3B1_mutant_vs_SF3B1_wt
ROMS	ROMS	KIAA0930	ENSG00000100364.18	FALSE	1681.52	-0.690014	0.176174	3.22758e-06	0.000140189	-4.65578	1.89759	Group_SF3B1_mutant_vs_SF3B1_wt
TCGA-UVM	TCGA-UVM	MAN2A2	ENSG00000196547.15	FALSE	1555.91	-0.68469	0.166845	7.29712e-06	0.00014117	-4.48483	1.77507	Group_SF3B1_mutant_vs_SF3B1_wt
TCGA-UVM	ROMS & TCGA-UVM	NDUFB8	ENSG00000166136.16	FALSE	826.747	-0.631106	0.177601	7.57183e-05	0.000965917	-3.95756	1.58509	Group_SF3B1_mutant_vs_SF3B1_wt
TCGA-UVM	ROMS & TCGA-UVM	IL17D	ENSG00000172458.4	FALSE	1403.82	-0.630319	0.208246	0.000472813	0.00392108	-3.4957	1.63965	Group_SF3B1_mutant_vs_SF3B1_wt
TCGA-UVM	TCGA-UVM	SLC45A2	ENSG00000164175.15	FALSE	2199.97	-1.15388	0.305751	6.90847e-06	0.000142101	-4.49649	1.66289	Group_SF3B1_mutant_vs_SF3B1_wt
TCGA-UVM	TCGA-UVM	CCL4	ENSG00000275302.2	FALSE	44.7825	-2.0958	0.572601	5.42953e-06	0.000142497	-4.54747	1.30197	Group_SF3B1_mutant_vs_SF3B1_wt
TCGA-UVM	TCGA-UVM	ZNF16	ENSG00000170631.15	FALSE	594.051	0.54753	0.128147	6.84992e-06	0.00014261	4.4983	1.63965	Group_SF3B1_mutant_vs_SF3B1_wt
TCGA-UVM	TCGA-UVM	AL024507.2	ENSG00000272476.1	FALSE	79.293	-0.838533	0.205649	5.63436e-06	0.000142814	-4.53967	1.34541	Group_SF3B1_mutant_vs_SF3B1_wt
TCGA-UVM	ROMS & TCGA-UVM	IRF5	ENSG00000128604.20	FALSE	105.665	-0.620311	0.273659	0.00410185	0.0245486	-2.87022	1.30893	Group_SF3B1_mutant_vs_SF3B1_wt
TCGA-UVM	ROMS & TCGA-UVM	DPH5	ENSG00000117543.21	FALSE	538.9	-0.613379	0.184595	0.000185909	0.00205787	-3.73743	1.47668	Group_SF3B1_mutant_vs_SF3B1_wt
TCGA-UVM	ROMS & TCGA-UVM	VPS53	ENSG00000141252.20	FALSE	3211.18	-0.611303	0.204695	0.000573839	0.00450137	-3.44369	1.67514	Group_SF3B1_mutant_vs_SF3B1_wt
TCGA-UVM	TCGA-UVM	BX255925.3	ENSG00000284976.1	FALSE	467.942	0.825098	0.198747	6.68257e-06	0.000143984	4.50356	1.57682	Group_SF3B1_mutant_vs_SF3B1_wt
TCGA-UVM	TCGA-UVM	WAS	ENSG00000015285.10	TRUE	115.232	-1.3198	0.345904	5.7143e-06	0.000143984	-4.53669	1.34541	Group_SF3B1_mutant_vs_SF3B1_wt
TCGA-UVM	TCGA-UVM	C1QTNF12	ENSG00000184163.3	FALSE	34.2837	1.56703	0.394568	5.50306e-06	0.000144578	4.54463	1.28907	Group_SF3B1_mutant_vs_SF3B1_wt
ROMS	ROMS & TCGA-UVM	WRNIP1	ENSG00000124535.15	FALSE	490.462	0.664667	0.168636	3.36441e-06	0.000146085	4.64722	1.88794	Group_SF3B1_mutant_vs_SF3B1_wt
TCGA-UVM	ROMS & TCGA-UVM	NECTIN1	ENSG00000110400.11	FALSE	873.699	-0.606056	0.195952	0.000434063	0.0037578	-3.51846	1.58509	Group_SF3B1_mutant_vs_SF3B1_wt
TCGA-UVM	TCGA-UVM	RELT	ENSG00000054967.13	FALSE	204.147	-0.727223	0.1787	7.18947e-06	0.000147685	-4.488	1.64382	Group_SF3B1_mutant_vs_SF3B1_wt
TCGA-UVM	TCGA-UVM	STS	ENSG00000101846.6	FALSE	325.137	-0.793297	0.196493	7.19684e-06	0.000147692	-4.48778	1.64382	Group_SF3B1_mutant_vs_SF3B1_wt
TCGA-UVM	TCGA-UVM	PARVG	ENSG00000138964.17	FALSE	106.166	-1.45735	0.386736	5.85411e-06	0.000148211	-4.53159	1.32983	Group_SF3B1_mutant_vs_SF3B1_wt
TCGA-UVM	TCGA-UVM	CCR1	ENSG00000163823.4	FALSE	69.1436	-1.37556	0.36305	5.88624e-06	0.000148774	-4.53044	1.33077	Group_SF3B1_mutant_vs_SF3B1_wt
TCGA-UVM	TCGA-UVM	PPP2R3B	ENSG00000167393.17	FALSE	279.951	0.882422	0.216921	8.30096e-06	0.000149562	4.45727	1.86389	Group_SF3B1_mutant_vs_SF3B1_wt
TCGA-UVM	TCGA-UVM	HSPB8	ENSG00000152137.6	FALSE	729.31	-1.87876	0.527236	6.95897e-06	0.000149562	-4.49494	1.56195	Group_SF3B1_mutant_vs_SF3B1_wt
TCGA-UVM	TCGA-UVM	ADAP2	ENSG00000184060.11	FALSE	100.104	-1.04042	0.263357	5.93289e-06	0.000149627	-4.52877	1.32977	Group_SF3B1_mutant_vs_SF3B1_wt
TCGA-UVM	TCGA-UVM	RAB2A	ENSG00000104388.15	FALSE	3086.26	-0.916766	0.230367	6.08546e-06	0.000149888	-4.5234	1.35935	Group_SF3B1_mutant_vs_SF3B1_wt
TCGA-UVM	TCGA-UVM	PCSK1	ENSG00000175426.11	FALSE	62.8041	-2.05667	0.566543	5.86151e-06	0.000149888	-4.53132	1.30893	Group_SF3B1_mutant_vs_SF3B1_wt
ROMS	ROMS	LINC00667	ENSG00000263753.7	FALSE	321.082	0.744861	0.188483	2.53709e-06	0.000150126	4.70513	1.38163	Group_SF3B1_mutant_vs_SF3B1_wt
ROMS	ROMS & TCGA-UVM	ZNF578	ENSG00000258405.10	FALSE	43.6357	1.84288	0.466361	2.99848e-06	0.000150361	4.67092	1.62161	Group_SF3B1_mutant_vs_SF3B1_wt
ROMS	ROMS	VEGFA	ENSG00000112715.21	TRUE	774.478	1.74646	0.441325	3.48263e-06	0.000150361	4.64009	1.88794	Group_SF3B1_mutant_vs_SF3B1_wt
TCGA-UVM	TCGA-UVM	LILRB1	ENSG00000104972.15	FALSE	26.2908	-1.70994	0.454637	5.53575e-06	0.000150387	-4.54339	1.23088	Group_SF3B1_mutant_vs_SF3B1_wt
TCGA-UVM	TCGA-UVM	CYTIP	ENSG00000115165.10	FALSE	22.4952	-2.12361	0.584137	5.88365e-06	0.000150964	-4.53053	1.30197	Group_SF3B1_mutant_vs_SF3B1_wt
TCGA-UVM	TCGA-UVM	TIGIT	ENSG00000181847.12	FALSE	28.8136	-3.3045	0.979599	5.84278e-06	0.000151268	-4.532	1.28907	Group_SF3B1_mutant_vs_SF3B1_wt
TCGA-UVM	TCGA-UVM	PPP2R2B	ENSG00000156475.18	FALSE	26.5092	-3.33557	0.601277	5.86832e-06	0.000151782	-4.53108	1.28907	Group_SF3B1_mutant_vs_SF3B1_wt
TCGA-UVM	ROMS & TCGA-UVM	EML3	ENSG00000149499.11	FALSE	1756.6	-0.604708	0.174727	0.000103119	0.00104804	-3.88313	1.95281	Group_SF3B1_mutant_vs_SF3B1_wt
ROMS	ROMS & TCGA-UVM	PYGB	ENSG00000100994.12	FALSE	3569.03	1.00277	0.259464	3.78942e-06	0.000153692	4.62261	1.99424	Group_SF3B1_mutant_vs_SF3B1_wt
TCGA-UVM	TCGA-UVM	TGFB2	ENSG00000092969.12	FALSE	33.2414	-1.65812	0.441803	5.7649e-06	0.000154283	-4.53483	1.24341	Group_SF3B1_mutant_vs_SF3B1_wt
TCGA-UVM	TCGA-UVM	MGAT3	ENSG00000128268.12	FALSE	69.0101	-1.82676	0.49826	6.08408e-06	0.000154377	-4.52345	1.30893	Group_SF3B1_mutant_vs_SF3B1_wt
ROMS	ROMS	HSPB2	ENSG00000170276.6	FALSE	46.8893	-1.41985	0.361896	2.9287e-06	0.000154417	-4.67576	1.52995	Group_SF3B1_mutant_vs_SF3B1_wt
TCGA-UVM	TCGA-UVM	TM2D1	ENSG00000162604.12	FALSE	324.553	-0.619229	0.148526	6.89506e-06	0.000154861	-4.4969	1.47668	Group_SF3B1_mutant_vs_SF3B1_wt
TCGA-UVM	TCGA-UVM	CD300LF	ENSG00000186074.19	FALSE	24.3894	-1.99283	0.546302	5.80889e-06	0.000154861	-4.53323	1.24341	Group_SF3B1_mutant_vs_SF3B1_wt
TCGA-UVM	TCGA-UVM	BAALC	ENSG00000164929.17	FALSE	31.5752	-1.80443	0.494937	6.15548e-06	0.000156569	-4.52098	1.30197	Group_SF3B1_mutant_vs_SF3B1_wt
TCGA-UVM	TCGA-UVM	MS4A4A	ENSG00000110079.18	FALSE	127.405	-1.21256	0.316067	6.33341e-06	0.000157568	-4.51494	1.32983	Group_SF3B1_mutant_vs_SF3B1_wt
TCGA-UVM	ROMS & TCGA-UVM	ACOT8	ENSG00000101473.17	FALSE	615.025	-0.601952	0.159773	3.68362e-05	0.000544022	-4.12648	1.63965	Group_SF3B1_mutant_vs_SF3B1_wt
TCGA-UVM	TCGA-UVM	C16orf95	ENSG00000260456.6	FALSE	30.1177	-0.85053	0.21263	6.2131e-06	0.000157618	-4.519	1.30197	Group_SF3B1_mutant_vs_SF3B1_wt
TCGA-UVM	TCGA-UVM	COMMD6	ENSG00000188243.12	FALSE	1369.09	0.711031	0.170991	8.02707e-06	0.000159094	4.46446	1.66289	Group_SF3B1_mutant_vs_SF3B1_wt
TCGA-UVM	TCGA-UVM	GFI1	ENSG00000162676.12	FALSE	11.7003	-2.34349	0.628401	5.44386e-06	0.00015966	-4.54691	1.12234	Group_SF3B1_mutant_vs_SF3B1_wt
ROMS	ROMS	MAP3K10	ENSG00000130758.8	FALSE	201.753	-0.726611	0.18607	3.27708e-06	0.000160255	-4.65264	1.6452	Group_SF3B1_mutant_vs_SF3B1_wt
TCGA-UVM	TCGA-UVM	P2RY13	ENSG00000181631.7	FALSE	26.4211	-1.43122	0.370618	6.31491e-06	0.000160716	-4.51556	1.28907	Group_SF3B1_mutant_vs_SF3B1_wt
TCGA-UVM	TCGA-UVM	KLHL6	ENSG00000172578.12	TRUE	35.3447	-1.64664	0.447124	6.03108e-06	0.000160716	-4.5253	1.23088	Group_SF3B1_mutant_vs_SF3B1_wt
TCGA-UVM	TCGA-UVM	ARHGAP9	ENSG00000123329.18	FALSE	75.785	-1.45666	0.38708	6.47993e-06	0.000162227	-4.51009	1.30893	Group_SF3B1_mutant_vs_SF3B1_wt
TCGA-UVM	TCGA-UVM	GALNT3	ENSG00000115339.13	FALSE	773.411	-1.04002	0.27233	7.75258e-06	0.000162492	-4.47191	1.56195	Group_SF3B1_mutant_vs_SF3B1_wt
TCGA-UVM	TCGA-UVM	GIMAP4	ENSG00000133574.10	FALSE	173.919	-1.24779	0.330507	8.0479e-06	0.000162773	-4.46391	1.61711	Group_SF3B1_mutant_vs_SF3B1_wt
ROMS	ROMS	MCOLN3	ENSG00000055732.13	FALSE	159.295	-1.32471	0.346307	3.1172e-06	0.000164704	-4.66294	1.51864	Group_SF3B1_mutant_vs_SF3B1_wt
TCGA-UVM	TCGA-UVM	SPSB2	ENSG00000111671.9	FALSE	348.986	0.656311	0.157124	8.00206e-06	0.000164786	4.46513	1.58675	Group_SF3B1_mutant_vs_SF3B1_wt
ROMS	ROMS & TCGA-UVM	HRK	ENSG00000135116.9	FALSE	165.836	1.31794	0.336115	3.12769e-06	0.000164822	4.66225	1.51864	Group_SF3B1_mutant_vs_SF3B1_wt
TCGA-UVM	ROMS & TCGA-UVM	CLDN5	ENSG00000184113.9	FALSE	185.117	-0.600169	0.294163	0.00706121	0.0312554	-2.69394	1.62095	Group_SF3B1_mutant_vs_SF3B1_wt
TCGA-UVM	TCGA-UVM	IKZF1	ENSG00000185811.18	TRUE	69.4909	-1.59805	0.430927	6.75043e-06	0.000165553	-4.50141	1.32983	Group_SF3B1_mutant_vs_SF3B1_wt
ROMS	ROMS	ZNF485	ENSG00000198298.13	FALSE	39.4419	1.01924	0.262834	4.10446e-06	0.00016678	4.60602	1.96277	Group_SF3B1_mutant_vs_SF3B1_wt
ROMS	ROMS	LMF2	ENSG00000100258.18	FALSE	842.325	-0.859317	0.223015	3.95523e-06	0.00016678	-4.61372	1.88794	Group_SF3B1_mutant_vs_SF3B1_wt
ROMS	ROMS & TCGA-UVM	TRIM39	ENSG00000204599.14	FALSE	134.442	0.672734	0.171506	3.46452e-06	0.000167204	4.64116	1.6452	Group_SF3B1_mutant_vs_SF3B1_wt
ROMS	ROMS & TCGA-UVM	RGS16	ENSG00000143333.7	FALSE	90.3954	-1.24585	0.32253	3.73019e-06	0.000167854	-4.62588	1.75989	Group_SF3B1_mutant_vs_SF3B1_wt
ROMS	ROMS & TCGA-UVM	CAMK1	ENSG00000134072.11	FALSE	83.4128	-1.09578	0.284844	3.82779e-06	0.000167992	-4.62052	1.79977	Group_SF3B1_mutant_vs_SF3B1_wt
TCGA-UVM	ROMS & TCGA-UVM	OAF	ENSG00000184232.9	FALSE	927.31	-0.600057	0.233328	0.00203499	0.012045	-3.08508	1.63965	Group_SF3B1_mutant_vs_SF3B1_wt
TCGA-UVM	TCGA-UVM	FRZB	ENSG00000162998.5	FALSE	407.23	-1.80692	0.50118	7.71405e-06	0.000169888	-4.47297	1.47668	Group_SF3B1_mutant_vs_SF3B1_wt
TCGA-UVM	TCGA-UVM	IDO1	ENSG00000131203.13	FALSE	21.6025	-2.39039	0.886733	6.76931e-06	0.000170618	-4.50082	1.28907	Group_SF3B1_mutant_vs_SF3B1_wt
TCGA-UVM	ROMS & TCGA-UVM	CSF1	ENSG00000184371.14	TRUE	864.476	-0.599811	0.230572	0.00187182	0.0113123	-3.10985	1.63965	Group_SF3B1_mutant_vs_SF3B1_wt
TCGA-UVM	TCGA-UVM	LAIR1	ENSG00000167613.16	FALSE	170.475	-1.2486	0.332925	8.65876e-06	0.000170931	-4.44821	1.64382	Group_SF3B1_mutant_vs_SF3B1_wt
TCGA-UVM	ROMS & TCGA-UVM	SLC22A18	ENSG00000110628.14	TRUE	1696.52	-0.594715	0.255323	0.0038285	0.0171964	-2.89196	1.95281	Group_SF3B1_mutant_vs_SF3B1_wt
TCGA-UVM	TCGA-UVM	CSF2RB	ENSG00000100368.14	FALSE	26.4567	-1.5504	0.412313	6.55548e-06	0.000172226	-4.50763	1.23088	Group_SF3B1_mutant_vs_SF3B1_wt
ROMS	ROMS	AL138885.3	ENSG00000285278.1	FALSE	27.8607	1.02644	0.263108	3.58525e-06	0.000172359	4.63408	1.62706	Group_SF3B1_mutant_vs_SF3B1_wt
ROMS	ROMS	PNKP	ENSG00000039650.12	FALSE	559.058	-0.863292	0.222759	4.13114e-06	0.000172359	-4.60467	1.8754	Group_SF3B1_mutant_vs_SF3B1_wt
TCGA-UVM	TCGA-UVM	AC112211.1	ENSG00000272149.1	FALSE	656.346	0.672224	0.161692	8.76635e-06	0.000172731	4.44556	1.63965	Group_SF3B1_mutant_vs_SF3B1_wt
TCGA-UVM	TCGA-UVM	AL121748.1	ENSG00000238258.1	FALSE	30.3861	-1.00443	0.252349	6.90311e-06	0.000172846	-4.49665	1.28907	Group_SF3B1_mutant_vs_SF3B1_wt
TCGA-UVM	TCGA-UVM	GIMAP6	ENSG00000133561.15	FALSE	112.146	-1.16907	0.304772	7.23217e-06	0.00017334	-4.48674	1.34541	Group_SF3B1_mutant_vs_SF3B1_wt
TCGA-UVM	ROMS & TCGA-UVM	EVA1B	ENSG00000142694.6	FALSE	1513.2	-0.59072	0.249458	0.0035518	0.0162521	-2.91545	1.95281	Group_SF3B1_mutant_vs_SF3B1_wt
TCGA-UVM	ROMS & TCGA-UVM	LINC02606	ENSG00000284693.1	FALSE	100.627	-0.588472	0.196129	0.000583608	0.005556	-3.43912	1.30893	Group_SF3B1_mutant_vs_SF3B1_wt
TCGA-UVM	ROMS & TCGA-UVM	GSEC	ENSG00000280832.1	FALSE	152.175	-0.586529	0.190196	0.000474753	0.0047105	-3.49461	1.30893	Group_SF3B1_mutant_vs_SF3B1_wt
TCGA-UVM	ROMS & TCGA-UVM	TMEM67	ENSG00000164953.15	FALSE	140.964	-0.567195	0.27422	0.007735	0.0392534	-2.66342	1.30893	Group_SF3B1_mutant_vs_SF3B1_wt
TCGA-UVM	TCGA-UVM	AC007773.1	ENSG00000267213.4	FALSE	18.2137	0.930055	0.228367	6.78917e-06	0.000175085	4.50019	1.24341	Group_SF3B1_mutant_vs_SF3B1_wt
TCGA-UVM	TCGA-UVM	LILRB5	ENSG00000105609.16	FALSE	135.09	-1.31739	0.351003	7.25827e-06	0.000175385	-4.48597	1.32541	Group_SF3B1_mutant_vs_SF3B1_wt
TCGA-UVM	TCGA-UVM	MXRA5	ENSG00000101825.8	FALSE	140.748	-1.58891	0.429408	7.28703e-06	0.000175385	-4.48513	1.32983	Group_SF3B1_mutant_vs_SF3B1_wt
TCGA-UVM	TCGA-UVM	CXCL10	ENSG00000169245.6	FALSE	58.706	-2.61987	0.75538	7.18716e-06	0.000175581	-4.48807	1.30893	Group_SF3B1_mutant_vs_SF3B1_wt
TCGA-UVM	TCGA-UVM	SCG2	ENSG00000171951.5	FALSE	54.2586	-1.70697	0.466382	7.43742e-06	0.000176603	-4.48077	1.34541	Group_SF3B1_mutant_vs_SF3B1_wt
TCGA-UVM	ROMS & TCGA-UVM	TMEM173	ENSG00000184584.13	FALSE	2824.72	-0.563346	0.248349	0.00502358	0.027731	-2.80552	1.35935	Group_SF3B1_mutant_vs_SF3B1_wt
TCGA-UVM	TCGA-UVM	ZNF580	ENSG00000213015.9	FALSE	659.318	0.936441	0.230541	8.48377e-06	0.000177512	4.4526	1.524	Group_SF3B1_mutant_vs_SF3B1_wt
ROMS	ROMS	PGPEP1	ENSG00000130517.14	FALSE	577.617	-0.906119	0.239405	4.54567e-06	0.000177728	-4.58473	1.99424	Group_SF3B1_mutant_vs_SF3B1_wt
TCGA-UVM	ROMS & TCGA-UVM	SCPEP1	ENSG00000121064.12	FALSE	1379	-0.56139	0.236196	0.00365014	0.0185063	-2.90691	1.69036	Group_SF3B1_mutant_vs_SF3B1_wt
TCGA-UVM	TCGA-UVM	TLR7	ENSG00000196664.5	FALSE	28.5063	-1.58706	0.424075	6.93516e-06	0.000179332	-4.49567	1.23088	Group_SF3B1_mutant_vs_SF3B1_wt
TCGA-UVM	TCGA-UVM	BRD2	ENSG00000204256.13	FALSE	7154.03	0.543813	0.127665	7.7397e-06	0.000181055	4.47226	1.35935	Group_SF3B1_mutant_vs_SF3B1_wt
TCGA-UVM	TCGA-UVM	FOLR2	ENSG00000165457.14	FALSE	380.857	-1.12259	0.296556	9.17178e-06	0.000181186	-4.43583	1.60673	Group_SF3B1_mutant_vs_SF3B1_wt
TCGA-UVM	TCGA-UVM	NFAM1	ENSG00000235568.6	FALSE	92.4822	-1.28812	0.341746	7.59015e-06	0.000181186	-4.47643	1.32977	Group_SF3B1_mutant_vs_SF3B1_wt
TCGA-UVM	TCGA-UVM	UCHL1	ENSG00000154277.12	FALSE	800.707	-1.70566	0.477134	9.0652e-06	0.000181358	-4.43835	1.58509	Group_SF3B1_mutant_vs_SF3B1_wt
ROMS	ROMS	ELFN2	ENSG00000166897.15	FALSE	167.391	2.09403	0.552074	3.94859e-06	0.000185705	4.61407	1.6452	Group_SF3B1_mutant_vs_SF3B1_wt
TCGA-UVM	ROMS & TCGA-UVM	STX2	ENSG00000111450.14	FALSE	179.384	-0.560231	0.207704	0.00169639	0.0105568	-3.1388	1.61798	Group_SF3B1_mutant_vs_SF3B1_wt
TCGA-UVM	TCGA-UVM	ACP6	ENSG00000162836.12	FALSE	278.215	0.704928	0.17134	9.32261e-06	0.000185969	4.43232	1.58675	Group_SF3B1_mutant_vs_SF3B1_wt
ROMS	ROMS	THUMPD3	ENSG00000134077.16	FALSE	131.38	0.798377	0.200667	2.81987e-06	0.000186206	4.68352	1.16877	Group_SF3B1_mutant_vs_SF3B1_wt
ROMS	ROMS & TCGA-UVM	ZNF542P	ENSG00000240225.10	FALSE	98.4716	1.48106	0.39118	4.29065e-06	0.000187719	4.59678	1.75956	Group_SF3B1_mutant_vs_SF3B1_wt
TCGA-UVM	TCGA-UVM	MT-ATP6	ENSG00000198899.2	FALSE	203761	1.32868	0.298539	1.01605e-05	0.000190294	4.41373	1.68319	Group_SF3B1_mutant_vs_SF3B1_wt
TCGA-UVM	TCGA-UVM	CCNC	ENSG00000112237.13	TRUE	446.489	-0.842501	0.213353	8.91277e-06	0.000190294	-4.442	1.47668	Group_SF3B1_mutant_vs_SF3B1_wt
TCGA-UVM	TCGA-UVM	IL2RA	ENSG00000134460.17	FALSE	15.6961	-1.92768	0.52285	7.84355e-06	0.000190294	-4.46941	1.30197	Group_SF3B1_mutant_vs_SF3B1_wt
TCGA-UVM	TCGA-UVM	SULF1	ENSG00000137573.14	FALSE	183.568	-1.98487	0.574569	9.67784e-06	0.000190294	-4.42425	1.60673	Group_SF3B1_mutant_vs_SF3B1_wt
TCGA-UVM	ROMS & TCGA-UVM	ANGEL1	ENSG00000013523.9	FALSE	769.785	-0.559548	0.142552	2.27261e-05	0.000391003	-4.23627	1.524	Group_SF3B1_mutant_vs_SF3B1_wt
ROMS	ROMS	TTC30A	ENSG00000197557.7	FALSE	45.8146	1.13493	0.289092	3.84384e-06	0.00019195	4.61965	1.52995	Group_SF3B1_mutant_vs_SF3B1_wt
ROMS	ROMS	TRIM3	ENSG00000110171.20	FALSE	232.649	-0.686092	0.17522	3.1957e-06	0.00019195	-4.65782	1.27196	Group_SF3B1_mutant_vs_SF3B1_wt
TCGA-UVM	TCGA-UVM	MIR193BHG	ENSG00000262454.3	FALSE	11.9074	-1.28083	0.335331	7.86957e-06	0.000191998	-4.4687	1.28907	Group_SF3B1_mutant_vs_SF3B1_wt
ROMS	ROMS	SUSD5	ENSG00000173705.9	FALSE	85.8923	2.38273	0.734323	4.43203e-06	0.000192127	4.59002	1.75762	Group_SF3B1_mutant_vs_SF3B1_wt
ROMS	ROMS	INCENP	ENSG00000149503.13	FALSE	204.168	1.18942	0.303459	3.83822e-06	0.000192127	4.61996	1.51864	Group_SF3B1_mutant_vs_SF3B1_wt
ROMS	ROMS	ZNF354B	ENSG00000178338.11	FALSE	116.832	1.19003	0.308204	4.47969e-06	0.00019221	4.58779	1.76725	Group_SF3B1_mutant_vs_SF3B1_wt
TCGA-UVM	TCGA-UVM	MAGI2	ENSG00000187391.21	FALSE	236.222	-0.641516	0.157793	9.92886e-06	0.000192923	-4.41872	1.61711	Group_SF3B1_mutant_vs_SF3B1_wt
TCGA-UVM	ROMS & TCGA-UVM	Z97989.1	ENSG00000255389.1	FALSE	49.5255	-0.558996	0.255635	0.00642466	0.0285259	-2.72528	1.66925	Group_SF3B1_mutant_vs_SF3B1_wt
TCGA-UVM	ROMS & TCGA-UVM	HSPA14	ENSG00000187522.16	FALSE	155.377	-0.558164	0.224377	0.00305455	0.0165096	-2.96219	1.64382	Group_SF3B1_mutant_vs_SF3B1_wt
TCGA-UVM	TCGA-UVM	P2RY8	ENSG00000182162.11	TRUE	54.2161	-1.22977	0.325002	8.12563e-06	0.000194526	-4.46185	1.30893	Group_SF3B1_mutant_vs_SF3B1_wt
TCGA-UVM	TCGA-UVM	HMG20B	ENSG00000064961.19	FALSE	4219.73	0.797146	0.196363	1.04656e-05	0.000194658	4.40732	1.68319	Group_SF3B1_mutant_vs_SF3B1_wt
TCGA-UVM	TCGA-UVM	PPP1R13L	ENSG00000104881.16	FALSE	122.135	1.20628	0.303764	8.28992e-06	0.000194994	4.45756	1.32977	Group_SF3B1_mutant_vs_SF3B1_wt
TCGA-UVM	ROMS & TCGA-UVM	PANK2	ENSG00000125779.22	FALSE	890.384	-0.553411	0.151492	7.15466e-05	0.00093174	-3.97108	1.57682	Group_SF3B1_mutant_vs_SF3B1_wt
TCGA-UVM	ROMS & TCGA-UVM	SDHAP3	ENSG00000185986.12	FALSE	131.738	-0.552326	0.249136	0.00607081	0.0328048	-2.74393	1.30893	Group_SF3B1_mutant_vs_SF3B1_wt
TCGA-UVM	ROMS & TCGA-UVM	GLIPR2	ENSG00000122694.16	FALSE	340.724	-0.552299	0.276178	0.00970424	0.0398796	-2.58619	1.60673	Group_SF3B1_mutant_vs_SF3B1_wt
TCGA-UVM	ROMS & TCGA-UVM	CFL1P1	ENSG00000223820.5	FALSE	33.6401	-0.550392	0.183684	0.000758174	0.00683958	-3.36763	1.28907	Group_SF3B1_mutant_vs_SF3B1_wt
TCGA-UVM	ROMS & TCGA-UVM	TNFRSF14	ENSG00000157873.17	TRUE	10629.9	-0.547222	0.195974	0.00130779	0.00842272	-3.21426	1.68319	Group_SF3B1_mutant_vs_SF3B1_wt
TCGA-UVM	TCGA-UVM	GPR174	ENSG00000147138.2	FALSE	13.674	-3.18046	0.958162	7.91808e-06	0.000199985	-4.46739	1.23088	Group_SF3B1_mutant_vs_SF3B1_wt
TCGA-UVM	ROMS & TCGA-UVM	TLNRD1	ENSG00000140406.3	FALSE	945.975	-0.539491	0.152001	0.000105391	0.00126447	-3.87783	1.57682	Group_SF3B1_mutant_vs_SF3B1_wt
TCGA-UVM	TCGA-UVM	ABLIM3	ENSG00000173210.19	FALSE	168.711	-1.38819	0.380042	1.05232e-05	0.000201227	-4.40613	1.62095	Group_SF3B1_mutant_vs_SF3B1_wt
TCGA-UVM	ROMS & TCGA-UVM	AL049840.4	ENSG00000269958.1	FALSE	228.004	-0.537929	0.12865	8.52364e-06	0.000170931	-4.45159	1.61711	Group_SF3B1_mutant_vs_SF3B1_wt
ROMS	ROMS	RNF2	ENSG00000121481.11	FALSE	79.916	0.79257	0.205263	4.48821e-06	0.000202445	4.58739	1.66858	Group_SF3B1_mutant_vs_SF3B1_wt
TCGA-UVM	TCGA-UVM	FGFR1	ENSG00000077782.20	TRUE	1228.63	-1.22325	0.3307	1.09614e-05	0.000203771	-4.39728	1.66289	Group_SF3B1_mutant_vs_SF3B1_wt
TCGA-UVM	TCGA-UVM	NPRL2	ENSG00000114388.12	FALSE	409.499	0.546146	0.129874	9.22756e-06	0.000203788	4.43452	1.39723	Group_SF3B1_mutant_vs_SF3B1_wt
TCGA-UVM	TCGA-UVM	SIPA1L1	ENSG00000197555.9	FALSE	352.589	-0.814878	0.208495	1.0605e-05	0.000203788	-4.40446	1.60673	Group_SF3B1_mutant_vs_SF3B1_wt
TCGA-UVM	TCGA-UVM	RNF217	ENSG00000146373.16	FALSE	78.4173	-0.980085	0.254639	9.02396e-06	0.000206441	-4.43933	1.34541	Group_SF3B1_mutant_vs_SF3B1_wt
TCGA-UVM	TCGA-UVM	AC022028.2	ENSG00000270002.1	FALSE	118.819	-1.80938	0.511829	8.88041e-06	0.000206441	-4.44278	1.32541	Group_SF3B1_mutant_vs_SF3B1_wt
ROMS	ROMS	MPC1	ENSG00000060762.19	FALSE	264.947	-0.692538	0.177797	3.5179e-06	0.000206619	-4.638	1.27196	Group_SF3B1_mutant_vs_SF3B1_wt
ROMS	ROMS	AL139246.3	ENSG00000228037.1	FALSE	18.1607	2.63644	0.691719	4.27645e-06	0.000208234	4.59747	1.53046	Group_SF3B1_mutant_vs_SF3B1_wt
TCGA-UVM	TCGA-UVM	EPS15	ENSG00000085832.17	TRUE	1618.45	-0.705095	0.177039	1.14455e-05	0.000209075	-4.38789	1.68319	Group_SF3B1_mutant_vs_SF3B1_wt
ROMS	ROMS	DLL3	ENSG00000090932.10	FALSE	195.506	2.67689	0.818444	3.59993e-06	0.000209377	4.63324	1.27196	Group_SF3B1_mutant_vs_SF3B1_wt
ROMS	ROMS	ARMCX5	ENSG00000125962.14	FALSE	69.6457	0.785782	0.203726	4.69961e-06	0.000209377	4.57777	1.66049	Group_SF3B1_mutant_vs_SF3B1_wt
ROMS	ROMS & TCGA-UVM	DLL4	ENSG00000128917.8	FALSE	125.352	-1.7064	0.482597	4.97897e-06	0.000209377	-4.56567	1.75956	Group_SF3B1_mutant_vs_SF3B1_wt
ROMS	ROMS	SOX10	ENSG00000100146.17	TRUE	8973.96	-0.570548	0.150687	5.6696e-06	0.000209545	-4.53835	1.99424	Group_SF3B1_mutant_vs_SF3B1_wt
TCGA-UVM	TCGA-UVM	SIDT2	ENSG00000149577.15	FALSE	1597.94	0.85578	0.214826	1.26477e-05	0.000209712	4.36611	1.85103	Group_SF3B1_mutant_vs_SF3B1_wt
ROMS	ROMS & TCGA-UVM	ABCA17P	ENSG00000238098.9	FALSE	16.1443	2.06236	0.533469	3.88895e-06	0.000209746	4.61723	1.36168	Group_SF3B1_mutant_vs_SF3B1_wt
TCGA-UVM	TCGA-UVM	AL606834.2	ENSG00000270062.1	FALSE	16.8027	-1.14564	0.298468	8.56363e-06	0.000211193	-4.45059	1.24341	Group_SF3B1_mutant_vs_SF3B1_wt
TCGA-UVM	TCGA-UVM	PPP6R3	ENSG00000110075.14	FALSE	1012.35	-0.79682	0.20346	1.15075e-05	0.000212016	-4.38672	1.66289	Group_SF3B1_mutant_vs_SF3B1_wt
TCGA-UVM	TCGA-UVM	AC010503.4	ENSG00000275234.1	FALSE	28.8762	1.08838	0.273912	9.09223e-06	0.000213763	4.43771	1.30197	Group_SF3B1_mutant_vs_SF3B1_wt
ROMS	ROMS	HEXIM2	ENSG00000168517.10	FALSE	127.855	-0.893978	0.235907	5.14725e-06	0.000214037	-4.55869	1.75762	Group_SF3B1_mutant_vs_SF3B1_wt
ROMS	ROMS & TCGA-UVM	TMEM54	ENSG00000121900.19	FALSE	262.147	-1.42375	0.389181	4.47719e-06	0.000214953	-4.5879	1.51864	Group_SF3B1_mutant_vs_SF3B1_wt
TCGA-UVM	TCGA-UVM	SPPL2A	ENSG00000138600.10	FALSE	489.574	-0.803406	0.204763	1.10842e-05	0.000214982	-4.39486	1.57682	Group_SF3B1_mutant_vs_SF3B1_wt
TCGA-UVM	ROMS & TCGA-UVM	MICOS10	ENSG00000173436.15	FALSE	480.623	-0.53217	0.169208	0.000456565	0.0039637	-3.50502	1.56195	Group_SF3B1_mutant_vs_SF3B1_wt
TCGA-UVM	ROMS & TCGA-UVM	RAB27A	ENSG00000069974.16	FALSE	1812.7	-0.529593	0.202587	0.00229513	0.0120368	-3.04912	1.85103	Group_SF3B1_mutant_vs_SF3B1_wt
ROMS	ROMS & TCGA-UVM	ASPA	ENSG00000108381.11	FALSE	67.0892	-2.36123	0.699682	4.80233e-06	0.000215406	-4.57324	1.62161	Group_SF3B1_mutant_vs_SF3B1_wt
TCGA-UVM	TCGA-UVM	STON2	ENSG00000140022.12	FALSE	15.1729	-1.5996	0.429248	8.80805e-06	0.000215873	-4.44454	1.24341	Group_SF3B1_mutant_vs_SF3B1_wt
TCGA-UVM	ROMS & TCGA-UVM	CACUL1	ENSG00000151893.15	FALSE	769.683	-0.529235	0.138805	4.11411e-05	0.000611375	-4.10098	1.57682	Group_SF3B1_mutant_vs_SF3B1_wt
TCGA-UVM	TCGA-UVM	CAPN3	ENSG00000092529.24	FALSE	1473.85	-1.07752	0.291555	1.4056e-05	0.000218189	-4.34298	1.95281	Group_SF3B1_mutant_vs_SF3B1_wt
TCGA-UVM	TCGA-UVM	CACHD1	ENSG00000158966.15	FALSE	65.0347	-1.22756	0.331987	9.70906e-06	0.000220925	-4.42355	1.32983	Group_SF3B1_mutant_vs_SF3B1_wt
TCGA-UVM	TCGA-UVM	AMIGO2	ENSG00000139211.6	FALSE	23.0942	-1.73777	0.476224	8.19328e-06	0.000220925	-4.46007	1.12234	Group_SF3B1_mutant_vs_SF3B1_wt
TCGA-UVM	TCGA-UVM	FRS3	ENSG00000137218.10	FALSE	172.688	0.593893	0.144178	1.17785e-05	0.00022163	4.38165	1.60673	Group_SF3B1_mutant_vs_SF3B1_wt
TCGA-UVM	TCGA-UVM	CHRNA3	ENSG00000080644.16	FALSE	61.4076	-2.17273	0.630699	9.60606e-06	0.000221682	-4.42586	1.30893	Group_SF3B1_mutant_vs_SF3B1_wt
TCGA-UVM	TCGA-UVM	P2RY6	ENSG00000171631.14	FALSE	35.5561	-1.4665	0.396704	8.24665e-06	0.000221755	-4.45868	1.12234	Group_SF3B1_mutant_vs_SF3B1_wt
TCGA-UVM	TCGA-UVM	APOL6	ENSG00000221963.6	FALSE	648.829	-1.64979	0.46614	1.12101e-05	0.0002218	-4.39241	1.524	Group_SF3B1_mutant_vs_SF3B1_wt
TCGA-UVM	ROMS & TCGA-UVM	AIG1	ENSG00000146416.18	FALSE	687.597	-0.526003	0.186239	0.00130731	0.00856219	-3.21437	1.63965	Group_SF3B1_mutant_vs_SF3B1_wt
TCGA-UVM	TCGA-UVM	C1orf116	ENSG00000182795.13	FALSE	427.081	-2.31086	0.689872	1.1688e-05	0.000222922	-4.38333	1.57682	Group_SF3B1_mutant_vs_SF3B1_wt
ROMS	ROMS	FANCD2	ENSG00000144554.10	TRUE	41.3638	0.991464	0.257862	5.00109e-06	0.000223784	4.56474	1.62161	Group_SF3B1_mutant_vs_SF3B1_wt
ROMS	ROMS	WFDC1	ENSG00000103175.11	FALSE	484.129	1.57462	0.414654	6.2073e-06	0.000225319	4.5192	1.99424	Group_SF3B1_mutant_vs_SF3B1_wt
TCGA-UVM	ROMS & TCGA-UVM	FBXO41	ENSG00000163013.11	FALSE	227.882	-0.521798	0.202322	0.0025486	0.0145321	-3.01751	1.61711	Group_SF3B1_mutant_vs_SF3B1_wt
TCGA-UVM	TCGA-UVM	IFITM10	ENSG00000244242.2	FALSE	20.3578	1.56523	0.396892	8.48736e-06	0.000226636	4.45251	1.12234	Group_SF3B1_mutant_vs_SF3B1_wt
TCGA-UVM	ROMS & TCGA-UVM	CAMK1	ENSG00000134072.11	FALSE	288.484	-0.516203	0.178311	0.00109873	0.0068478	-3.26394	1.86389	Group_SF3B1_mutant_vs_SF3B1_wt
TCGA-UVM	TCGA-UVM	LINC01252	ENSG00000247157.6	FALSE	14.6008	-1.86021	0.513298	8.49568e-06	0.00022666	-4.4523	1.12234	Group_SF3B1_mutant_vs_SF3B1_wt
ROMS	ROMS	MSH2	ENSG00000095002.14	TRUE	117.331	0.921271	0.245386	5.53623e-06	0.00022679	4.54337	1.75989	Group_SF3B1_mutant_vs_SF3B1_wt
ROMS	ROMS & TCGA-UVM	IVNS1ABP	ENSG00000116679.16	FALSE	617.736	0.761784	0.20104	5.90354e-06	0.00022679	4.52981	1.8754	Group_SF3B1_mutant_vs_SF3B1_wt
TCGA-UVM	TCGA-UVM	UNC5D	ENSG00000156687.11	FALSE	30.5417	-2.8061	0.823766	9.8869e-06	0.000227186	-4.41963	1.30197	Group_SF3B1_mutant_vs_SF3B1_wt
TCGA-UVM	TCGA-UVM	UBALD2	ENSG00000185262.9	FALSE	1086.22	0.693151	0.171096	1.29433e-05	0.000228881	4.36106	1.69036	Group_SF3B1_mutant_vs_SF3B1_wt
ROMS	ROMS & TCGA-UVM	CAMK1D	ENSG00000183049.12	FALSE	45.8061	-1.56559	0.41721	5.16502e-06	0.000228929	-4.55797	1.62161	Group_SF3B1_mutant_vs_SF3B1_wt
TCGA-UVM	TCGA-UVM	SCGB1D2	ENSG00000124935.4	FALSE	42.772	1.98163	0.503247	9.98306e-06	0.000228992	4.41754	1.30197	Group_SF3B1_mutant_vs_SF3B1_wt
TCGA-UVM	TCGA-UVM	MT-CO2	ENSG00000198712.1	FALSE	290699	1.26697	0.303668	1.32678e-05	0.000228992	4.35564	1.7289	Group_SF3B1_mutant_vs_SF3B1_wt
TCGA-UVM	TCGA-UVM	DECR2	ENSG00000242612.7	FALSE	452.349	0.731092	0.179105	1.07559e-05	0.000229462	4.40139	1.39723	Group_SF3B1_mutant_vs_SF3B1_wt
TCGA-UVM	TCGA-UVM	SLFN11	ENSG00000172716.16	TRUE	90.7065	-1.49485	0.412392	1.03641e-05	0.000229462	-4.40944	1.34541	Group_SF3B1_mutant_vs_SF3B1_wt
TCGA-UVM	TCGA-UVM	CCNYL1	ENSG00000163249.12	FALSE	153.357	-0.613578	0.149583	1.02682e-05	0.000230372	-4.41145	1.32541	Group_SF3B1_mutant_vs_SF3B1_wt
TCGA-UVM	TCGA-UVM	TSPAN18	ENSG00000157570.11	FALSE	232.378	-0.950373	0.250727	1.25254e-05	0.000230372	-4.36824	1.61798	Group_SF3B1_mutant_vs_SF3B1_wt
ROMS	ROMS	IFFO1	ENSG00000010295.19	FALSE	573.683	-1.1538	0.30859	6.09719e-06	0.000231572	-4.52299	1.88794	Group_SF3B1_mutant_vs_SF3B1_wt
ROMS	ROMS	GNAL	ENSG00000141404.16	FALSE	81.4899	1.38167	0.370533	5.39195e-06	0.00023229	4.54893	1.66049	Group_SF3B1_mutant_vs_SF3B1_wt
ROMS	ROMS & TCGA-UVM	ZNF285	ENSG00000267508.5	FALSE	37.2391	1.70766	0.490066	5.31148e-06	0.000233759	4.55209	1.62161	Group_SF3B1_mutant_vs_SF3B1_wt
TCGA-UVM	TCGA-UVM	CTF1	ENSG00000150281.6	FALSE	186.129	1.77113	0.456552	1.27247e-05	0.000235093	4.36479	1.60673	Group_SF3B1_mutant_vs_SF3B1_wt
TCGA-UVM	ROMS & TCGA-UVM	CCDC153	ENSG00000248712.7	FALSE	28.258	-0.513976	0.230368	0.00678969	0.0357739	-2.70699	1.30197	Group_SF3B1_mutant_vs_SF3B1_wt
TCGA-UVM	TCGA-UVM	MMD	ENSG00000108960.9	FALSE	88.1012	-0.819049	0.208545	1.07273e-05	0.000236276	-4.40197	1.34541	Group_SF3B1_mutant_vs_SF3B1_wt
TCGA-UVM	TCGA-UVM	CHST15	ENSG00000182022.18	FALSE	113.601	-0.959812	0.250386	1.06258e-05	0.000236577	-4.40403	1.32983	Group_SF3B1_mutant_vs_SF3B1_wt
TCGA-UVM	TCGA-UVM	RPS6KB2	ENSG00000175634.15	TRUE	1081.29	0.692368	0.171207	1.35286e-05	0.00023676	4.35138	1.69036	Group_SF3B1_mutant_vs_SF3B1_wt
TCGA-UVM	TCGA-UVM	DENND2A	ENSG00000146966.13	FALSE	606.105	1.33299	0.339009	1.12067e-05	0.000236999	4.39248	1.39723	Group_SF3B1_mutant_vs_SF3B1_wt
TCGA-UVM	TCGA-UVM	STPG3-AS1	ENSG00000275549.1	FALSE	11.123	1.30754	0.333681	1.03789e-05	0.000236999	4.40913	1.29328	Group_SF3B1_mutant_vs_SF3B1_wt
ROMS	ROMS & TCGA-UVM	CDC27	ENSG00000004897.12	FALSE	114.278	-0.679119	0.179909	5.88751e-06	0.000238189	-4.53039	1.75989	Group_SF3B1_mutant_vs_SF3B1_wt
TCGA-UVM	TCGA-UVM	DNASE1L3	ENSG00000163687.13	FALSE	164.55	-1.29156	0.357371	1.32986e-05	0.000238708	-4.35513	1.64382	Group_SF3B1_mutant_vs_SF3B1_wt
TCGA-UVM	TCGA-UVM	PML	ENSG00000140464.19	TRUE	2841.66	0.978069	0.245067	1.3722e-05	0.000240341	4.34826	1.68319	Group_SF3B1_mutant_vs_SF3B1_wt
TCGA-UVM	TCGA-UVM	HMGA1	ENSG00000137309.19	TRUE	14453.7	0.886516	0.224241	1.3584e-05	0.000240623	4.35048	1.66289	Group_SF3B1_mutant_vs_SF3B1_wt
ROMS	ROMS & TCGA-UVM	ZNF300	ENSG00000145908.12	FALSE	82.5048	1.47913	0.416502	5.99571e-06	0.000240916	4.52654	1.75956	Group_SF3B1_mutant_vs_SF3B1_wt
TCGA-UVM	TCGA-UVM	KTN1	ENSG00000126777.18	TRUE	1329.13	-1.13867	0.307886	1.29131e-05	0.000241019	-4.36157	1.57682	Group_SF3B1_mutant_vs_SF3B1_wt
TCGA-UVM	TCGA-UVM	PLCXD1	ENSG00000182378.14	FALSE	357.717	0.898912	0.227215	1.34897e-05	0.000241309	4.35201	1.64382	Group_SF3B1_mutant_vs_SF3B1_wt
ROMS	ROMS & TCGA-UVM	PRAG1	ENSG00000275342.4	FALSE	53.6246	-1.68062	0.492515	5.58928e-06	0.000241406	-4.54136	1.62706	Group_SF3B1_mutant_vs_SF3B1_wt
TCGA-UVM	ROMS & TCGA-UVM	TRPM4	ENSG00000130529.16	FALSE	596.613	-0.511482	0.231157	0.00696083	0.0305939	-2.69871	1.63965	Group_SF3B1_mutant_vs_SF3B1_wt
ROMS	ROMS	Z84485.1	ENSG00000246982.6	FALSE	19.7804	1.57536	0.416385	5.30012e-06	0.000242583	4.55254	1.53046	Group_SF3B1_mutant_vs_SF3B1_wt
TCGA-UVM	ROMS & TCGA-UVM	ALDH4A1	ENSG00000159423.17	FALSE	1035.2	-0.510865	0.252507	0.0108873	0.0452417	-2.54629	1.524	Group_SF3B1_mutant_vs_SF3B1_wt
TCGA-UVM	ROMS & TCGA-UVM	C12orf57	ENSG00000111678.11	FALSE	3919.57	-0.510144	0.194423	0.00245152	0.0133866	-3.02926	1.7289	Group_SF3B1_mutant_vs_SF3B1_wt
TCGA-UVM	ROMS & TCGA-UVM	BAG3	ENSG00000151929.9	FALSE	1444.29	0.502743	0.157673	0.000561597	0.00445065	3.44951	1.66289	Group_SF3B1_mutant_vs_SF3B1_wt
TCGA-UVM	TCGA-UVM	TMEM130	ENSG00000166448.14	FALSE	23.9242	-2.54465	0.544003	1.10456e-05	0.000248405	-4.39562	1.30197	Group_SF3B1_mutant_vs_SF3B1_wt
TCGA-UVM	TCGA-UVM	FPR3	ENSG00000187474.5	FALSE	98.7058	-1.41456	0.39022	1.12898e-05	0.000249198	-4.39087	1.32541	Group_SF3B1_mutant_vs_SF3B1_wt
ROMS	ROMS & TCGA-UVM	ZNF549	ENSG00000121406.9	FALSE	276.309	1.44225	0.37392	4.58405e-06	0.000251867	4.58298	1.27196	Group_SF3B1_mutant_vs_SF3B1_wt
TCGA-UVM	TCGA-UVM	AC012100.2	ENSG00000259773.1	FALSE	21.6333	-1.07	0.276399	1.12437e-05	0.000251917	-4.39176	1.30197	Group_SF3B1_mutant_vs_SF3B1_wt
TCGA-UVM	TCGA-UVM	CORO1A	ENSG00000102879.15	FALSE	400.091	-1.50983	0.426535	1.27488e-05	0.000251917	-4.36437	1.47668	Group_SF3B1_mutant_vs_SF3B1_wt
TCGA-UVM	TCGA-UVM	PTGDS	ENSG00000107317.13	FALSE	223.933	-1.99213	0.59185	1.39724e-05	0.000251917	-4.3443	1.61711	Group_SF3B1_mutant_vs_SF3B1_wt
ROMS	ROMS & TCGA-UVM	SGSM1	ENSG00000167037.18	FALSE	43.3245	-1.32027	0.355124	6.00631e-06	0.000252214	-4.52617	1.66049	Group_SF3B1_mutant_vs_SF3B1_wt
TCGA-UVM	TCGA-UVM	LRRN3	ENSG00000173114.13	FALSE	18.0186	-2.1337	0.608002	1.1173e-05	0.000252495	-4.39313	1.28907	Group_SF3B1_mutant_vs_SF3B1_wt
ROMS	ROMS	AC009242.1	ENSG00000283031.1	FALSE	61.2622	3.20806	0.930829	5.93712e-06	0.00025308	4.52862	1.62608	Group_SF3B1_mutant_vs_SF3B1_wt
ROMS	ROMS & TCGA-UVM	ANP32B	ENSG00000136938.9	FALSE	761.93	0.951573	0.251756	6.87734e-06	0.00025308	4.49745	1.88794	Group_SF3B1_mutant_vs_SF3B1_wt
ROMS	ROMS & TCGA-UVM	ZNF350	ENSG00000256683.7	FALSE	47.9552	0.823699	0.215711	5.59145e-06	0.00025308	4.54128	1.52995	Group_SF3B1_mutant_vs_SF3B1_wt
ROMS	ROMS	LRFN1	ENSG00000128011.4	FALSE	125.387	-1.24715	0.338322	6.44935e-06	0.000253241	-4.5111	1.75956	Group_SF3B1_mutant_vs_SF3B1_wt
ROMS	ROMS	DUBR	ENSG00000243701.6	FALSE	197.899	2.3173	0.745104	5.58663e-06	0.000253588	4.54146	1.51864	Group_SF3B1_mutant_vs_SF3B1_wt
ROMS	ROMS	TDRD9	ENSG00000156414.19	FALSE	17.9606	4.53025	1.21143	4.88069e-06	0.000253608	4.56985	1.32363	Group_SF3B1_mutant_vs_SF3B1_wt
ROMS	ROMS	ARHGEF25	ENSG00000240771.7	FALSE	200.104	-1.07116	0.286312	6.08952e-06	0.000253996	-4.52326	1.6452	Group_SF3B1_mutant_vs_SF3B1_wt
TCGA-UVM	TCGA-UVM	AC093110.1	ENSG00000238018.2	FALSE	961.582	-0.83034	0.216638	1.39049e-05	0.000256455	-4.34536	1.57682	Group_SF3B1_mutant_vs_SF3B1_wt
TCGA-UVM	TCGA-UVM	RPP14	ENSG00000163684.11	FALSE	299.22	0.598366	0.148051	1.65432e-05	0.000257904	4.30707	1.86389	Group_SF3B1_mutant_vs_SF3B1_wt
TCGA-UVM	TCGA-UVM	LTF	ENSG00000012223.12	FALSE	15.6267	-3.00274	0.547534	1.00272e-05	0.000259388	-4.41659	1.12234	Group_SF3B1_mutant_vs_SF3B1_wt
TCGA-UVM	TCGA-UVM	APOM	ENSG00000204444.11	FALSE	421.869	0.848845	0.21456	1.46873e-05	0.000259628	4.33333	1.63965	Group_SF3B1_mutant_vs_SF3B1_wt
TCGA-UVM	TCGA-UVM	C3AR1	ENSG00000171860.4	FALSE	90.0703	-1.14051	0.305806	1.19107e-05	0.000259628	-4.37922	1.32977	Group_SF3B1_mutant_vs_SF3B1_wt
TCGA-UVM	TCGA-UVM	USP48	ENSG00000090686.15	FALSE	1645.62	-0.705331	0.180633	1.60105e-05	0.000260984	-4.31431	1.77507	Group_SF3B1_mutant_vs_SF3B1_wt
TCGA-UVM	TCGA-UVM	LCP2	ENSG00000043462.12	FALSE	143.248	-1.44206	0.399867	1.20305e-05	0.000262418	-4.37704	1.32541	Group_SF3B1_mutant_vs_SF3B1_wt
TCGA-UVM	TCGA-UVM	FRAT1	ENSG00000165879.8	FALSE	162.171	0.55076	0.136122	1.4761e-05	0.000263052	4.33222	1.62095	Group_SF3B1_mutant_vs_SF3B1_wt
ROMS	ROMS	UTP3	ENSG00000132467.4	FALSE	199.964	0.801068	0.212416	6.32664e-06	0.000263291	4.51517	1.6452	Group_SF3B1_mutant_vs_SF3B1_wt
ROMS	ROMS & TCGA-UVM	GSTA3	ENSG00000174156.15	FALSE	267.002	2.90135	0.796715	5.8056e-06	0.000263545	4.53335	1.50475	Group_SF3B1_mutant_vs_SF3B1_wt
ROMS	ROMS & TCGA-UVM	AAK1	ENSG00000115977.19	FALSE	279.591	-1.04747	0.279325	5.87196e-06	0.000263545	-4.53095	1.51864	Group_SF3B1_mutant_vs_SF3B1_wt
ROMS	ROMS	CHCHD6	ENSG00000159685.10	FALSE	658.439	-0.99886	0.272576	7.32072e-06	0.000263704	-4.48414	1.88794	Group_SF3B1_mutant_vs_SF3B1_wt
ROMS	ROMS & TCGA-UVM	POLD1	ENSG00000062822.13	TRUE	193.185	0.608875	0.16094	5.90419e-06	0.000263805	4.52979	1.51864	Group_SF3B1_mutant_vs_SF3B1_wt
ROMS	ROMS	RBM47	ENSG00000163694.15	FALSE	77.7398	1.53145	0.415883	6.47103e-06	0.000263843	4.51038	1.66049	Group_SF3B1_mutant_vs_SF3B1_wt
ROMS	ROMS & TCGA-UVM	SCPEP1	ENSG00000121064.12	FALSE	306.944	-1.06048	0.280542	5.40009e-06	0.000264028	-4.54861	1.38163	Group_SF3B1_mutant_vs_SF3B1_wt
TCGA-UVM	ROMS & TCGA-UVM	ZNF526	ENSG00000167625.10	FALSE	553.315	0.503239	0.152604	0.00038239	0.00375706	3.55195	1.39723	Group_SF3B1_mutant_vs_SF3B1_wt
TCGA-UVM	ROMS & TCGA-UVM	ATP6V1G2	ENSG00000213760.10	FALSE	489.507	0.503251	0.21648	0.00705568	0.0318921	2.6942	1.57682	Group_SF3B1_mutant_vs_SF3B1_wt
TCGA-UVM	TCGA-UVM	NOD2	ENSG00000167207.13	FALSE	21.1155	-1.64888	0.458044	1.14826e-05	0.000265866	-4.38719	1.24341	Group_SF3B1_mutant_vs_SF3B1_wt
ROMS	ROMS & TCGA-UVM	ZNF616	ENSG00000204611.7	FALSE	51.1058	0.926662	0.246347	6.64629e-06	0.000268477	4.50471	1.66858	Group_SF3B1_mutant_vs_SF3B1_wt
TCGA-UVM	TCGA-UVM	YTHDF3-AS1	ENSG00000270673.1	FALSE	49.0933	-0.750681	0.191826	1.2622e-05	0.000269504	-4.36656	1.34541	Group_SF3B1_mutant_vs_SF3B1_wt
TCGA-UVM	ROMS & TCGA-UVM	PIK3R4	ENSG00000196455.8	FALSE	711.867	0.503577	0.189625	0.00296163	0.0161609	2.97169	1.63965	Group_SF3B1_mutant_vs_SF3B1_wt
TCGA-UVM	TCGA-UVM	AC010503.2	ENSG00000268203.1	FALSE	508.638	1.45892	0.379183	1.48216e-05	0.000269711	4.33132	1.57682	Group_SF3B1_mutant_vs_SF3B1_wt
TCGA-UVM	TCGA-UVM	FOXC1	ENSG00000054598.8	FALSE	85.181	-1.10517	0.300959	1.57371e-05	0.000270287	-4.31811	1.66925	Group_SF3B1_mutant_vs_SF3B1_wt
TCGA-UVM	ROMS & TCGA-UVM	TAF1D	ENSG00000166012.16	FALSE	1617.93	0.504348	0.196612	0.00404997	0.0200852	2.87424	1.68319	Group_SF3B1_mutant_vs_SF3B1_wt
TCGA-UVM	ROMS & TCGA-UVM	IVNS1ABP	ENSG00000116679.16	FALSE	1622.43	0.50559	0.172739	0.00130967	0.00843218	3.21385	1.68319	Group_SF3B1_mutant_vs_SF3B1_wt
TCGA-UVM	TCGA-UVM	LINC00926	ENSG00000247982.6	FALSE	14.357	-1.4089	0.383559	1.22358e-05	0.000271452	-4.37334	1.28907	Group_SF3B1_mutant_vs_SF3B1_wt
ROMS	ROMS	LZTR1	ENSG00000099949.20	TRUE	241.114	-0.946912	0.254333	6.0739e-06	0.000271465	-4.5238	1.50475	Group_SF3B1_mutant_vs_SF3B1_wt
TCGA-UVM	TCGA-UVM	LINC01943	ENSG00000280721.1	FALSE	31.9698	-1.92234	0.554966	1.06734e-05	0.000271742	-4.40306	1.12234	Group_SF3B1_mutant_vs_SF3B1_wt
TCGA-UVM	TCGA-UVM	RRP9	ENSG00000114767.7	FALSE	848.558	0.868569	0.219617	1.45619e-05	0.000272577	4.33521	1.524	Group_SF3B1_mutant_vs_SF3B1_wt
TCGA-UVM	TCGA-UVM	EDA	ENSG00000158813.18	FALSE	72.5331	-0.909086	0.237463	1.25339e-05	0.00027294	-4.36809	1.30893	Group_SF3B1_mutant_vs_SF3B1_wt
ROMS	ROMS	HCG18	ENSG00000231074.8	FALSE	340.96	0.753008	0.201574	7.13809e-06	0.00027378	4.48953	1.74646	Group_SF3B1_mutant_vs_SF3B1_wt
ROMS	ROMS	MRS2	ENSG00000124532.14	FALSE	201.418	0.678506	0.179901	6.15286e-06	0.00027378	4.52107	1.50475	Group_SF3B1_mutant_vs_SF3B1_wt
TCGA-UVM	TCGA-UVM	TMEM86B	ENSG00000180089.5	FALSE	47.0545	0.799581	0.204775	1.60642e-05	0.00027385	4.31357	1.66925	Group_SF3B1_mutant_vs_SF3B1_wt
TCGA-UVM	TCGA-UVM	TLR8	ENSG00000101916.11	FALSE	10.3552	-2.05369	0.589041	1.24075e-05	0.00027385	-4.3703	1.29022	Group_SF3B1_mutant_vs_SF3B1_wt
ROMS	ROMS	RCOR2	ENSG00000167771.6	FALSE	69.3115	-1.56515	0.436988	6.66921e-06	0.000274764	-4.50398	1.62161	Group_SF3B1_mutant_vs_SF3B1_wt
TCGA-UVM	TCGA-UVM	APLP1	ENSG00000105290.12	FALSE	56.4045	-2.9062	0.586517	1.30607e-05	0.000276011	-4.35909	1.34541	Group_SF3B1_mutant_vs_SF3B1_wt
TCGA-UVM	TCGA-UVM	MILR1	ENSG00000271605.6	FALSE	16.3339	-1.30609	0.354763	1.2665e-05	0.00027635	-4.36582	1.30197	Group_SF3B1_mutant_vs_SF3B1_wt
ROMS	ROMS	ZNF354C	ENSG00000177932.6	FALSE	41.4028	1.2073	0.323178	6.36133e-06	0.000277169	4.51401	1.52995	Group_SF3B1_mutant_vs_SF3B1_wt
TCGA-UVM	TCGA-UVM	C6orf47-AS1	ENSG00000227198.1	FALSE	455.493	0.608401	0.150514	1.60984e-05	0.000278697	4.3131	1.63965	Group_SF3B1_mutant_vs_SF3B1_wt
TCGA-UVM	TCGA-UVM	SEC13	ENSG00000157020.18	FALSE	1886.02	0.510151	0.12491	1.65507e-05	0.000278831	4.30697	1.68319	Group_SF3B1_mutant_vs_SF3B1_wt
TCGA-UVM	TCGA-UVM	PTAFR	ENSG00000169403.12	FALSE	68.7553	-1.2687	0.349422	1.28788e-05	0.000278831	-4.36215	1.30893	Group_SF3B1_mutant_vs_SF3B1_wt
ROMS	ROMS	WDHD1	ENSG00000198554.12	FALSE	37.0599	0.972954	0.259655	7.05161e-06	0.000280423	4.49212	1.66049	Group_SF3B1_mutant_vs_SF3B1_wt
ROMS	ROMS	ATL3	ENSG00000184743.12	FALSE	247.787	0.857102	0.22936	6.99339e-06	0.000280423	4.49389	1.6452	Group_SF3B1_mutant_vs_SF3B1_wt
ROMS	ROMS & TCGA-UVM	ZNF548	ENSG00000188785.12	FALSE	58.6589	0.764611	0.205446	6.93058e-06	0.000280423	4.49581	1.62608	Group_SF3B1_mutant_vs_SF3B1_wt
ROMS	ROMS & TCGA-UVM	PDZD4	ENSG00000067840.12	FALSE	324.027	-1.24369	0.33417	5.93453e-06	0.000281994	-4.52871	1.38163	Group_SF3B1_mutant_vs_SF3B1_wt
ROMS	ROMS & TCGA-UVM	ZNF577	ENSG00000161551.14	FALSE	237.818	1.19054	0.315612	6.49434e-06	0.000282091	4.50962	1.50475	Group_SF3B1_mutant_vs_SF3B1_wt
ROMS	ROMS	ZNF322	ENSG00000181315.11	FALSE	25.3436	1.1157	0.294158	6.39896e-06	0.000282091	4.51276	1.47646	Group_SF3B1_mutant_vs_SF3B1_wt
ROMS	ROMS	PCSK7	ENSG00000160613.12	TRUE	489.132	-0.889424	0.243169	8.14148e-06	0.000282091	-4.46143	1.88794	Group_SF3B1_mutant_vs_SF3B1_wt
TCGA-UVM	TCGA-UVM	RNF5	ENSG00000204308.8	FALSE	1696.16	0.783888	0.199104	1.77836e-05	0.000283445	4.29104	1.77507	Group_SF3B1_mutant_vs_SF3B1_wt
ROMS	ROMS & TCGA-UVM	NMRK2	ENSG00000077009.13	FALSE	287.746	1.70202	0.464524	7.23191e-06	0.000283919	4.48675	1.6452	Group_SF3B1_mutant_vs_SF3B1_wt
ROMS	ROMS	DCHS1	ENSG00000166341.8	FALSE	189.864	-1.18262	0.318711	6.62015e-06	0.000283919	-4.50555	1.50475	Group_SF3B1_mutant_vs_SF3B1_wt
ROMS	ROMS & TCGA-UVM	CDK7	ENSG00000134058.12	FALSE	147.625	0.7928	0.2099	6.44718e-06	0.000285634	4.51117	1.45353	Group_SF3B1_mutant_vs_SF3B1_wt
TCGA-UVM	ROMS & TCGA-UVM	MED22	ENSG00000148297.15	FALSE	1048.59	0.507467	0.166221	0.000866102	0.00625138	3.33076	1.66289	Group_SF3B1_mutant_vs_SF3B1_wt
TCGA-UVM	TCGA-UVM	SLIT1	ENSG00000187122.17	FALSE	97.5607	-2.14486	0.441775	1.35379e-05	0.000287073	-4.35123	1.32983	Group_SF3B1_mutant_vs_SF3B1_wt
TCGA-UVM	TCGA-UVM	AC083805.1	ENSG00000245651.2	FALSE	37.5423	1.85128	0.478336	1.25561e-05	0.000287423	4.3677	1.23088	Group_SF3B1_mutant_vs_SF3B1_wt
TCGA-UVM	TCGA-UVM	ZDHHC7	ENSG00000153786.12	FALSE	2110.43	-0.55267	0.138515	1.81813e-05	0.000288125	-4.28613	1.77507	Group_SF3B1_mutant_vs_SF3B1_wt
TCGA-UVM	TCGA-UVM	KCNS2	ENSG00000156486.7	FALSE	13.0803	-2.36543	0.692082	1.33602e-05	0.000288421	-4.35412	1.30197	Group_SF3B1_mutant_vs_SF3B1_wt
ROMS	ROMS	SIRT5	ENSG00000124523.15	FALSE	345.246	0.57619	0.155189	7.7044e-06	0.000288989	4.47324	1.70956	Group_SF3B1_mutant_vs_SF3B1_wt
TCGA-UVM	TCGA-UVM	CD5	ENSG00000110448.11	FALSE	29.6591	-2.00817	0.592216	1.34301e-05	0.000289457	-4.35298	1.30197	Group_SF3B1_mutant_vs_SF3B1_wt
ROMS	ROMS & TCGA-UVM	HLA-DQA2	ENSG00000237541.3	FALSE	11.6095	-2.30006	0.629488	6.17133e-06	0.000290009	-4.52043	1.36168	Group_SF3B1_mutant_vs_SF3B1_wt
ROMS	ROMS & TCGA-UVM	CTXND1	ENSG00000259417.3	FALSE	27.4863	-2.31322	0.657262	7.54161e-06	0.000290016	-4.4778	1.66049	Group_SF3B1_mutant_vs_SF3B1_wt
TCGA-UVM	ROMS & TCGA-UVM	NFKBIE	ENSG00000146232.16	TRUE	505.457	0.507973	0.164859	0.000793865	0.00613025	3.35492	1.56195	Group_SF3B1_mutant_vs_SF3B1_wt
TCGA-UVM	TCGA-UVM	CLSTN3	ENSG00000139182.14	FALSE	461.936	-1.11982	0.306282	1.46666e-05	0.000294076	-4.33364	1.39723	Group_SF3B1_mutant_vs_SF3B1_wt
ROMS	ROMS & TCGA-UVM	AHCYL2	ENSG00000158467.16	FALSE	1379.79	1.22911	0.347796	7.65707e-06	0.000295327	4.47455	1.65211	Group_SF3B1_mutant_vs_SF3B1_wt
ROMS	ROMS & TCGA-UVM	FLRT2	ENSG00000185070.11	FALSE	48.5962	-1.47733	0.412398	7.55703e-06	0.000295514	-4.47736	1.62608	Group_SF3B1_mutant_vs_SF3B1_wt
TCGA-UVM	ROMS & TCGA-UVM	ACOT13	ENSG00000112304.11	FALSE	747.939	0.513396	0.159679	0.000495913	0.00422857	3.48295	1.56195	Group_SF3B1_mutant_vs_SF3B1_wt
TCGA-UVM	TCGA-UVM	AC020909.2	ENSG00000268518.1	FALSE	10.6554	0.904906	0.230367	1.36585e-05	0.000295952	4.34928	1.29022	Group_SF3B1_mutant_vs_SF3B1_wt
TCGA-UVM	TCGA-UVM	AP000763.4	ENSG00000256928.1	FALSE	98.1264	-0.733764	0.1883	1.40825e-05	0.000295952	-4.34257	1.32983	Group_SF3B1_mutant_vs_SF3B1_wt
TCGA-UVM	TCGA-UVM	ZNF646	ENSG00000167395.10	FALSE	914.167	0.580787	0.143344	1.67649e-05	0.000296656	4.30412	1.57682	Group_SF3B1_mutant_vs_SF3B1_wt
TCGA-UVM	ROMS & TCGA-UVM	KCTD6	ENSG00000168301.13	FALSE	73.7596	0.515283	0.191129	0.00255349	0.0167844	3.01693	1.34541	Group_SF3B1_mutant_vs_SF3B1_wt
TCGA-UVM	TCGA-UVM	PCED1B	ENSG00000179715.13	FALSE	47.2427	-1.57222	0.448036	1.438e-05	0.000297735	-4.33798	1.34541	Group_SF3B1_mutant_vs_SF3B1_wt
TCGA-UVM	TCGA-UVM	GOLGA1	ENSG00000136935.13	FALSE	442.076	-0.577037	0.144091	1.67576e-05	0.000298622	-4.30422	1.56195	Group_SF3B1_mutant_vs_SF3B1_wt
TCGA-UVM	ROMS & TCGA-UVM	POLR3D	ENSG00000168495.13	FALSE	919.4	0.517973	0.163664	0.00058221	0.00475021	3.43977	1.58509	Group_SF3B1_mutant_vs_SF3B1_wt
TCGA-UVM	TCGA-UVM	KDF1	ENSG00000175707.9	FALSE	20.483	2.19744	0.569708	1.39188e-05	0.000299811	4.34514	1.28907	Group_SF3B1_mutant_vs_SF3B1_wt
TCGA-UVM	TCGA-UVM	MIR22HG	ENSG00000186594.14	FALSE	121.152	-1.05579	0.283018	1.44027e-05	0.000300482	-4.33763	1.32983	Group_SF3B1_mutant_vs_SF3B1_wt
TCGA-UVM	TCGA-UVM	ERVMER34-1	ENSG00000226887.8	FALSE	33.3105	-1.78938	0.504443	1.2246e-05	0.000302151	-4.37316	1.12234	Group_SF3B1_mutant_vs_SF3B1_wt
TCGA-UVM	TCGA-UVM	ANKRD35	ENSG00000198483.13	FALSE	10.4632	-1.93356	0.559074	1.67172e-05	0.000302151	-4.30475	1.53142	Group_SF3B1_mutant_vs_SF3B1_wt
TCGA-UVM	TCGA-UVM	SCRG1	ENSG00000164106.8	FALSE	16.091	-2.77257	0.823979	1.42136e-05	0.000302151	-4.34054	1.30197	Group_SF3B1_mutant_vs_SF3B1_wt
TCGA-UVM	ROMS & TCGA-UVM	ABTB1	ENSG00000114626.18	FALSE	788.738	0.519793	0.217635	0.00585821	0.0278227	2.75561	1.57682	Group_SF3B1_mutant_vs_SF3B1_wt
TCGA-UVM	TCGA-UVM	PSG4	ENSG00000243137.8	TRUE	92.0561	3.89776	1.04136	1.46924e-05	0.000304558	4.33325	1.32983	Group_SF3B1_mutant_vs_SF3B1_wt
TCGA-UVM	ROMS & TCGA-UVM	CDCA7L	ENSG00000164649.20	FALSE	1018.42	0.520128	0.244867	0.0113053	0.04533	2.53312	1.57682	Group_SF3B1_mutant_vs_SF3B1_wt
TCGA-UVM	TCGA-UVM	CD38	ENSG00000004468.13	FALSE	51.9486	-1.91019	0.561002	1.47266e-05	0.000304703	-4.33274	1.33077	Group_SF3B1_mutant_vs_SF3B1_wt
TCGA-UVM	TCGA-UVM	ITK	ENSG00000113263.12	TRUE	15.6754	-2.27482	0.678173	1.42876e-05	0.0003048	-4.33939	1.28907	Group_SF3B1_mutant_vs_SF3B1_wt
TCGA-UVM	TCGA-UVM	AL031714.1	ENSG00000261505.1	FALSE	1321.21	0.565294	0.140102	1.85566e-05	0.000306635	4.28159	1.66289	Group_SF3B1_mutant_vs_SF3B1_wt
ROMS	ROMS	AC015909.3	ENSG00000261959.1	FALSE	164.23	1.63162	0.437202	7.09113e-06	0.000309505	4.49093	1.45353	Group_SF3B1_mutant_vs_SF3B1_wt
ROMS	ROMS & TCGA-UVM	TTI1	ENSG00000101407.13	FALSE	226.425	-0.577996	0.154251	6.21714e-06	0.000309505	-4.51887	1.27196	Group_SF3B1_mutant_vs_SF3B1_wt
TCGA-UVM	ROMS & TCGA-UVM	TFG	ENSG00000114354.14	TRUE	1286.58	0.52398	0.112053	1.14821e-06	3.58616e-05	4.86437	1.57682	Group_SF3B1_mutant_vs_SF3B1_wt
TCGA-UVM	TCGA-UVM	ASPHD2	ENSG00000128203.7	FALSE	125.494	-0.770816	0.199973	1.48417e-05	0.000311071	-4.33103	1.30893	Group_SF3B1_mutant_vs_SF3B1_wt
TCGA-UVM	TCGA-UVM	GIMAP7	ENSG00000179144.5	FALSE	54.9738	-1.47306	0.416719	1.4904e-05	0.000312129	-4.3301	1.30893	Group_SF3B1_mutant_vs_SF3B1_wt
TCGA-UVM	TCGA-UVM	RDM1P5	ENSG00000263818.5	FALSE	34.9847	-1.16523	0.313272	1.42247e-05	0.000313348	-4.34036	1.24341	Group_SF3B1_mutant_vs_SF3B1_wt
TCGA-UVM	TCGA-UVM	TMPPE	ENSG00000188167.9	FALSE	31.173	1.05722	0.272598	1.42736e-05	0.000313426	4.33961	1.24341	Group_SF3B1_mutant_vs_SF3B1_wt
TCGA-UVM	TCGA-UVM	LMO2	ENSG00000135363.12	TRUE	77.6901	-0.810907	0.210326	1.52733e-05	0.000313426	-4.32471	1.33077	Group_SF3B1_mutant_vs_SF3B1_wt
TCGA-UVM	TCGA-UVM	SLC2A6	ENSG00000160326.14	FALSE	113.23	-1.11242	0.305813	1.52469e-05	0.000313426	-4.32509	1.32983	Group_SF3B1_mutant_vs_SF3B1_wt
TCGA-UVM	TCGA-UVM	AP002409.1	ENSG00000265069.1	FALSE	15.6688	-1.97065	0.559708	1.47903e-05	0.000313426	-4.33179	1.28907	Group_SF3B1_mutant_vs_SF3B1_wt
TCGA-UVM	ROMS & TCGA-UVM	SF3B6	ENSG00000115128.7	FALSE	1422.15	0.532062	0.111856	1.09834e-06	3.45017e-05	4.87315	1.57682	Group_SF3B1_mutant_vs_SF3B1_wt
TCGA-UVM	TCGA-UVM	ID3	ENSG00000117318.9	TRUE	220.251	-0.977392	0.26649	1.87263e-05	0.000314927	-4.27956	1.62095	Group_SF3B1_mutant_vs_SF3B1_wt
ROMS	ROMS & TCGA-UVM	KLF10	ENSG00000155090.15	FALSE	126.794	1.48142	0.414673	8.79367e-06	0.00031549	4.44489	1.75762	Group_SF3B1_mutant_vs_SF3B1_wt
TCGA-UVM	TCGA-UVM	GPC6	ENSG00000183098.11	FALSE	15.4761	-1.84351	0.527971	1.51183e-05	0.00031629	-4.32696	1.30197	Group_SF3B1_mutant_vs_SF3B1_wt
TCGA-UVM	TCGA-UVM	AC012645.3	ENSG00000261416.1	FALSE	49.5759	-1.68972	0.49311	1.54868e-05	0.000316959	-4.32165	1.32983	Group_SF3B1_mutant_vs_SF3B1_wt
ROMS	ROMS & TCGA-UVM	PPARG	ENSG00000132170.21	TRUE	255.529	1.97294	0.742232	7.32542e-06	0.000317137	4.48401	1.45353	Group_SF3B1_mutant_vs_SF3B1_wt
ROMS	ROMS	AL355987.4	ENSG00000273066.5	FALSE	34.7988	2.15163	0.588623	9.95828e-06	0.000318023	4.41808	1.96277	Group_SF3B1_mutant_vs_SF3B1_wt
ROMS	ROMS & TCGA-UVM	AC022784.1	ENSG00000248538.7	FALSE	45.8511	1.90267	0.552499	9.96062e-06	0.000318023	4.41803	1.96277	Group_SF3B1_mutant_vs_SF3B1_wt
TCGA-UVM	TCGA-UVM	RAC2	ENSG00000128340.15	TRUE	339.401	-1.47726	0.429486	1.86128e-05	0.000319006	-4.28091	1.58675	Group_SF3B1_mutant_vs_SF3B1_wt
ROMS	ROMS	ZNF274	ENSG00000171606.18	FALSE	281.452	0.585165	0.157871	7.84469e-06	0.000323047	4.46938	1.51864	Group_SF3B1_mutant_vs_SF3B1_wt
ROMS	ROMS & TCGA-UVM	PACSIN2	ENSG00000100266.19	FALSE	1398.61	1.21984	0.330037	9.83338e-06	0.000323407	4.42081	1.89759	Group_SF3B1_mutant_vs_SF3B1_wt
ROMS	ROMS	GPC1	ENSG00000063660.9	FALSE	604.327	-0.867709	0.240364	9.86057e-06	0.000325147	-4.42021	1.8754	Group_SF3B1_mutant_vs_SF3B1_wt
ROMS	ROMS & TCGA-UVM	MYO1F	ENSG00000142347.17	FALSE	102.58	-1.63577	0.473537	9.47307e-06	0.000325147	-4.42886	1.79977	Group_SF3B1_mutant_vs_SF3B1_wt
ROMS	ROMS & TCGA-UVM	ABCB4	ENSG00000005471.17	TRUE	14.3115	-1.94662	0.567277	8.11065e-06	0.000326704	-4.46224	1.53046	Group_SF3B1_mutant_vs_SF3B1_wt
TCGA-UVM	ROMS & TCGA-UVM	ZNF418	ENSG00000196724.12	FALSE	105.347	0.533597	0.182872	0.00124881	0.00980748	3.22749	1.30893	Group_SF3B1_mutant_vs_SF3B1_wt
ROMS	ROMS	ELP3	ENSG00000134014.17	FALSE	260.917	0.612577	0.166906	8.85169e-06	0.000331014	4.44348	1.6452	Group_SF3B1_mutant_vs_SF3B1_wt
TCGA-UVM	TCGA-UVM	GFER	ENSG00000127554.13	FALSE	685.395	0.631558	0.158342	1.92236e-05	0.000331026	4.27372	1.57682	Group_SF3B1_mutant_vs_SF3B1_wt
ROMS	ROMS & TCGA-UVM	ASB9	ENSG00000102048.15	FALSE	72.6302	-1.37515	0.378864	8.84218e-06	0.000334342	-4.44371	1.62161	Group_SF3B1_mutant_vs_SF3B1_wt
ROMS	ROMS & TCGA-UVM	NRXN2	ENSG00000110076.18	FALSE	66.5287	-1.5751	0.451761	9.10452e-06	0.000334342	-4.43742	1.66858	Group_SF3B1_mutant_vs_SF3B1_wt
ROMS	ROMS	SLC9A3-AS1	ENSG00000225138.7	FALSE	1511.71	1.48652	0.401411	9.06551e-06	0.000335551	4.43834	1.65211	Group_SF3B1_mutant_vs_SF3B1_wt
ROMS	ROMS	CXorf38	ENSG00000185753.13	FALSE	103.721	0.713076	0.194781	9.74662e-06	0.000336578	4.42272	1.76725	Group_SF3B1_mutant_vs_SF3B1_wt
TCGA-UVM	TCGA-UVM	VWA5A	ENSG00000110002.15	FALSE	415.398	1.25353	0.3276	1.7365e-05	0.000336924	4.29633	1.39723	Group_SF3B1_mutant_vs_SF3B1_wt
ROMS	ROMS	GEN1	ENSG00000178295.15	FALSE	127.917	-0.889768	0.244972	9.74138e-06	0.000337125	-4.42284	1.75989	Group_SF3B1_mutant_vs_SF3B1_wt
TCGA-UVM	TCGA-UVM	NRP1	ENSG00000099250.18	FALSE	259.668	-0.824753	0.221483	2.32261e-05	0.000337549	-4.23138	1.86389	Group_SF3B1_mutant_vs_SF3B1_wt
TCGA-UVM	TCGA-UVM	ZNF433-AS1	ENSG00000219665.8	FALSE	41.8294	1.00925	0.260566	1.62e-05	0.000339887	4.31171	1.28907	Group_SF3B1_mutant_vs_SF3B1_wt
TCGA-UVM	TCGA-UVM	HLCS	ENSG00000159267.14	FALSE	424.743	-0.653436	0.167326	1.87288e-05	0.00034275	-4.27953	1.47668	Group_SF3B1_mutant_vs_SF3B1_wt
TCGA-UVM	TCGA-UVM	PDCD1	ENSG00000188389.11	TRUE	25.3753	-2.61276	0.810693	1.58022e-05	0.000343177	-4.3172	1.24341	Group_SF3B1_mutant_vs_SF3B1_wt
TCGA-UVM	TCGA-UVM	PDK1	ENSG00000152256.13	TRUE	128.101	-1.29638	0.363856	1.69081e-05	0.000344207	-4.30224	1.32541	Group_SF3B1_mutant_vs_SF3B1_wt
ROMS	ROMS	KIF23	ENSG00000137807.15	FALSE	31.0506	1.17349	0.317369	8.75063e-06	0.000346958	4.44595	1.52995	Group_SF3B1_mutant_vs_SF3B1_wt
TCGA-UVM	TCGA-UVM	EPHA5-AS1	ENSG00000250846.6	FALSE	24.9035	-1.62884	0.469386	1.45302e-05	0.000348771	-4.33569	1.12234	Group_SF3B1_mutant_vs_SF3B1_wt
TCGA-UVM	TCGA-UVM	SALL1	ENSG00000103449.11	FALSE	94.9864	-1.68492	0.530138	1.71983e-05	0.000349018	-4.29847	1.32541	Group_SF3B1_mutant_vs_SF3B1_wt
TCGA-UVM	TCGA-UVM	STMN2	ENSG00000104435.13	FALSE	10.1033	-4.72245	1.04496	1.98692e-05	0.000349018	-4.26636	1.53142	Group_SF3B1_mutant_vs_SF3B1_wt
ROMS	ROMS	WDR5B	ENSG00000196981.3	FALSE	66.9022	0.9206	0.252257	9.59951e-06	0.000349995	4.426	1.66049	Group_SF3B1_mutant_vs_SF3B1_wt
TCGA-UVM	ROMS & TCGA-UVM	DAG1	ENSG00000173402.11	FALSE	3749.89	0.534458	0.142671	6.53552e-05	0.000838099	3.99259	1.66289	Group_SF3B1_mutant_vs_SF3B1_wt
TCGA-UVM	ROMS & TCGA-UVM	AC012313.5	ENSG00000268912.1	FALSE	42.1239	0.535522	0.172658	0.00070592	0.00672614	3.38727	1.23088	Group_SF3B1_mutant_vs_SF3B1_wt
TCGA-UVM	ROMS & TCGA-UVM	LTB4R2	ENSG00000213906.10	FALSE	51.8924	0.536096	0.200782	0.00246611	0.0164689	3.02747	1.33077	Group_SF3B1_mutant_vs_SF3B1_wt
TCGA-UVM	TCGA-UVM	MT-ND4L	ENSG00000212907.2	FALSE	47827.1	1.24508	0.29522	1.79787e-05	0.000354652	4.28862	1.35935	Group_SF3B1_mutant_vs_SF3B1_wt
TCGA-UVM	TCGA-UVM	ZNF503	ENSG00000165655.17	FALSE	957.463	0.909637	0.236307	2.10342e-05	0.000356849	4.25362	1.57682	Group_SF3B1_mutant_vs_SF3B1_wt
TCGA-UVM	TCGA-UVM	DOCK4	ENSG00000128512.21	FALSE	77.7613	-1.27435	0.35563	1.77861e-05	0.000357256	-4.29101	1.33077	Group_SF3B1_mutant_vs_SF3B1_wt
TCGA-UVM	TCGA-UVM	AC022413.2	ENSG00000286128.1	FALSE	1228.02	0.777798	0.199097	2.04435e-05	0.000358289	4.25999	1.524	Group_SF3B1_mutant_vs_SF3B1_wt
TCGA-UVM	ROMS & TCGA-UVM	ZSCAN16	ENSG00000196812.5	FALSE	64.0973	0.53795	0.163527	0.000361062	0.00377928	3.56702	1.30893	Group_SF3B1_mutant_vs_SF3B1_wt
TCGA-UVM	TCGA-UVM	TSC22D1	ENSG00000102804.15	FALSE	1448.5	-0.841577	0.227381	2.27707e-05	0.00035924	-4.23583	1.69036	Group_SF3B1_mutant_vs_SF3B1_wt
ROMS	ROMS & TCGA-UVM	RAB42	ENSG00000188060.7	FALSE	27.4723	-1.35199	0.376029	9.16078e-06	0.000361774	-4.43609	1.52995	Group_SF3B1_mutant_vs_SF3B1_wt
ROMS	ROMS	ZNF347	ENSG00000197937.12	FALSE	63.7292	0.661025	0.181333	9.76962e-06	0.000362289	4.42221	1.62608	Group_SF3B1_mutant_vs_SF3B1_wt
TCGA-UVM	TCGA-UVM	TRIM26	ENSG00000234127.9	FALSE	1962.12	0.612422	0.155176	2.42441e-05	0.00036346	4.22172	1.77507	Group_SF3B1_mutant_vs_SF3B1_wt
ROMS	ROMS	SLFN13	ENSG00000154760.14	FALSE	119.458	1.62736	0.447217	1.06619e-05	0.000364659	4.40329	1.75956	Group_SF3B1_mutant_vs_SF3B1_wt
TCGA-UVM	ROMS & TCGA-UVM	AC018809.2	ENSG00000269982.1	FALSE	38.8229	0.5408	0.182979	0.00107946	0.0088191	3.26895	1.30197	Group_SF3B1_mutant_vs_SF3B1_wt
TCGA-UVM	TCGA-UVM	SPIDR	ENSG00000164808.16	FALSE	800.599	-0.826627	0.222247	2.25774e-05	0.000365791	-4.23775	1.63965	Group_SF3B1_mutant_vs_SF3B1_wt
TCGA-UVM	TCGA-UVM	PFDN6	ENSG00000204220.11	FALSE	1323.3	0.57255	0.143022	2.10629e-05	0.000366864	4.25331	1.524	Group_SF3B1_mutant_vs_SF3B1_wt
TCGA-UVM	TCGA-UVM	NFASC	ENSG00000163531.15	FALSE	86.8238	-1.75955	0.3049	1.83926e-05	0.000366864	-4.28356	1.32977	Group_SF3B1_mutant_vs_SF3B1_wt
TCGA-UVM	ROMS & TCGA-UVM	NOL7	ENSG00000225921.7	FALSE	1501.06	0.541019	0.120743	2.80996e-06	6.10657e-05	4.68424	1.95281	Group_SF3B1_mutant_vs_SF3B1_wt
TCGA-UVM	TCGA-UVM	TREX2	ENSG00000183479.12	FALSE	31.5997	0.948293	0.246463	1.82064e-05	0.000373748	4.28582	1.28907	Group_SF3B1_mutant_vs_SF3B1_wt
TCGA-UVM	TCGA-UVM	AC016582.1	ENSG00000225868.7	FALSE	32.0841	1.88233	0.494487	1.58652e-05	0.000373784	4.31632	1.12234	Group_SF3B1_mutant_vs_SF3B1_wt
ROMS	ROMS	ZNRD1ASP	ENSG00000204623.9	FALSE	136.537	0.983171	0.271486	1.0262e-05	0.000374635	4.41158	1.6452	Group_SF3B1_mutant_vs_SF3B1_wt
TCGA-UVM	TCGA-UVM	EHMT2-AS1	ENSG00000237080.3	FALSE	1324.87	0.828696	0.215526	2.4075e-05	0.000376315	4.2233	1.69036	Group_SF3B1_mutant_vs_SF3B1_wt
TCGA-UVM	TCGA-UVM	TESPA1	ENSG00000135426.16	FALSE	10.4873	-2.5686	0.796472	2.2663e-05	0.000376615	-4.2369	1.58874	Group_SF3B1_mutant_vs_SF3B1_wt
TCGA-UVM	TCGA-UVM	CCDC74B	ENSG00000152076.18	FALSE	20.2998	-1.46943	0.424303	1.86749e-05	0.000378404	-4.28017	1.30197	Group_SF3B1_mutant_vs_SF3B1_wt
ROMS	ROMS	ACVR2B	ENSG00000114739.14	FALSE	95.7118	0.72645	0.199814	1.1172e-05	0.000380522	4.39315	1.75989	Group_SF3B1_mutant_vs_SF3B1_wt
TCGA-UVM	TCGA-UVM	AC023593.1	ENSG00000285600.1	FALSE	390.657	0.781173	0.201762	2.29834e-05	0.000381831	4.23374	1.58675	Group_SF3B1_mutant_vs_SF3B1_wt
ROMS	ROMS & TCGA-UVM	CEACAM19	ENSG00000186567.12	FALSE	149.236	1.49413	0.412655	9.32272e-06	0.000383704	4.43231	1.45353	Group_SF3B1_mutant_vs_SF3B1_wt
TCGA-UVM	TCGA-UVM	JAML	ENSG00000160593.18	FALSE	84.4005	-1.32843	0.379083	1.91049e-05	0.00038447	-4.2751	1.30893	Group_SF3B1_mutant_vs_SF3B1_wt
TCGA-UVM	TCGA-UVM	RAP1GAP	ENSG00000076864.19	FALSE	1563.83	-1.01017	0.283854	2.70742e-05	0.000384982	-4.19678	1.85103	Group_SF3B1_mutant_vs_SF3B1_wt
ROMS	ROMS	COL2A1	ENSG00000139219.19	TRUE	639.453	1.92576	2.48404	1.28599e-05	0.000385019	4.36248	1.99424	Group_SF3B1_mutant_vs_SF3B1_wt
TCGA-UVM	TCGA-UVM	CTSW	ENSG00000172543.8	FALSE	55.9394	-1.9399	0.593042	1.97932e-05	0.00038663	-4.26721	1.34541	Group_SF3B1_mutant_vs_SF3B1_wt
ROMS	ROMS	C4orf48	ENSG00000243449.6	FALSE	158.13	-1.6426	0.472732	9.78409e-06	0.0003867	-4.42189	1.50475	Group_SF3B1_mutant_vs_SF3B1_wt
TCGA-UVM	TCGA-UVM	DKK3	ENSG00000050165.17	FALSE	479.03	-2.27032	0.524371	2.32621e-05	0.00038741	-4.23103	1.57682	Group_SF3B1_mutant_vs_SF3B1_wt
ROMS	ROMS	RRAGB	ENSG00000083750.12	FALSE	116.613	0.512654	0.142462	1.14858e-05	0.000387884	4.38713	1.75762	Group_SF3B1_mutant_vs_SF3B1_wt
TCGA-UVM	TCGA-UVM	AC010894.4	ENSG00000237798.1	FALSE	16.748	-1.17673	0.324877	1.93029e-05	0.000389038	-4.27281	1.30197	Group_SF3B1_mutant_vs_SF3B1_wt
ROMS	ROMS & TCGA-UVM	KCNQ2	ENSG00000075043.18	FALSE	13.0497	-2.51742	0.701184	8.95442e-06	0.000389564	-4.44099	1.36168	Group_SF3B1_mutant_vs_SF3B1_wt
TCGA-UVM	ROMS & TCGA-UVM	ZNF165	ENSG00000197279.4	FALSE	84.5906	0.546254	0.188135	0.00122618	0.00956181	3.23272	1.32983	Group_SF3B1_mutant_vs_SF3B1_wt
TCGA-UVM	TCGA-UVM	CCDC74A	ENSG00000163040.14	FALSE	96.8718	-1.38668	0.399652	1.98614e-05	0.000391311	-4.26644	1.32983	Group_SF3B1_mutant_vs_SF3B1_wt
ROMS	ROMS & TCGA-UVM	HIP1R	ENSG00000130787.14	FALSE	634.014	0.892675	0.243798	1.09207e-05	0.000391701	4.39809	1.6452	Group_SF3B1_mutant_vs_SF3B1_wt
ROMS	ROMS & TCGA-UVM	FXYD5	ENSG00000089327.14	FALSE	1714.36	-1.48566	0.466463	1.32139e-05	0.000391701	-4.35653	1.99424	Group_SF3B1_mutant_vs_SF3B1_wt
TCGA-UVM	TCGA-UVM	COL4A5	ENSG00000188153.13	FALSE	282.602	-0.868719	0.235499	2.40772e-05	0.000392022	-4.22328	1.60673	Group_SF3B1_mutant_vs_SF3B1_wt
ROMS	ROMS & TCGA-UVM	VPS53	ENSG00000141252.20	FALSE	1336.17	-0.88416	0.252395	1.33256e-05	0.000393539	-4.35469	1.99424	Group_SF3B1_mutant_vs_SF3B1_wt
TCGA-UVM	TCGA-UVM	HIPK4	ENSG00000160396.8	FALSE	12.1934	-1.22098	0.343447	1.94482e-05	0.000394383	-4.27113	1.28907	Group_SF3B1_mutant_vs_SF3B1_wt
TCGA-UVM	TCGA-UVM	MCM2	ENSG00000073111.14	FALSE	766.36	0.774483	0.200699	2.47693e-05	0.000394595	4.21689	1.63965	Group_SF3B1_mutant_vs_SF3B1_wt
ROMS	ROMS & TCGA-UVM	SEMA3B	ENSG00000012171.19	FALSE	244.689	1.49892	0.417791	1.02796e-05	0.000397764	4.41121	1.51864	Group_SF3B1_mutant_vs_SF3B1_wt
ROMS	ROMS	GPATCH1	ENSG00000076650.6	FALSE	110.42	0.882576	0.247074	1.22024e-05	0.000397764	4.37394	1.79977	Group_SF3B1_mutant_vs_SF3B1_wt
TCGA-UVM	ROMS & TCGA-UVM	AC097359.2	ENSG00000270194.1	FALSE	340.39	0.54666	0.234475	0.00627595	0.0258019	2.733	1.86389	Group_SF3B1_mutant_vs_SF3B1_wt
TCGA-UVM	ROMS & TCGA-UVM	KLF10	ENSG00000155090.15	FALSE	449.529	0.547598	0.184874	0.00105652	0.00757628	3.27503	1.56195	Group_SF3B1_mutant_vs_SF3B1_wt
TCGA-UVM	TCGA-UVM	SLC22A31	ENSG00000259803.7	FALSE	23.9318	-1.99415	0.595106	1.73516e-05	0.000401394	-4.2965	1.12234	Group_SF3B1_mutant_vs_SF3B1_wt
TCGA-UVM	TCGA-UVM	GBP3	ENSG00000117226.12	FALSE	66.139	-2.02964	0.621356	2.02021e-05	0.000401394	-4.26265	1.30893	Group_SF3B1_mutant_vs_SF3B1_wt
TCGA-UVM	TCGA-UVM	C2CD4D	ENSG00000225556.1	FALSE	25.8944	0.943903	0.245558	1.74376e-05	0.000402471	4.2954	1.12234	Group_SF3B1_mutant_vs_SF3B1_wt
TCGA-UVM	TCGA-UVM	SERHL	ENSG00000172250.16	FALSE	550.165	0.608206	0.154605	2.5465e-05	0.000402471	4.21064	1.63965	Group_SF3B1_mutant_vs_SF3B1_wt
TCGA-UVM	TCGA-UVM	ADTRP	ENSG00000111863.12	FALSE	22.1898	-1.73985	0.505406	1.74696e-05	0.000402908	-4.295	1.12234	Group_SF3B1_mutant_vs_SF3B1_wt
ROMS	ROMS	GLRX2	ENSG00000023572.9	FALSE	56.5072	0.748619	0.206515	1.11713e-05	0.000403383	4.39316	1.62161	Group_SF3B1_mutant_vs_SF3B1_wt
ROMS	ROMS	USP54	ENSG00000166348.18	FALSE	454.601	0.585364	0.16456	1.37055e-05	0.000413348	4.34853	1.93775	Group_SF3B1_mutant_vs_SF3B1_wt
ROMS	ROMS & TCGA-UVM	SLC16A1	ENSG00000155380.11	FALSE	263.249	1.0619	0.29331	1.16999e-05	0.000414009	4.38311	1.6452	Group_SF3B1_mutant_vs_SF3B1_wt
ROMS	ROMS	STK11IP	ENSG00000144589.22	FALSE	377.669	-0.546938	0.1526	1.16844e-05	0.000414009	-4.3834	1.6452	Group_SF3B1_mutant_vs_SF3B1_wt
TCGA-UVM	TCGA-UVM	PLB1	ENSG00000163803.13	FALSE	34.7398	1.03836	0.270755	1.80761e-05	0.000415954	4.28742	1.12234	Group_SF3B1_mutant_vs_SF3B1_wt
TCGA-UVM	TCGA-UVM	GRK3	ENSG00000100077.15	FALSE	1263.87	-0.803249	0.220214	2.72488e-05	0.000416012	-4.19532	1.69036	Group_SF3B1_mutant_vs_SF3B1_wt
TCGA-UVM	TCGA-UVM	KDM1A	ENSG00000004487.16	FALSE	1631.35	0.591657	0.15172	3.04244e-05	0.000422672	4.17027	1.85103	Group_SF3B1_mutant_vs_SF3B1_wt
TCGA-UVM	TCGA-UVM	TTC7B	ENSG00000165914.15	FALSE	1501.59	0.534967	0.136265	3.21754e-05	0.000422672	4.1575	1.95281	Group_SF3B1_mutant_vs_SF3B1_wt
TCGA-UVM	TCGA-UVM	HDAC4	ENSG00000068024.16	TRUE	2238.46	-0.713231	0.192346	3.21184e-05	0.000422672	-4.1579	1.95281	Group_SF3B1_mutant_vs_SF3B1_wt
TCGA-UVM	TCGA-UVM	MAP4K3-DT	ENSG00000231312.6	FALSE	162.681	-0.766591	0.205848	2.6619e-05	0.000422672	-4.20062	1.61798	Group_SF3B1_mutant_vs_SF3B1_wt
TCGA-UVM	TCGA-UVM	MRC1	ENSG00000260314.3	FALSE	89.3655	-1.23584	0.353909	2.21554e-05	0.000422672	-4.24198	1.34541	Group_SF3B1_mutant_vs_SF3B1_wt
TCGA-UVM	ROMS & TCGA-UVM	HKR1	ENSG00000181666.18	FALSE	1459.47	0.54804	0.121214	2.14573e-06	6.02722e-05	4.73919	1.524	Group_SF3B1_mutant_vs_SF3B1_wt
TCGA-UVM	TCGA-UVM	TBC1D1	ENSG00000065882.16	FALSE	2266.85	-0.732592	0.19745	2.80469e-05	0.000431386	-4.18877	1.66289	Group_SF3B1_mutant_vs_SF3B1_wt
TCGA-UVM	TCGA-UVM	YIPF3	ENSG00000137207.12	FALSE	5441.5	0.643163	0.165769	2.83628e-05	0.000432411	4.18623	1.67514	Group_SF3B1_mutant_vs_SF3B1_wt
TCGA-UVM	TCGA-UVM	ZNRF2P1	ENSG00000237004.4	FALSE	22.0584	0.928542	0.242389	2.18552e-05	0.000432666	4.24504	1.28907	Group_SF3B1_mutant_vs_SF3B1_wt
TCGA-UVM	ROMS & TCGA-UVM	A1BG-AS1	ENSG00000268895.5	FALSE	209.823	0.550593	0.233555	0.00571068	0.0263969	2.76395	1.64382	Group_SF3B1_mutant_vs_SF3B1_wt
TCGA-UVM	TCGA-UVM	SH2D1A	ENSG00000183918.16	TRUE	13.2836	-3.05265	1.00452	2.21041e-05	0.000432756	-4.2425	1.30197	Group_SF3B1_mutant_vs_SF3B1_wt
TCGA-UVM	TCGA-UVM	TSSK6	ENSG00000178093.13	FALSE	35.2759	0.609021	0.15356	2.11612e-05	0.000433024	4.25227	1.24341	Group_SF3B1_mutant_vs_SF3B1_wt
TCGA-UVM	TCGA-UVM	TMEM200A	ENSG00000164484.11	FALSE	13.5928	-1.76468	0.516724	2.09359e-05	0.000433024	-4.25467	1.23088	Group_SF3B1_mutant_vs_SF3B1_wt
TCGA-UVM	TCGA-UVM	WNT5B	ENSG00000111186.13	FALSE	36.8694	-1.50202	0.440213	2.20768e-05	0.000435435	-4.24278	1.28907	Group_SF3B1_mutant_vs_SF3B1_wt
TCGA-UVM	TCGA-UVM	GZMB	ENSG00000100453.13	FALSE	20.9819	-2.03121	0.621225	2.2423e-05	0.000437559	-4.23929	1.30197	Group_SF3B1_mutant_vs_SF3B1_wt
TCGA-UVM	TCGA-UVM	C6orf226	ENSG00000221821.4	FALSE	249.1	0.91233	0.241883	2.8237e-05	0.000441763	4.18724	1.61798	Group_SF3B1_mutant_vs_SF3B1_wt
TCGA-UVM	TCGA-UVM	DNAJC13	ENSG00000138246.17	FALSE	1997.97	-0.986742	0.279806	2.93649e-05	0.000441763	-4.17834	1.68319	Group_SF3B1_mutant_vs_SF3B1_wt
ROMS	ROMS & TCGA-UVM	VASH1	ENSG00000071246.11	FALSE	106.291	-1.09829	0.312477	1.3759e-05	0.00044177	-4.34767	1.79977	Group_SF3B1_mutant_vs_SF3B1_wt
TCGA-UVM	TCGA-UVM	CETP	ENSG00000087237.12	FALSE	128.692	1.6061	0.470476	2.35075e-05	0.000441952	4.22867	1.34541	Group_SF3B1_mutant_vs_SF3B1_wt
ROMS	ROMS & TCGA-UVM	PANX2	ENSG00000073150.13	FALSE	28.1242	-1.73723	0.521244	1.53368e-05	0.000450574	-4.32379	1.96277	Group_SF3B1_mutant_vs_SF3B1_wt
TCGA-UVM	ROMS & TCGA-UVM	NME6	ENSG00000172113.9	FALSE	375.813	0.551739	0.128073	5.86777e-06	0.000130119	4.5311	1.58675	Group_SF3B1_mutant_vs_SF3B1_wt
ROMS	ROMS & TCGA-UVM	PAPSS1	ENSG00000138801.9	FALSE	353.687	0.73361	0.204738	1.35662e-05	0.000456721	4.35077	1.70956	Group_SF3B1_mutant_vs_SF3B1_wt
ROMS	ROMS	SETD3	ENSG00000183576.13	TRUE	300.152	0.770259	0.215837	1.38963e-05	0.000457081	4.34549	1.74646	Group_SF3B1_mutant_vs_SF3B1_wt
TCGA-UVM	TCGA-UVM	BTBD1	ENSG00000064726.9	FALSE	920.756	-0.702678	0.186564	2.76456e-05	0.000457161	-4.19204	1.524	Group_SF3B1_mutant_vs_SF3B1_wt
TCGA-UVM	TCGA-UVM	ABI3	ENSG00000108798.9	FALSE	136.203	-1.29719	0.376606	2.38377e-05	0.000458628	-4.22553	1.30893	Group_SF3B1_mutant_vs_SF3B1_wt
TCGA-UVM	TCGA-UVM	ATG2B	ENSG00000066739.12	FALSE	640.521	-0.625077	0.16395	2.90012e-05	0.000460419	-4.18117	1.58509	Group_SF3B1_mutant_vs_SF3B1_wt
ROMS	ROMS & TCGA-UVM	OARD1	ENSG00000124596.17	FALSE	163.009	0.807676	0.22486	1.16878e-05	0.000461039	4.38333	1.45353	Group_SF3B1_mutant_vs_SF3B1_wt
ROMS	ROMS	BAD	ENSG00000002330.13	FALSE	413.381	-0.776953	0.220716	1.41504e-05	0.000462809	-4.34151	1.74646	Group_SF3B1_mutant_vs_SF3B1_wt
ROMS	ROMS	RBPJ	ENSG00000168214.20	FALSE	524.558	-0.820696	0.234351	1.51802e-05	0.000462809	-4.32606	1.8754	Group_SF3B1_mutant_vs_SF3B1_wt
TCGA-UVM	TCGA-UVM	ENTPD6	ENSG00000197586.12	FALSE	3559.72	0.70359	0.183401	3.06694e-05	0.000463107	4.16844	1.66289	Group_SF3B1_mutant_vs_SF3B1_wt
TCGA-UVM	TCGA-UVM	PCSK5	ENSG00000099139.13	FALSE	17.3848	-1.35925	0.378924	2.06951e-05	0.000463107	-4.25726	1.12234	Group_SF3B1_mutant_vs_SF3B1_wt
TCGA-UVM	TCGA-UVM	AC007996.1	ENSG00000277534.1	FALSE	85.3796	-0.578823	0.150035	3.11019e-05	0.000467165	-4.16524	1.66925	Group_SF3B1_mutant_vs_SF3B1_wt
TCGA-UVM	TCGA-UVM	LINC01359	ENSG00000226891.8	FALSE	13.9758	-1.71807	0.497981	2.10285e-05	0.000469433	-4.25368	1.12234	Group_SF3B1_mutant_vs_SF3B1_wt
TCGA-UVM	TCGA-UVM	AOAH	ENSG00000136250.11	FALSE	78.0916	-1.36304	0.401631	2.47526e-05	0.000473242	-4.21704	1.30893	Group_SF3B1_mutant_vs_SF3B1_wt
ROMS	ROMS & TCGA-UVM	KIFC1	ENSG00000237649.8	FALSE	46.7565	1.14967	0.32262	1.27644e-05	0.000475659	4.36411	1.52995	Group_SF3B1_mutant_vs_SF3B1_wt
ROMS	ROMS & TCGA-UVM	WDR46	ENSG00000227057.10	FALSE	729.278	0.635501	0.179542	1.61997e-05	0.00047574	4.31171	1.93775	Group_SF3B1_mutant_vs_SF3B1_wt
TCGA-UVM	ROMS & TCGA-UVM	ZNF329	ENSG00000181894.15	FALSE	202.36	0.552053	0.166628	0.000325868	0.00294106	3.59382	1.64382	Group_SF3B1_mutant_vs_SF3B1_wt
TCGA-UVM	ROMS & TCGA-UVM	DIPK1C	ENSG00000187773.8	FALSE	945.273	0.554987	0.270878	0.0115452	0.0443197	2.52575	1.66289	Group_SF3B1_mutant_vs_SF3B1_wt
TCGA-UVM	TCGA-UVM	SLC26A1	ENSG00000145217.14	FALSE	218.255	-0.571306	0.148542	3.09081e-05	0.000476534	-4.16667	1.61798	Group_SF3B1_mutant_vs_SF3B1_wt
ROMS	ROMS	ZNF428	ENSG00000131116.12	FALSE	250.559	-0.726079	0.20516	1.2735e-05	0.00047981	-4.36461	1.50475	Group_SF3B1_mutant_vs_SF3B1_wt
TCGA-UVM	TCGA-UVM	SLC38A3	ENSG00000188338.15	FALSE	65.5819	-2.47433	0.512736	2.59154e-05	0.000480154	-4.20668	1.34541	Group_SF3B1_mutant_vs_SF3B1_wt
TCGA-UVM	TCGA-UVM	EMB	ENSG00000170571.12	FALSE	43.0987	-1.48277	0.43776	2.37414e-05	0.000480456	-4.22644	1.23088	Group_SF3B1_mutant_vs_SF3B1_wt
TCGA-UVM	TCGA-UVM	ANK2	ENSG00000145362.18	FALSE	506.137	-1.08461	0.309076	2.69915e-05	0.000480851	-4.19747	1.39723	Group_SF3B1_mutant_vs_SF3B1_wt
TCGA-UVM	TCGA-UVM	PIK3C2A	ENSG00000011405.13	FALSE	1337.78	-1.2404	0.367472	3.1974e-05	0.000485045	-4.15893	1.63965	Group_SF3B1_mutant_vs_SF3B1_wt
TCGA-UVM	ROMS & TCGA-UVM	BZW2	ENSG00000136261.15	FALSE	1046.78	0.555205	0.12962	6.53455e-06	0.000135758	4.50831	1.66289	Group_SF3B1_mutant_vs_SF3B1_wt
TCGA-UVM	TCGA-UVM	FAM43B	ENSG00000183114.8	FALSE	23.5615	-2.30069	0.734526	2.44182e-05	0.000492725	-4.22011	1.23088	Group_SF3B1_mutant_vs_SF3B1_wt
ROMS	ROMS	PAK1IP1	ENSG00000111845.5	FALSE	120.117	0.788091	0.225057	1.54838e-05	0.000495097	4.32169	1.75989	Group_SF3B1_mutant_vs_SF3B1_wt
TCGA-UVM	TCGA-UVM	RPE65	ENSG00000116745.7	FALSE	13.5872	-3.98373	1.0324	2.5715e-05	0.00049511	-4.20843	1.28907	Group_SF3B1_mutant_vs_SF3B1_wt
TCGA-UVM	TCGA-UVM	DESI1	ENSG00000100418.8	FALSE	1821.92	0.580117	0.149793	3.55573e-05	0.000496812	4.1346	1.77507	Group_SF3B1_mutant_vs_SF3B1_wt
ROMS	ROMS & TCGA-UVM	MATN2	ENSG00000132561.14	FALSE	336.426	1.66916	0.637288	1.54879e-05	0.000498113	4.32163	1.74646	Group_SF3B1_mutant_vs_SF3B1_wt
TCGA-UVM	TCGA-UVM	CD84	ENSG00000066294.14	FALSE	67.0714	-1.43507	0.423272	2.64768e-05	0.000500601	-4.20183	1.30893	Group_SF3B1_mutant_vs_SF3B1_wt
TCGA-UVM	TCGA-UVM	OTX2	ENSG00000165588.16	FALSE	19.3048	-4.28261	0.899848	2.48818e-05	0.000500601	-4.21587	1.23088	Group_SF3B1_mutant_vs_SF3B1_wt
TCGA-UVM	TCGA-UVM	LEPROT	ENSG00000213625.9	FALSE	1214.68	-0.592984	0.155312	3.19816e-05	0.000501549	-4.15888	1.57682	Group_SF3B1_mutant_vs_SF3B1_wt
TCGA-UVM	TCGA-UVM	BMP7	ENSG00000101144.13	FALSE	54.9483	-2.02634	0.635431	2.70086e-05	0.000501549	-4.19733	1.33077	Group_SF3B1_mutant_vs_SF3B1_wt
TCGA-UVM	ROMS & TCGA-UVM	TMEM254	ENSG00000133678.14	FALSE	526.18	0.562073	0.117345	5.89116e-07	1.98885e-05	4.99475	1.63965	Group_SF3B1_mutant_vs_SF3B1_wt
TCGA-UVM	TCGA-UVM	FAM180B	ENSG00000196666.5	FALSE	30.4577	1.05002	0.282768	2.65921e-05	0.000503746	4.20084	1.30197	Group_SF3B1_mutant_vs_SF3B1_wt
TCGA-UVM	TCGA-UVM	MAN2C1	ENSG00000140400.17	FALSE	2406.37	-0.563649	0.148702	3.78406e-05	0.000503746	-4.12028	1.85103	Group_SF3B1_mutant_vs_SF3B1_wt
ROMS	ROMS & TCGA-UVM	AL109976.1	ENSG00000277287.1	FALSE	55.0822	-1.85998	0.541648	1.50776e-05	0.000509081	-4.32755	1.66049	Group_SF3B1_mutant_vs_SF3B1_wt
ROMS	ROMS	GOLPH3L	ENSG00000143457.11	FALSE	150.626	1.22689	0.357974	1.3312e-05	0.000512513	4.35491	1.45353	Group_SF3B1_mutant_vs_SF3B1_wt
TCGA-UVM	ROMS & TCGA-UVM	SLC35B2	ENSG00000157593.19	FALSE	4495.11	0.568641	0.175448	0.000404952	0.00401569	3.53684	1.35935	Group_SF3B1_mutant_vs_SF3B1_wt
TCGA-UVM	TCGA-UVM	AMZ1	ENSG00000174945.13	FALSE	30.0567	-1.82293	0.557381	2.73955e-05	0.000517755	-4.1941	1.30197	Group_SF3B1_mutant_vs_SF3B1_wt
ROMS	ROMS	SYDE1	ENSG00000105137.13	FALSE	657.16	-0.722817	0.21179	1.85779e-05	0.000520363	-4.28133	1.99424	Group_SF3B1_mutant_vs_SF3B1_wt
TCGA-UVM	TCGA-UVM	ALKBH2	ENSG00000189046.11	FALSE	525.595	0.597424	0.153556	3.1293e-05	0.000521069	4.16385	1.47668	Group_SF3B1_mutant_vs_SF3B1_wt
ROMS	ROMS	PCDHGA6	ENSG00000253731.2	FALSE	34.2131	1.50555	0.458874	1.55916e-05	0.000521612	4.32016	1.66049	Group_SF3B1_mutant_vs_SF3B1_wt
ROMS	ROMS	CNDP2	ENSG00000133313.15	FALSE	842.106	0.860144	0.244322	1.86992e-05	0.000521612	4.27988	1.99424	Group_SF3B1_mutant_vs_SF3B1_wt
ROMS	ROMS & TCGA-UVM	MS4A7	ENSG00000166927.13	FALSE	111.145	-1.58857	0.463634	1.6872e-05	0.000521612	-4.30271	1.79977	Group_SF3B1_mutant_vs_SF3B1_wt
TCGA-UVM	TCGA-UVM	ABCC3	ENSG00000108846.16	FALSE	27.5551	-1.58728	0.470277	2.39584e-05	0.000524142	-4.22439	1.12234	Group_SF3B1_mutant_vs_SF3B1_wt
TCGA-UVM	TCGA-UVM	AC012073.1	ENSG00000271936.1	FALSE	80.5635	-0.706212	0.191047	3.59085e-05	0.000527437	-4.13234	1.66925	Group_SF3B1_mutant_vs_SF3B1_wt
TCGA-UVM	TCGA-UVM	CYLD	ENSG00000083799.17	TRUE	394.693	-0.733283	0.197901	3.17556e-05	0.000527437	-4.1605	1.47668	Group_SF3B1_mutant_vs_SF3B1_wt
ROMS	ROMS	PSMD6	ENSG00000163636.10	FALSE	257.962	0.679224	0.18883	1.21003e-05	0.000527498	4.37577	1.27196	Group_SF3B1_mutant_vs_SF3B1_wt
ROMS	ROMS & TCGA-UVM	TLNRD1	ENSG00000140406.3	FALSE	242.76	-0.861946	0.245563	1.21313e-05	0.000527885	-4.37521	1.27196	Group_SF3B1_mutant_vs_SF3B1_wt
TCGA-UVM	TCGA-UVM	SSX1	ENSG00000126752.7	TRUE	99.4736	-2.68612	0.941878	2.89886e-05	0.000527906	-4.18127	1.34541	Group_SF3B1_mutant_vs_SF3B1_wt
TCGA-UVM	TCGA-UVM	MOCS1	ENSG00000124615.20	FALSE	2128.99	0.633755	0.16695	4.26131e-05	0.000533888	4.09284	1.95281	Group_SF3B1_mutant_vs_SF3B1_wt
TCGA-UVM	ROMS & TCGA-UVM	ABCG1	ENSG00000160179.18	FALSE	2045.35	0.570853	0.259368	0.00802911	0.033742	2.65084	1.66289	Group_SF3B1_mutant_vs_SF3B1_wt
TCGA-UVM	TCGA-UVM	GSC	ENSG00000133937.4	FALSE	28.7187	-1.76791	0.560066	2.69319e-05	0.000534354	-4.19797	1.23088	Group_SF3B1_mutant_vs_SF3B1_wt
ROMS	ROMS & TCGA-UVM	LINC01535	ENSG00000226686.7	FALSE	18.354	1.65747	0.507227	1.48405e-05	0.000535166	4.33104	1.53046	Group_SF3B1_mutant_vs_SF3B1_wt
TCGA-UVM	TCGA-UVM	NEDD9	ENSG00000111859.17	FALSE	1308.88	1.36836	0.377901	3.65036e-05	0.000535556	4.12856	1.66289	Group_SF3B1_mutant_vs_SF3B1_wt
ROMS	ROMS	NRSN2	ENSG00000125841.13	FALSE	1058.12	-0.952089	0.276559	1.60964e-05	0.00053632	-4.31312	1.65211	Group_SF3B1_mutant_vs_SF3B1_wt
TCGA-UVM	TCGA-UVM	COX6A2	ENSG00000156885.6	FALSE	237.674	1.79604	0.508363	3.5705e-05	0.000537235	4.13365	1.61798	Group_SF3B1_mutant_vs_SF3B1_wt
TCGA-UVM	ROMS & TCGA-UVM	AC004477.1	ENSG00000263412.1	FALSE	14.4781	0.570905	0.257832	0.00754827	0.040337	2.67164	1.23088	Group_SF3B1_mutant_vs_SF3B1_wt
TCGA-UVM	TCGA-UVM	SIM2	ENSG00000159263.15	FALSE	20.1814	-1.26019	0.362336	2.74419e-05	0.000542374	-4.19372	1.23088	Group_SF3B1_mutant_vs_SF3B1_wt
TCGA-UVM	TCGA-UVM	CXCR2P1	ENSG00000229754.1	FALSE	36.7341	-2.90645	0.968651	2.7496e-05	0.000543059	-4.19327	1.23088	Group_SF3B1_mutant_vs_SF3B1_wt
ROMS	ROMS & TCGA-UVM	COLEC11	ENSG00000118004.17	FALSE	52.2996	1.58244	0.455944	1.61214e-05	0.000543621	4.31278	1.62706	Group_SF3B1_mutant_vs_SF3B1_wt
ROMS	ROMS	ADAM33	ENSG00000149451.17	FALSE	103.055	-2.26842	0.709205	1.75476e-05	0.000543621	-4.29401	1.76725	Group_SF3B1_mutant_vs_SF3B1_wt
TCGA-UVM	ROMS & TCGA-UVM	BLOC1S5	ENSG00000188428.20	FALSE	306.377	0.577123	0.150162	4.17284e-05	0.000543873	4.0977	1.86389	Group_SF3B1_mutant_vs_SF3B1_wt
TCGA-UVM	TCGA-UVM	PLCD1	ENSG00000187091.13	FALSE	686.407	0.995089	0.269502	3.53932e-05	0.000544022	4.13566	1.57682	Group_SF3B1_mutant_vs_SF3B1_wt
TCGA-UVM	ROMS & TCGA-UVM	ZNF582	ENSG00000018869.16	FALSE	51.3523	0.578065	0.188219	0.000699915	0.00630384	3.38961	1.33077	Group_SF3B1_mutant_vs_SF3B1_wt
TCGA-UVM	ROMS & TCGA-UVM	HCG25	ENSG00000232940.5	FALSE	1157.18	0.57826	0.16294	0.000126465	0.00141179	3.83324	1.63965	Group_SF3B1_mutant_vs_SF3B1_wt
TCGA-UVM	ROMS & TCGA-UVM	LZTFL1	ENSG00000163818.17	FALSE	184.891	0.580171	0.283817	0.0111769	0.04436	2.53712	1.60673	Group_SF3B1_mutant_vs_SF3B1_wt
TCGA-UVM	TCGA-UVM	OMG	ENSG00000126861.5	FALSE	67.3724	-2.09894	0.711863	3.75132e-05	0.000544022	-4.12229	1.66925	Group_SF3B1_mutant_vs_SF3B1_wt
ROMS	ROMS & TCGA-UVM	LMCD1	ENSG00000071282.12	FALSE	201.325	1.57106	0.454055	1.65862e-05	0.000549972	4.30649	1.6452	Group_SF3B1_mutant_vs_SF3B1_wt
ROMS	ROMS	DCAF4	ENSG00000119599.16	FALSE	169.885	0.612912	0.174965	1.6585e-05	0.000549972	4.30651	1.6452	Group_SF3B1_mutant_vs_SF3B1_wt
TCGA-UVM	ROMS & TCGA-UVM	TCN2	ENSG00000185339.8	FALSE	977.274	0.581826	0.217327	0.00210129	0.0123606	3.07553	1.63965	Group_SF3B1_mutant_vs_SF3B1_wt
TCGA-UVM	ROMS & TCGA-UVM	TRIM27	ENSG00000204713.11	TRUE	2346.69	0.582397	0.12287	6.65054e-07	2.16162e-05	4.9713	1.66289	Group_SF3B1_mutant_vs_SF3B1_wt
TCGA-UVM	TCGA-UVM	ATP11C	ENSG00000101974.14	FALSE	217.641	-0.783694	0.215649	3.68215e-05	0.000550255	-4.12657	1.61711	Group_SF3B1_mutant_vs_SF3B1_wt
ROMS	ROMS & TCGA-UVM	TBXAS1	ENSG00000059377.17	FALSE	32.6811	-1.14112	0.334601	1.64337e-05	0.000550933	-4.30854	1.62161	Group_SF3B1_mutant_vs_SF3B1_wt
ROMS	ROMS & TCGA-UVM	DLX4	ENSG00000108813.11	FALSE	12.1228	-1.47421	0.422942	1.38014e-05	0.000550933	-4.347	1.36168	Group_SF3B1_mutant_vs_SF3B1_wt
TCGA-UVM	ROMS & TCGA-UVM	ANP32B	ENSG00000136938.9	FALSE	3507.9	0.582635	0.124924	1.0259e-06	3.69557e-05	4.8866	1.35935	Group_SF3B1_mutant_vs_SF3B1_wt
TCGA-UVM	TCGA-UVM	COL22A1	ENSG00000169436.17	FALSE	273.786	-1.91307	0.643343	4.27429e-05	0.000552597	-4.09213	1.86389	Group_SF3B1_mutant_vs_SF3B1_wt
TCGA-UVM	TCGA-UVM	CFH	ENSG00000000971.15	FALSE	218.414	-1.49982	0.463432	3.7745e-05	0.000552738	-4.12087	1.64382	Group_SF3B1_mutant_vs_SF3B1_wt
TCGA-UVM	TCGA-UVM	FAM117B	ENSG00000138439.12	FALSE	229.432	-0.591966	0.15623	3.69933e-05	0.000553848	-4.1255	1.60673	Group_SF3B1_mutant_vs_SF3B1_wt
ROMS	ROMS	HSPA2	ENSG00000126803.9	FALSE	1722.68	1.56035	0.448805	2.03772e-05	0.000554424	4.26072	1.99424	Group_SF3B1_mutant_vs_SF3B1_wt
TCGA-UVM	TCGA-UVM	AC092295.2	ENSG00000267309.1	FALSE	24.2983	0.622358	0.161076	2.853e-05	0.000556786	4.18489	1.23088	Group_SF3B1_mutant_vs_SF3B1_wt
TCGA-UVM	TCGA-UVM	AL590560.1	ENSG00000256029.6	FALSE	81.7154	-1.39287	0.417028	3.12589e-05	0.000557722	-4.1641	1.34541	Group_SF3B1_mutant_vs_SF3B1_wt
ROMS	ROMS & TCGA-UVM	DIPK2A	ENSG00000181744.8	FALSE	65.4518	0.994053	0.282936	1.68595e-05	0.000558238	4.30288	1.62706	Group_SF3B1_mutant_vs_SF3B1_wt
ROMS	ROMS	CHMP1B	ENSG00000255112.2	FALSE	412.093	0.831815	0.2336	1.42848e-05	0.000558238	4.33944	1.38163	Group_SF3B1_mutant_vs_SF3B1_wt
ROMS	ROMS	UBQLN4	ENSG00000160803.8	FALSE	319.107	0.778818	0.224743	1.80771e-05	0.000558238	4.28741	1.74646	Group_SF3B1_mutant_vs_SF3B1_wt
TCGA-UVM	TCGA-UVM	AL441992.1	ENSG00000223478.1	FALSE	40.5875	-1.00081	0.279317	2.90136e-05	0.000559345	-4.18107	1.24341	Group_SF3B1_mutant_vs_SF3B1_wt
TCGA-UVM	ROMS & TCGA-UVM	NHLRC1	ENSG00000187566.5	FALSE	216.794	0.583779	0.176004	0.000288196	0.00267613	3.62569	1.64382	Group_SF3B1_mutant_vs_SF3B1_wt
ROMS	ROMS & TCGA-UVM	AL137077.2	ENSG00000283078.1	FALSE	12.5611	1.7176	0.519267	2.93006e-05	0.000563073	4.17884	2.79737	Group_SF3B1_mutant_vs_SF3B1_wt
TCGA-UVM	TCGA-UVM	AC008556.1	ENSG00000277013.1	FALSE	34.7969	-0.703515	0.187338	2.92706e-05	0.000568459	-4.17907	1.23088	Group_SF3B1_mutant_vs_SF3B1_wt
TCGA-UVM	TCGA-UVM	AC103740.1	ENSG00000259370.2	FALSE	112.623	-0.962221	0.271097	3.17002e-05	0.000569072	-4.1609	1.32977	Group_SF3B1_mutant_vs_SF3B1_wt
TCGA-UVM	ROMS & TCGA-UVM	VPS52	ENSG00000223501.9	FALSE	2764.28	0.587764	0.15645	5.60982e-05	0.000718207	4.02865	1.7289	Group_SF3B1_mutant_vs_SF3B1_wt
ROMS	ROMS	PPFIBP2	ENSG00000166387.13	FALSE	563.827	0.552624	0.158637	1.76292e-05	0.000573214	4.29298	1.6452	Group_SF3B1_mutant_vs_SF3B1_wt
ROMS	ROMS	AKR1C1	ENSG00000187134.14	FALSE	24.5725	2.10796	0.602513	1.58864e-05	0.000573559	4.31603	1.47646	Group_SF3B1_mutant_vs_SF3B1_wt
ROMS	ROMS	ZNF354A	ENSG00000169131.13	FALSE	68.9972	0.695531	0.199151	1.7484e-05	0.000573559	4.29481	1.62706	Group_SF3B1_mutant_vs_SF3B1_wt
TCGA-UVM	TCGA-UVM	RBP1	ENSG00000114115.9	FALSE	132.896	-1.62504	0.372105	3.19365e-05	0.000574401	-4.1592	1.32541	Group_SF3B1_mutant_vs_SF3B1_wt
TCGA-UVM	TCGA-UVM	GANC	ENSG00000214013.9	FALSE	944.765	-0.532683	0.139764	4.04215e-05	0.000578662	-4.10506	1.66289	Group_SF3B1_mutant_vs_SF3B1_wt
TCGA-UVM	TCGA-UVM	AC092338.1	ENSG00000140743.8	FALSE	249.957	-0.693338	0.188191	3.96575e-05	0.000582988	-4.10947	1.61711	Group_SF3B1_mutant_vs_SF3B1_wt
ROMS	ROMS	ZNF358	ENSG00000198816.7	FALSE	1941.97	-0.974729	0.285678	2.07071e-05	0.000583636	-4.25713	1.88794	Group_SF3B1_mutant_vs_SF3B1_wt
ROMS	ROMS & TCGA-UVM	TMEM255B	ENSG00000184497.12	FALSE	23.8351	-1.39716	0.405156	1.63788e-05	0.000588237	-4.30928	1.47646	Group_SF3B1_mutant_vs_SF3B1_wt
ROMS	ROMS & TCGA-UVM	ZNF702P	ENSG00000242779.7	FALSE	15.1857	1.63326	0.459485	1.47515e-05	0.000588903	4.33237	1.32363	Group_SF3B1_mutant_vs_SF3B1_wt
ROMS	ROMS & TCGA-UVM	ALDH4A1	ENSG00000159423.17	FALSE	166.83	-0.834792	0.24199	1.67419e-05	0.000588903	-4.30443	1.50475	Group_SF3B1_mutant_vs_SF3B1_wt
TCGA-UVM	TCGA-UVM	PECAM1	ENSG00000261371.6	FALSE	591.514	-0.90381	0.254915	3.68312e-05	0.000592519	-4.12651	1.47668	Group_SF3B1_mutant_vs_SF3B1_wt
ROMS	ROMS	ZNF112	ENSG00000062370.16	FALSE	25.936	0.990715	0.279834	1.62943e-05	0.000595903	4.31042	1.44238	Group_SF3B1_mutant_vs_SF3B1_wt
ROMS	ROMS	ZNF852	ENSG00000178917.16	FALSE	12.0641	1.28605	0.361438	1.54309e-05	0.000596734	4.32245	1.36168	Group_SF3B1_mutant_vs_SF3B1_wt
TCGA-UVM	TCGA-UVM	TGFBR3L	ENSG00000260001.6	FALSE	11.5198	1.65002	0.465326	4.02415e-05	0.000600892	4.10609	1.58874	Group_SF3B1_mutant_vs_SF3B1_wt
TCGA-UVM	TCGA-UVM	CALM2	ENSG00000143933.17	FALSE	4504.2	-0.51172	0.134321	4.40203e-05	0.000602172	-4.0853	1.7289	Group_SF3B1_mutant_vs_SF3B1_wt
TCGA-UVM	TCGA-UVM	GNA15	ENSG00000060558.3	FALSE	46.5103	-0.960721	0.272689	3.32893e-05	0.000602172	-4.14971	1.30893	Group_SF3B1_mutant_vs_SF3B1_wt
TCGA-UVM	ROMS & TCGA-UVM	ELL2	ENSG00000118985.16	FALSE	253.154	0.589915	0.256054	0.00594804	0.0276182	2.75063	1.61798	Group_SF3B1_mutant_vs_SF3B1_wt
TCGA-UVM	TCGA-UVM	STAT1	ENSG00000115415.18	FALSE	3114.88	-1.31434	0.404916	4.39842e-05	0.000602172	-4.08549	1.7289	Group_SF3B1_mutant_vs_SF3B1_wt
ROMS	ROMS	SHANK2	ENSG00000162105.18	FALSE	11.6788	2.20711	0.623736	1.56853e-05	0.000604472	4.31884	1.36168	Group_SF3B1_mutant_vs_SF3B1_wt
TCGA-UVM	ROMS & TCGA-UVM	SUPT3H	ENSG00000196284.16	FALSE	246.178	0.591169	0.195226	0.000756724	0.00569016	3.36816	1.64382	Group_SF3B1_mutant_vs_SF3B1_wt
TCGA-UVM	TCGA-UVM	IRF2BP2	ENSG00000168264.10	FALSE	2579.08	0.542661	0.141374	4.55084e-05	0.000605446	4.07757	1.77507	Group_SF3B1_mutant_vs_SF3B1_wt
TCGA-UVM	ROMS & TCGA-UVM	SMIM13	ENSG00000224531.6	FALSE	331.182	0.591174	0.19296	0.000647524	0.00502338	3.41089	1.64382	Group_SF3B1_mutant_vs_SF3B1_wt
ROMS	ROMS	C9orf16	ENSG00000171159.5	FALSE	427.732	-0.773843	0.227377	2.18689e-05	0.000606801	-4.2449	1.88794	Group_SF3B1_mutant_vs_SF3B1_wt
TCGA-UVM	TCGA-UVM	GPR17	ENSG00000144230.16	FALSE	10.1227	1.83903	0.51091	3.32486e-05	0.000607434	4.14999	1.29022	Group_SF3B1_mutant_vs_SF3B1_wt
TCGA-UVM	ROMS & TCGA-UVM	TMEM107	ENSG00000179029.14	FALSE	154.236	0.591911	0.156305	4.82254e-05	0.000663905	4.06406	1.64382	Group_SF3B1_mutant_vs_SF3B1_wt
TCGA-UVM	TCGA-UVM	RASD1	ENSG00000108551.5	FALSE	386.152	1.83753	0.524916	4.25171e-05	0.000608974	4.09336	1.64382	Group_SF3B1_mutant_vs_SF3B1_wt
TCGA-UVM	TCGA-UVM	AMOT	ENSG00000126016.15	FALSE	443.761	0.960721	0.26197	4.04666e-05	0.000609569	4.1048	1.56195	Group_SF3B1_mutant_vs_SF3B1_wt
TCGA-UVM	TCGA-UVM	TSEN2	ENSG00000154743.17	FALSE	243.894	0.598332	0.156885	4.26435e-05	0.000609892	4.09267	1.64382	Group_SF3B1_mutant_vs_SF3B1_wt
TCGA-UVM	TCGA-UVM	TYROBP	ENSG00000011600.11	FALSE	731.302	-1.20109	0.358486	3.97112e-05	0.000610994	-4.10915	1.524	Group_SF3B1_mutant_vs_SF3B1_wt
TCGA-UVM	ROMS & TCGA-UVM	ZNF350	ENSG00000256683.7	FALSE	172.483	0.594438	0.142812	1.03563e-05	0.000196521	4.4096	1.64382	Group_SF3B1_mutant_vs_SF3B1_wt
TCGA-UVM	TCGA-UVM	NPL	ENSG00000135838.13	FALSE	265.988	-0.915557	0.262869	4.30208e-05	0.000612831	-4.09063	1.64382	Group_SF3B1_mutant_vs_SF3B1_wt
ROMS	ROMS	STMN1	ENSG00000117632.23	FALSE	509.748	0.852677	0.248024	2.28225e-05	0.000614859	4.23532	1.93775	Group_SF3B1_mutant_vs_SF3B1_wt
TCGA-UVM	TCGA-UVM	NR2F1-AS1	ENSG00000237187.8	FALSE	25.023	-1.37897	0.405872	3.24424e-05	0.000615144	-4.15561	1.23088	Group_SF3B1_mutant_vs_SF3B1_wt
ROMS	ROMS	SNAPC2	ENSG00000104976.12	FALSE	205.119	-0.595812	0.172196	1.79049e-05	0.000616934	-4.28953	1.50475	Group_SF3B1_mutant_vs_SF3B1_wt
ROMS	ROMS & TCGA-UVM	WASHC4	ENSG00000136051.14	FALSE	281.842	-0.606753	0.174985	1.78982e-05	0.000616934	-4.28962	1.50475	Group_SF3B1_mutant_vs_SF3B1_wt
ROMS	ROMS	LINC01521	ENSG00000213888.3	FALSE	43.0091	-1.49402	0.447655	2.32901e-05	0.000616934	-4.23076	1.96277	Group_SF3B1_mutant_vs_SF3B1_wt
TCGA-UVM	TCGA-UVM	VCAN	ENSG00000038427.16	FALSE	79.4892	-1.57247	0.488577	3.52415e-05	0.000617601	-4.13665	1.32983	Group_SF3B1_mutant_vs_SF3B1_wt
TCGA-UVM	TCGA-UVM	EHMT2	ENSG00000204371.11	FALSE	3600.56	0.778469	0.209708	4.46521e-05	0.000617798	4.08199	1.68319	Group_SF3B1_mutant_vs_SF3B1_wt
TCGA-UVM	ROMS & TCGA-UVM	ADSS	ENSG00000035687.10	FALSE	601.286	0.597191	0.164673	9.15047e-05	0.0012446	3.91208	1.39723	Group_SF3B1_mutant_vs_SF3B1_wt
TCGA-UVM	TCGA-UVM	FN1	ENSG00000115414.19	FALSE	2459.71	-1.26053	0.38868	5.18725e-05	0.000617798	-4.04703	1.95281	Group_SF3B1_mutant_vs_SF3B1_wt
TCGA-UVM	TCGA-UVM	PDE1C	ENSG00000154678.17	FALSE	10.0338	-1.79261	0.537917	3.43002e-05	0.000617885	-4.14286	1.29022	Group_SF3B1_mutant_vs_SF3B1_wt
ROMS	ROMS & TCGA-UVM	AC107959.1	ENSG00000245025.2	FALSE	22.248	1.5409	0.43834	1.61339e-05	0.000627196	4.31261	1.32363	Group_SF3B1_mutant_vs_SF3B1_wt
ROMS	ROMS & TCGA-UVM	AC012313.5	ENSG00000268912.1	FALSE	21.4534	1.00203	0.286879	1.80131e-05	0.000627196	4.28819	1.47646	Group_SF3B1_mutant_vs_SF3B1_wt
ROMS	ROMS	CCDC142	ENSG00000135637.13	FALSE	102.53	-0.94533	0.279158	2.186e-05	0.000627196	-4.24499	1.79977	Group_SF3B1_mutant_vs_SF3B1_wt
TCGA-UVM	TCGA-UVM	LIPA	ENSG00000107798.18	FALSE	1585.64	-0.624125	0.170083	5.00506e-05	0.000627313	-4.05539	1.85103	Group_SF3B1_mutant_vs_SF3B1_wt
TCGA-UVM	TCGA-UVM	FCRL3	ENSG00000160856.21	FALSE	13.0117	-3.12663	1.03195	3.03538e-05	0.000627313	-4.1708	1.12234	Group_SF3B1_mutant_vs_SF3B1_wt
ROMS	ROMS & TCGA-UVM	NBL1	ENSG00000158747.14	FALSE	784.544	-1.45927	0.434618	2.01485e-05	0.000628524	-4.26324	1.6452	Group_SF3B1_mutant_vs_SF3B1_wt
TCGA-UVM	ROMS & TCGA-UVM	TOMM70	ENSG00000154174.7	FALSE	1704.79	0.60128	0.153364	2.75137e-05	0.000424131	4.19313	1.66289	Group_SF3B1_mutant_vs_SF3B1_wt
TCGA-UVM	TCGA-UVM	KCNA2	ENSG00000177301.15	FALSE	12.2154	-2.89632	0.607589	3.54726e-05	0.000631104	-4.13515	1.30197	Group_SF3B1_mutant_vs_SF3B1_wt
TCGA-UVM	TCGA-UVM	ACTL8	ENSG00000117148.8	FALSE	12.3413	1.43244	0.749593	3.51498e-05	0.000631191	4.13725	1.28907	Group_SF3B1_mutant_vs_SF3B1_wt
TCGA-UVM	TCGA-UVM	AC005606.2	ENSG00000261790.1	FALSE	332.031	0.593614	0.157889	5.08677e-05	0.000631314	4.0516	1.86389	Group_SF3B1_mutant_vs_SF3B1_wt
TCGA-UVM	TCGA-UVM	TLN2	ENSG00000171914.16	FALSE	926.927	-0.947416	0.273082	4.26685e-05	0.000631499	-4.09253	1.56195	Group_SF3B1_mutant_vs_SF3B1_wt
ROMS	ROMS	ZNF136	ENSG00000196646.12	FALSE	34.4976	0.708096	0.204689	2.04756e-05	0.000631781	4.25964	1.66049	Group_SF3B1_mutant_vs_SF3B1_wt
ROMS	ROMS	GDPGP1	ENSG00000183208.12	FALSE	27.9348	-1.05917	0.316817	2.42575e-05	0.000632132	-4.2216	1.96277	Group_SF3B1_mutant_vs_SF3B1_wt
ROMS	ROMS & TCGA-UVM	WIPF3	ENSG00000122574.10	FALSE	216.997	1.75555	0.559014	2.03952e-05	0.000633007	4.26052	1.6452	Group_SF3B1_mutant_vs_SF3B1_wt
ROMS	ROMS & TCGA-UVM	IQCH	ENSG00000103599.20	FALSE	13.2313	1.45329	0.418046	1.70629e-05	0.000635973	4.30022	1.36168	Group_SF3B1_mutant_vs_SF3B1_wt
ROMS	ROMS	ZNF594	ENSG00000180626.10	FALSE	81.8944	0.933736	0.272876	2.20831e-05	0.000635973	4.24272	1.75989	Group_SF3B1_mutant_vs_SF3B1_wt
ROMS	ROMS	MED15	ENSG00000099917.17	FALSE	2644.11	-0.7707	0.228126	2.38499e-05	0.000635973	-4.22542	1.89759	Group_SF3B1_mutant_vs_SF3B1_wt
ROMS	ROMS	FAAP20	ENSG00000162585.17	FALSE	363.358	-0.817665	0.239373	2.06977e-05	0.000635973	-4.25723	1.6452	Group_SF3B1_mutant_vs_SF3B1_wt
TCGA-UVM	TCGA-UVM	TMEM150B	ENSG00000180061.9	FALSE	11.4797	-1.60613	0.507883	4.37863e-05	0.000636258	-4.08654	1.58874	Group_SF3B1_mutant_vs_SF3B1_wt
TCGA-UVM	ROMS & TCGA-UVM	PAPSS1	ENSG00000138801.9	FALSE	1355.3	0.608101	0.119136	1.05883e-07	5.02223e-06	5.31633	1.63965	Group_SF3B1_mutant_vs_SF3B1_wt
TCGA-UVM	TCGA-UVM	ZNF571	ENSG00000180479.13	FALSE	74.2123	0.553115	0.14281	3.72834e-05	0.000638307	4.1237	1.34541	Group_SF3B1_mutant_vs_SF3B1_wt
TCGA-UVM	TCGA-UVM	MAP3K7	ENSG00000135341.18	TRUE	402.219	-0.871203	0.24728	4.33026e-05	0.000638307	-4.08911	1.56195	Group_SF3B1_mutant_vs_SF3B1_wt
TCGA-UVM	TCGA-UVM	PCED1B-AS1	ENSG00000247774.6	FALSE	28.299	-1.48784	0.446646	3.11517e-05	0.000638632	-4.16488	1.12234	Group_SF3B1_mutant_vs_SF3B1_wt
TCGA-UVM	TCGA-UVM	POPDC2	ENSG00000121577.13	FALSE	25.393	0.776971	0.208238	3.61936e-05	0.000639194	4.13052	1.30197	Group_SF3B1_mutant_vs_SF3B1_wt
TCGA-UVM	ROMS & TCGA-UVM	SDHAF3	ENSG00000196636.7	FALSE	248.252	0.613343	0.18299	0.000236108	0.00228056	3.67688	1.64382	Group_SF3B1_mutant_vs_SF3B1_wt
TCGA-UVM	TCGA-UVM	ALS2CL	ENSG00000178038.17	FALSE	101.717	-0.806375	0.223074	3.71076e-05	0.000639892	-4.12479	1.32983	Group_SF3B1_mutant_vs_SF3B1_wt
TCGA-UVM	TCGA-UVM	SPRY3	ENSG00000168939.11	FALSE	30.5883	-0.693662	0.185449	3.44392e-05	0.000641192	-4.14193	1.23088	Group_SF3B1_mutant_vs_SF3B1_wt
TCGA-UVM	TCGA-UVM	MAG	ENSG00000105695.15	FALSE	41.1308	2.37872	0.683447	3.14799e-05	0.000641495	4.16249	1.12234	Group_SF3B1_mutant_vs_SF3B1_wt
TCGA-UVM	TCGA-UVM	AC068831.4	ENSG00000259661.1	FALSE	472.913	-0.610874	0.163076	3.91799e-05	0.000641495	-4.11226	1.39723	Group_SF3B1_mutant_vs_SF3B1_wt
ROMS	ROMS	PLEKHO1	ENSG00000023902.14	FALSE	205.996	-1.14103	0.342868	2.092e-05	0.000641732	-4.25484	1.6452	Group_SF3B1_mutant_vs_SF3B1_wt
TCGA-UVM	ROMS & TCGA-UVM	GET4	ENSG00000239857.7	FALSE	92.0264	0.613538	0.210158	0.000983223	0.0080362	3.29528	1.34541	Group_SF3B1_mutant_vs_SF3B1_wt
TCGA-UVM	TCGA-UVM	ADCY3	ENSG00000138031.14	FALSE	1316.55	-0.653864	0.178196	4.44707e-05	0.000644167	-4.08293	1.57682	Group_SF3B1_mutant_vs_SF3B1_wt
TCGA-UVM	TCGA-UVM	CCND3	ENSG00000112576.12	TRUE	1653.77	0.69462	0.185928	4.6977e-05	0.000644578	4.07018	1.66289	Group_SF3B1_mutant_vs_SF3B1_wt
TCGA-UVM	ROMS & TCGA-UVM	HIP1R	ENSG00000130787.14	FALSE	1696.32	0.617139	0.23174	0.00211611	0.010841	3.07343	1.95281	Group_SF3B1_mutant_vs_SF3B1_wt
ROMS	ROMS	USP28	ENSG00000048028.11	TRUE	146.134	-0.720595	0.209739	1.93683e-05	0.000648344	-4.27205	1.50475	Group_SF3B1_mutant_vs_SF3B1_wt
ROMS	ROMS & TCGA-UVM	DPH5	ENSG00000117543.21	FALSE	153.237	-0.919151	0.267836	1.93954e-05	0.000648344	-4.27174	1.50475	Group_SF3B1_mutant_vs_SF3B1_wt
TCGA-UVM	TCGA-UVM	HDAC11	ENSG00000163517.15	FALSE	1713.71	1.04807	0.29045	5.61829e-05	0.000653676	4.02829	1.95281	Group_SF3B1_mutant_vs_SF3B1_wt
TCGA-UVM	TCGA-UVM	TONSL	ENSG00000160949.17	FALSE	669.436	0.747872	0.201642	4.72058e-05	0.000653676	4.06905	1.63965	Group_SF3B1_mutant_vs_SF3B1_wt
TCGA-UVM	TCGA-UVM	AC244669.1	ENSG00000223804.5	FALSE	44.1764	-1.09248	0.315856	3.74691e-05	0.000653676	-4.12256	1.30197	Group_SF3B1_mutant_vs_SF3B1_wt
TCGA-UVM	TCGA-UVM	DPYSL3	ENSG00000113657.13	FALSE	329.189	-1.33742	0.425303	4.76079e-05	0.000657135	-4.06707	1.64382	Group_SF3B1_mutant_vs_SF3B1_wt
TCGA-UVM	TCGA-UVM	MYCN	ENSG00000134323.12	TRUE	15.5069	-1.38807	0.409452	3.5701e-05	0.000657668	-4.13367	1.23088	Group_SF3B1_mutant_vs_SF3B1_wt
TCGA-UVM	TCGA-UVM	BAG6	ENSG00000204463.12	FALSE	13937.6	0.722416	0.194957	4.82682e-05	0.000657741	4.06386	1.66289	Group_SF3B1_mutant_vs_SF3B1_wt
TCGA-UVM	ROMS & TCGA-UVM	ZKSCAN7	ENSG00000196345.13	FALSE	77.7769	0.617268	0.211866	0.000986239	0.00812668	3.29442	1.32983	Group_SF3B1_mutant_vs_SF3B1_wt
TCGA-UVM	ROMS & TCGA-UVM	KRTCAP3	ENSG00000157992.12	FALSE	242.687	0.619276	0.194591	0.000403666	0.00351007	3.53768	1.61798	Group_SF3B1_mutant_vs_SF3B1_wt
ROMS	ROMS	S100A13	ENSG00000189171.14	FALSE	189.223	-0.806099	0.240162	2.18282e-05	0.000664067	-4.24532	1.6452	Group_SF3B1_mutant_vs_SF3B1_wt
TCGA-UVM	TCGA-UVM	UBE2I	ENSG00000103275.20	FALSE	3924.46	0.530314	0.138815	4.89965e-05	0.00066591	4.06036	1.66289	Group_SF3B1_mutant_vs_SF3B1_wt
ROMS	ROMS & TCGA-UVM	ARHGEF5	ENSG00000050327.15	FALSE	80.2207	1.03183	0.300125	2.17056e-05	0.000668844	4.24658	1.62161	Group_SF3B1_mutant_vs_SF3B1_wt
TCGA-UVM	TCGA-UVM	SNRPC	ENSG00000124562.10	FALSE	2514.65	0.541366	0.142002	4.92707e-05	0.000669198	4.05906	1.66289	Group_SF3B1_mutant_vs_SF3B1_wt
TCGA-UVM	TCGA-UVM	AC005884.1	ENSG00000267207.1	FALSE	111.763	0.793804	0.213844	3.88796e-05	0.000669545	4.11404	1.30893	Group_SF3B1_mutant_vs_SF3B1_wt
TCGA-UVM	TCGA-UVM	CNOT10	ENSG00000182973.18	FALSE	437.665	0.501109	0.130231	4.86743e-05	0.000669545	4.0619	1.63965	Group_SF3B1_mutant_vs_SF3B1_wt
TCGA-UVM	TCGA-UVM	CD52	ENSG00000169442.9	FALSE	70.3288	-1.79807	0.580449	3.94818e-05	0.000669545	-4.11049	1.32983	Group_SF3B1_mutant_vs_SF3B1_wt
ROMS	ROMS & TCGA-UVM	PCDHB2	ENSG00000112852.6	FALSE	22.1016	2.85902	0.928876	1.94415e-05	0.000672407	4.27121	1.44238	Group_SF3B1_mutant_vs_SF3B1_wt
ROMS	ROMS	SHF	ENSG00000138606.19	FALSE	77.3897	-0.925888	0.273452	2.2083e-05	0.000676373	-4.24272	1.62608	Group_SF3B1_mutant_vs_SF3B1_wt
ROMS	ROMS & TCGA-UVM	AC018809.2	ENSG00000269982.1	FALSE	28.6547	1.43526	0.42092	2.259e-05	0.000676453	4.23762	1.66049	Group_SF3B1_mutant_vs_SF3B1_wt
TCGA-UVM	TCGA-UVM	SPTBN1	ENSG00000115306.16	FALSE	15067.7	-0.78961	0.220715	4.13411e-05	0.00068418	-4.09985	1.35935	Group_SF3B1_mutant_vs_SF3B1_wt
TCGA-UVM	TCGA-UVM	PCSK4	ENSG00000115257.15	FALSE	163.68	0.842042	0.231196	4.93938e-05	0.000686251	4.05848	1.61711	Group_SF3B1_mutant_vs_SF3B1_wt
TCGA-UVM	TCGA-UVM	LAMP5	ENSG00000125869.10	FALSE	13.328	-3.28732	0.702937	3.79713e-05	0.000686251	-4.11949	1.24341	Group_SF3B1_mutant_vs_SF3B1_wt
ROMS	ROMS	MAGED2	ENSG00000102316.17	FALSE	2127.67	0.604761	0.178905	2.61706e-05	0.00068813	4.20446	1.88794	Group_SF3B1_mutant_vs_SF3B1_wt
ROMS	ROMS	FEM1B	ENSG00000169018.6	FALSE	705.925	0.787311	0.232948	2.60543e-05	0.000688529	4.20547	1.8754	Group_SF3B1_mutant_vs_SF3B1_wt
TCGA-UVM	ROMS & TCGA-UVM	BRCA1	ENSG00000012048.22	TRUE	122.798	0.621493	0.177776	0.000142635	0.00181992	3.80355	1.32977	Group_SF3B1_mutant_vs_SF3B1_wt
TCGA-UVM	TCGA-UVM	CHTF18	ENSG00000127586.17	FALSE	397.34	-0.617442	0.167748	4.88147e-05	0.000689446	-4.06123	1.58675	Group_SF3B1_mutant_vs_SF3B1_wt
TCGA-UVM	TCGA-UVM	C16orf54	ENSG00000185905.4	FALSE	15.18	-2.18282	0.710081	3.96199e-05	0.000689446	-4.10969	1.28907	Group_SF3B1_mutant_vs_SF3B1_wt
TCGA-UVM	TCGA-UVM	P2RY10	ENSG00000078589.13	FALSE	11.246	-3.12685	1.0764	4.70553e-05	0.000689446	-4.06979	1.53142	Group_SF3B1_mutant_vs_SF3B1_wt
TCGA-UVM	TCGA-UVM	FRY	ENSG00000073910.21	FALSE	269.652	-1.00159	0.296687	4.94346e-05	0.000697226	-4.05828	1.58675	Group_SF3B1_mutant_vs_SF3B1_wt
TCGA-UVM	TCGA-UVM	SNAPC4	ENSG00000165684.4	FALSE	685.983	0.627538	0.166955	4.92585e-05	0.00069836	4.05912	1.57682	Group_SF3B1_mutant_vs_SF3B1_wt
TCGA-UVM	TCGA-UVM	CD302	ENSG00000241399.7	FALSE	480.752	-0.664702	0.182717	5.12322e-05	0.00069836	-4.04993	1.63965	Group_SF3B1_mutant_vs_SF3B1_wt
TCGA-UVM	TCGA-UVM	AC147651.4	ENSG00000237181.1	FALSE	18.7878	-1.04518	0.3022	3.51905e-05	0.000700335	-4.13698	1.12234	Group_SF3B1_mutant_vs_SF3B1_wt
ROMS	ROMS	TET1	ENSG00000138336.9	TRUE	34.6416	1.08117	0.320603	2.35031e-05	0.000700351	4.22871	1.66049	Group_SF3B1_mutant_vs_SF3B1_wt
TCGA-UVM	TCGA-UVM	AC244154.1	ENSG00000274487.2	FALSE	27.3682	0.732431	0.195293	3.91089e-05	0.000701258	4.11268	1.24341	Group_SF3B1_mutant_vs_SF3B1_wt
TCGA-UVM	ROMS & TCGA-UVM	ZNF239	ENSG00000196793.13	FALSE	80.3495	0.622696	0.227498	0.00170788	0.0103656	3.13682	1.66925	Group_SF3B1_mutant_vs_SF3B1_wt
TCGA-UVM	TCGA-UVM	SLC6A1	ENSG00000157103.12	FALSE	32.6497	-2.45836	0.515421	3.86819e-05	0.000701258	-4.11521	1.23088	Group_SF3B1_mutant_vs_SF3B1_wt
TCGA-UVM	TCGA-UVM	NF1	ENSG00000196712.17	TRUE	1352.34	-0.535909	0.143501	5.36363e-05	0.000706896	-4.03919	1.69036	Group_SF3B1_mutant_vs_SF3B1_wt
ROMS	ROMS	AGPS	ENSG00000018510.15	FALSE	154.612	0.528033	0.153484	2.09221e-05	0.000711048	4.25482	1.45353	Group_SF3B1_mutant_vs_SF3B1_wt
ROMS	ROMS	AC130371.2	ENSG00000274370.1	FALSE	10.2575	-1.39793	0.408905	1.9642e-05	0.000711413	-4.26892	1.36168	Group_SF3B1_mutant_vs_SF3B1_wt
ROMS	ROMS	MCM3	ENSG00000112118.19	FALSE	475.823	1.02106	0.308403	2.71017e-05	0.000711556	4.19655	1.8754	Group_SF3B1_mutant_vs_SF3B1_wt
TCGA-UVM	TCGA-UVM	NSMAF	ENSG00000035681.9	FALSE	1285.07	-0.721244	0.20059	4.88047e-05	0.000712971	-4.06128	1.524	Group_SF3B1_mutant_vs_SF3B1_wt
ROMS	ROMS	ZBTB8A	ENSG00000160062.15	FALSE	36.427	-1.22099	0.369195	2.42008e-05	0.000716466	-4.22213	1.66049	Group_SF3B1_mutant_vs_SF3B1_wt
TCGA-UVM	TCGA-UVM	SLC45A1	ENSG00000162426.14	FALSE	15.7027	-1.52603	0.470595	4.15601e-05	0.000716855	-4.09863	1.28907	Group_SF3B1_mutant_vs_SF3B1_wt
TCGA-UVM	TCGA-UVM	AC004906.1	ENSG00000237286.1	FALSE	23.4265	-1.96388	0.625296	3.62833e-05	0.000717617	-4.12996	1.12234	Group_SF3B1_mutant_vs_SF3B1_wt
TCGA-UVM	ROMS & TCGA-UVM	ANKS1A	ENSG00000064999.15	FALSE	1914.59	0.625578	0.139308	2.16394e-06	5.60827e-05	4.73748	1.68319	Group_SF3B1_mutant_vs_SF3B1_wt
TCGA-UVM	TCGA-UVM	KDELR3	ENSG00000100196.11	FALSE	1084.03	-0.784745	0.223035	5.48127e-05	0.000718207	-4.0341	1.69036	Group_SF3B1_mutant_vs_SF3B1_wt
TCGA-UVM	ROMS & TCGA-UVM	SLC16A1	ENSG00000155380.11	FALSE	1905.85	0.625638	0.197828	0.000734923	0.00504735	3.37621	1.85103	Group_SF3B1_mutant_vs_SF3B1_wt
TCGA-UVM	TCGA-UVM	BATF3	ENSG00000123685.9	FALSE	18.9004	-1.07444	0.314929	4.18986e-05	0.000718512	-4.09675	1.28907	Group_SF3B1_mutant_vs_SF3B1_wt
TCGA-UVM	TCGA-UVM	GNG12-AS1	ENSG00000232284.7	FALSE	119.854	-0.647009	0.175056	4.32819e-05	0.00072096	-4.08922	1.32541	Group_SF3B1_mutant_vs_SF3B1_wt
TCGA-UVM	TCGA-UVM	TM4SF1	ENSG00000169908.12	FALSE	144.674	-0.825412	0.231617	4.32583e-05	0.00072096	-4.08935	1.32541	Group_SF3B1_mutant_vs_SF3B1_wt
TCGA-UVM	TCGA-UVM	TFEC	ENSG00000105967.16	FALSE	15.8096	-1.88957	0.604955	4.02644e-05	0.000721738	-4.10596	1.23088	Group_SF3B1_mutant_vs_SF3B1_wt
TCGA-UVM	TCGA-UVM	MCM7	ENSG00000166508.17	FALSE	1575.95	0.592282	0.157707	5.52581e-05	0.000723869	4.0322	1.68319	Group_SF3B1_mutant_vs_SF3B1_wt
TCGA-UVM	TCGA-UVM	LDLRAD3	ENSG00000179241.13	FALSE	1614.6	-0.830423	0.23877	5.55232e-05	0.000726875	-4.03107	1.68319	Group_SF3B1_mutant_vs_SF3B1_wt
TCGA-UVM	TCGA-UVM	SNORC	ENSG00000182600.9	FALSE	71.2926	1.35347	0.385474	4.33391e-05	0.000729074	4.08892	1.30893	Group_SF3B1_mutant_vs_SF3B1_wt
TCGA-UVM	TCGA-UVM	UST	ENSG00000111962.8	FALSE	203.763	-0.722875	0.203065	5.35736e-05	0.000729074	-4.03946	1.61711	Group_SF3B1_mutant_vs_SF3B1_wt
TCGA-UVM	ROMS & TCGA-UVM	NELFE	ENSG00000204356.14	FALSE	3118.5	0.626298	0.154042	1.43931e-05	0.000243965	4.33778	1.7289	Group_SF3B1_mutant_vs_SF3B1_wt
ROMS	ROMS	ZNF524	ENSG00000171443.7	FALSE	184.173	-0.704664	0.206572	2.16749e-05	0.000731862	-4.2469	1.45353	Group_SF3B1_mutant_vs_SF3B1_wt
ROMS	ROMS	CARMIL1	ENSG00000079691.18	FALSE	124.283	1.21853	0.366209	2.64108e-05	0.000735485	4.20239	1.75956	Group_SF3B1_mutant_vs_SF3B1_wt
TCGA-UVM	TCGA-UVM	SLC2A10	ENSG00000197496.6	FALSE	446.495	-0.900504	0.261391	4.97336e-05	0.000739761	-4.05688	1.47668	Group_SF3B1_mutant_vs_SF3B1_wt
TCGA-UVM	TCGA-UVM	FZD8	ENSG00000177283.7	FALSE	155.297	-0.874536	0.252646	5.48932e-05	0.000744252	-4.03375	1.61798	Group_SF3B1_mutant_vs_SF3B1_wt
TCGA-UVM	TCGA-UVM	DNAJC10	ENSG00000077232.18	FALSE	1734.4	-0.674902	0.190298	6.64066e-05	0.000745501	-3.98881	1.95281	Group_SF3B1_mutant_vs_SF3B1_wt
TCGA-UVM	TCGA-UVM	TBX21	ENSG00000073861.3	FALSE	10.562	-2.18284	0.715282	4.39683e-05	0.000746613	-4.08557	1.29022	Group_SF3B1_mutant_vs_SF3B1_wt
ROMS	ROMS & TCGA-UVM	ABCB7	ENSG00000131269.17	FALSE	93.3155	-0.765288	0.229994	2.68663e-05	0.000747786	-4.19852	1.75762	Group_SF3B1_mutant_vs_SF3B1_wt
ROMS	ROMS & TCGA-UVM	HILS1	ENSG00000188662.6	FALSE	118.602	1.34485	0.397515	2.71446e-05	0.000749826	4.19619	1.75989	Group_SF3B1_mutant_vs_SF3B1_wt
ROMS	ROMS	MGAT4A	ENSG00000071073.13	FALSE	212.434	0.777643	0.232184	2.31801e-05	0.000749826	4.23183	1.50475	Group_SF3B1_mutant_vs_SF3B1_wt
TCGA-UVM	TCGA-UVM	PHLDA2	ENSG00000181649.7	FALSE	323.213	-1.15225	0.358303	6.40121e-05	0.000751943	-3.99751	1.86389	Group_SF3B1_mutant_vs_SF3B1_wt
TCGA-UVM	TCGA-UVM	ABCA2	ENSG00000107331.17	FALSE	1504.8	-0.603958	0.165053	5.74005e-05	0.000755301	-4.02325	1.66289	Group_SF3B1_mutant_vs_SF3B1_wt
TCGA-UVM	TCGA-UVM	GMCL1	ENSG00000087338.5	FALSE	323.302	-0.77264	0.220594	5.67883e-05	0.00075543	-4.02577	1.64382	Group_SF3B1_mutant_vs_SF3B1_wt
ROMS	ROMS	ICE1	ENSG00000164151.12	FALSE	205.094	0.844854	0.248957	2.3756e-05	0.000759145	4.2263	1.51864	Group_SF3B1_mutant_vs_SF3B1_wt
TCGA-UVM	TCGA-UVM	GYG2	ENSG00000056998.20	FALSE	5621.01	0.789287	0.218121	5.87785e-05	0.000763132	4.01766	1.68319	Group_SF3B1_mutant_vs_SF3B1_wt
ROMS	ROMS	ST3GAL4	ENSG00000110080.18	FALSE	4090.75	-0.844728	0.256037	3.06531e-05	0.000765236	-4.16856	1.93775	Group_SF3B1_mutant_vs_SF3B1_wt
TCGA-UVM	ROMS & TCGA-UVM	HSPA1B	ENSG00000204388.7	FALSE	1009.5	0.626664	0.229426	0.00161602	0.0100593	3.153	1.63965	Group_SF3B1_mutant_vs_SF3B1_wt
ROMS	ROMS	CDIPT	ENSG00000103502.14	FALSE	780.408	-0.52026	0.156741	2.9875e-05	0.000767083	-4.17442	1.8754	Group_SF3B1_mutant_vs_SF3B1_wt
ROMS	ROMS	EME2	ENSG00000197774.12	FALSE	158.509	-1.12306	0.339262	2.43581e-05	0.000770982	-4.22067	1.51864	Group_SF3B1_mutant_vs_SF3B1_wt
TCGA-UVM	TCGA-UVM	FAM98A	ENSG00000119812.19	FALSE	1070.15	-0.517767	0.137846	5.58009e-05	0.000771384	-4.0299	1.57682	Group_SF3B1_mutant_vs_SF3B1_wt
TCGA-UVM	TCGA-UVM	MN1	ENSG00000169184.6	TRUE	30.2642	-1.33584	0.402279	3.97163e-05	0.000771384	-4.10912	1.12234	Group_SF3B1_mutant_vs_SF3B1_wt
TCGA-UVM	TCGA-UVM	SOCS2	ENSG00000120833.14	TRUE	116.96	-1.39893	0.435068	4.76744e-05	0.000771909	-4.06674	1.34541	Group_SF3B1_mutant_vs_SF3B1_wt
TCGA-UVM	TCGA-UVM	ATP9A	ENSG00000054793.13	FALSE	1842.72	-0.581887	0.157597	5.97761e-05	0.000772692	-4.01369	1.68319	Group_SF3B1_mutant_vs_SF3B1_wt
TCGA-UVM	TCGA-UVM	SOS1-IT1	ENSG00000229692.3	FALSE	130.434	-0.879589	0.250291	4.723e-05	0.000772692	-4.06893	1.32983	Group_SF3B1_mutant_vs_SF3B1_wt
ROMS	ROMS	RFC4	ENSG00000163918.10	FALSE	55.1997	0.667164	0.198311	2.62815e-05	0.000775671	4.2035	1.62608	Group_SF3B1_mutant_vs_SF3B1_wt
TCGA-UVM	TCGA-UVM	AC020910.4	ENSG00000274104.1	FALSE	25.9839	0.600321	0.159924	4.39322e-05	0.000776028	4.08576	1.23088	Group_SF3B1_mutant_vs_SF3B1_wt
TCGA-UVM	ROMS & TCGA-UVM	ZNF717	ENSG00000227124.10	FALSE	134.528	0.62812	0.210888	0.000800079	0.00694739	3.35277	1.32977	Group_SF3B1_mutant_vs_SF3B1_wt
TCGA-UVM	TCGA-UVM	STK19	ENSG00000204344.14	TRUE	612.562	0.53172	0.140742	5.87175e-05	0.000777141	4.01791	1.63965	Group_SF3B1_mutant_vs_SF3B1_wt
TCGA-UVM	TCGA-UVM	AL160408.2	ENSG00000228830.1	FALSE	852.408	0.526033	0.138413	5.46443e-05	0.000777141	4.03482	1.524	Group_SF3B1_mutant_vs_SF3B1_wt
TCGA-UVM	TCGA-UVM	RBM3	ENSG00000102317.18	FALSE	7558.69	-0.533951	0.143817	5.995e-05	0.000777141	-4.01301	1.67514	Group_SF3B1_mutant_vs_SF3B1_wt
TCGA-UVM	TCGA-UVM	DPY19L3	ENSG00000178904.19	FALSE	580.798	-0.678383	0.189902	5.69212e-05	0.00078142	-4.02522	1.57682	Group_SF3B1_mutant_vs_SF3B1_wt
TCGA-UVM	TCGA-UVM	HLA-B	ENSG00000234745.11	TRUE	36612.5	-1.47238	0.478098	6.08576e-05	0.000785929	-4.00946	1.67514	Group_SF3B1_mutant_vs_SF3B1_wt
TCGA-UVM	TCGA-UVM	PTK6	ENSG00000101213.7	TRUE	57.1319	0.901715	0.248674	4.91946e-05	0.000789518	4.05942	1.34541	Group_SF3B1_mutant_vs_SF3B1_wt
TCGA-UVM	TCGA-UVM	AL133351.1	ENSG00000224846.2	FALSE	11.6662	0.732802	0.200958	5.59906e-05	0.000789518	4.0291	1.53142	Group_SF3B1_mutant_vs_SF3B1_wt
ROMS	ROMS & TCGA-UVM	SLC7A2	ENSG00000003989.17	FALSE	123.471	1.44586	0.461069	2.90363e-05	0.000791586	4.1809	1.75762	Group_SF3B1_mutant_vs_SF3B1_wt
ROMS	ROMS	YPEL3	ENSG00000090238.11	FALSE	1178.04	-0.894893	0.27204	3.17067e-05	0.000798107	-4.16085	1.89759	Group_SF3B1_mutant_vs_SF3B1_wt
TCGA-UVM	TCGA-UVM	AC004156.1	ENSG00000267666.2	FALSE	12.1995	0.872688	0.243016	4.7712e-05	0.000798688	4.06656	1.28907	Group_SF3B1_mutant_vs_SF3B1_wt
TCGA-UVM	TCGA-UVM	AL139807.1	ENSG00000247925.2	FALSE	65.296	1.30503	0.368896	4.93737e-05	0.000799983	4.05857	1.33077	Group_SF3B1_mutant_vs_SF3B1_wt
ROMS	ROMS	ADIRF-AS1	ENSG00000272734.1	FALSE	98.5594	1.177	0.352638	2.95712e-05	0.000801332	4.17674	1.75989	Group_SF3B1_mutant_vs_SF3B1_wt
ROMS	ROMS	GPR155	ENSG00000163328.13	FALSE	45.7339	-1.42874	0.431365	2.74671e-05	0.000803818	-4.19351	1.62706	Group_SF3B1_mutant_vs_SF3B1_wt
ROMS	ROMS	COQ4	ENSG00000167113.11	FALSE	766.509	-0.738117	0.229697	3.18523e-05	0.000807445	-4.1598	1.8754	Group_SF3B1_mutant_vs_SF3B1_wt
TCGA-UVM	TCGA-UVM	ANO4	ENSG00000151572.18	FALSE	23.8773	-1.94552	0.621026	4.62468e-05	0.000808729	-4.07383	1.23088	Group_SF3B1_mutant_vs_SF3B1_wt
TCGA-UVM	TCGA-UVM	MICAL1	ENSG00000135596.18	FALSE	3331.05	-1.01493	0.306086	6.26043e-05	0.000809855	-4.00277	1.66289	Group_SF3B1_mutant_vs_SF3B1_wt
TCGA-UVM	TCGA-UVM	RPS6KB2-AS1	ENSG00000255949.1	FALSE	357.603	0.668283	0.181659	6.08627e-05	0.000813825	4.00944	1.60673	Group_SF3B1_mutant_vs_SF3B1_wt
TCGA-UVM	ROMS & TCGA-UVM	CD83	ENSG00000112149.10	FALSE	419.553	0.629855	0.274133	0.0054507	0.0255989	2.77912	1.63965	Group_SF3B1_mutant_vs_SF3B1_wt
TCGA-UVM	TCGA-UVM	KAT8	ENSG00000103510.20	FALSE	1070.65	0.501919	0.132821	6.2346e-05	0.000815903	4.00375	1.63965	Group_SF3B1_mutant_vs_SF3B1_wt
ROMS	ROMS & TCGA-UVM	TWNK	ENSG00000107815.10	FALSE	134.398	1.06157	0.308241	2.01853e-05	0.000817214	4.26283	1.16877	Group_SF3B1_mutant_vs_SF3B1_wt
TCGA-UVM	ROMS & TCGA-UVM	CCNF	ENSG00000162063.13	FALSE	302.951	0.633844	0.18412	0.000158251	0.00152008	3.77775	1.86389	Group_SF3B1_mutant_vs_SF3B1_wt
TCGA-UVM	TCGA-UVM	SPOCK1	ENSG00000152377.14	FALSE	144.978	-1.43053	0.450245	5.13018e-05	0.000826276	-4.04962	1.32977	Group_SF3B1_mutant_vs_SF3B1_wt
TCGA-UVM	TCGA-UVM	INVS	ENSG00000119509.13	FALSE	239.092	-0.522615	0.139796	6.36238e-05	0.000828443	-3.99895	1.64382	Group_SF3B1_mutant_vs_SF3B1_wt
TCGA-UVM	TCGA-UVM	IL1R1-AS1	ENSG00000226925.1	FALSE	11.6619	-1.61672	0.509936	6.20232e-05	0.000833524	-4.00498	1.58874	Group_SF3B1_mutant_vs_SF3B1_wt
ROMS	ROMS & TCGA-UVM	HAS2	ENSG00000170961.7	FALSE	21.7688	2.57569	0.762258	2.71793e-05	0.000836404	4.1959	1.53046	Group_SF3B1_mutant_vs_SF3B1_wt
ROMS	ROMS & TCGA-UVM	CDO1	ENSG00000129596.5	FALSE	43.6037	1.96349	0.583418	2.71291e-05	0.000836404	4.19632	1.52995	Group_SF3B1_mutant_vs_SF3B1_wt
TCGA-UVM	ROMS & TCGA-UVM	EHHADH	ENSG00000113790.11	FALSE	181.25	0.636811	0.281783	0.00582702	0.0271932	2.75736	1.61711	Group_SF3B1_mutant_vs_SF3B1_wt
ROMS	ROMS	MTERF1	ENSG00000127989.13	FALSE	68.1184	0.583014	0.175084	2.97397e-05	0.000840245	4.17545	1.66049	Group_SF3B1_mutant_vs_SF3B1_wt
TCGA-UVM	TCGA-UVM	ST8SIA6	ENSG00000148488.17	FALSE	92.9693	-1.53085	0.488564	5.25132e-05	0.000843836	-4.04415	1.32541	Group_SF3B1_mutant_vs_SF3B1_wt
TCGA-UVM	TCGA-UVM	RCAN2	ENSG00000172348.14	FALSE	127.709	-1.31155	0.405762	5.29631e-05	0.000847227	-4.04215	1.32977	Group_SF3B1_mutant_vs_SF3B1_wt
TCGA-UVM	TCGA-UVM	F13A1	ENSG00000124491.15	FALSE	256.677	-1.30242	0.412564	6.41552e-05	0.000847783	-3.99698	1.60673	Group_SF3B1_mutant_vs_SF3B1_wt
TCGA-UVM	TCGA-UVM	GPR183	ENSG00000169508.7	FALSE	18.414	-1.38599	0.427725	5.19448e-05	0.000847783	-4.0467	1.30197	Group_SF3B1_mutant_vs_SF3B1_wt
TCGA-UVM	TCGA-UVM	PSMB8-AS1	ENSG00000204261.8	FALSE	1443.05	-1.41019	0.454485	6.08347e-05	0.000847783	-4.00955	1.524	Group_SF3B1_mutant_vs_SF3B1_wt
TCGA-UVM	TCGA-UVM	GIMAP5	ENSG00000196329.11	FALSE	13.3115	-1.33519	0.405616	4.96882e-05	0.000847941	-4.05709	1.24341	Group_SF3B1_mutant_vs_SF3B1_wt
TCGA-UVM	TCGA-UVM	CLIC6	ENSG00000159212.12	FALSE	76.7784	-1.87458	0.631009	5.39681e-05	0.000850108	-4.03774	1.34541	Group_SF3B1_mutant_vs_SF3B1_wt
TCGA-UVM	TCGA-UVM	ADAMTS2	ENSG00000087116.16	FALSE	427.293	-1.67365	0.572787	5.64406e-05	0.000854505	-4.02722	1.39723	Group_SF3B1_mutant_vs_SF3B1_wt
ROMS	ROMS	OSBPL2	ENSG00000130703.16	FALSE	714.844	1.11999	0.347537	3.66215e-05	0.000858223	4.12782	1.99424	Group_SF3B1_mutant_vs_SF3B1_wt
ROMS	ROMS	EGFL7	ENSG00000172889.16	TRUE	302.956	-0.999387	0.313907	3.13461e-05	0.000858223	-4.16346	1.70956	Group_SF3B1_mutant_vs_SF3B1_wt
TCGA-UVM	TCGA-UVM	SELPLG	ENSG00000110876.9	FALSE	158.816	-1.1509	0.355821	6.68041e-05	0.000859153	-3.98739	1.64382	Group_SF3B1_mutant_vs_SF3B1_wt
ROMS	ROMS	HMGN4	ENSG00000182952.5	FALSE	365.384	0.906935	0.275618	3.15977e-05	0.000860191	4.16163	1.70956	Group_SF3B1_mutant_vs_SF3B1_wt
ROMS	ROMS	AL078590.3	ENSG00000232310.7	FALSE	34.4631	-3.6416	1.18067	2.99848e-05	0.000860191	-4.17358	1.62161	Group_SF3B1_mutant_vs_SF3B1_wt
TCGA-UVM	TCGA-UVM	AL356652.1	ENSG00000278367.1	FALSE	18.7851	-1.04272	0.30398	4.59391e-05	0.000863206	-4.07538	1.12234	Group_SF3B1_mutant_vs_SF3B1_wt
TCGA-UVM	TCGA-UVM	SHC3	ENSG00000148082.10	FALSE	17.935	-1.42124	0.442218	5.3289e-05	0.000863206	-4.04071	1.30197	Group_SF3B1_mutant_vs_SF3B1_wt
TCGA-UVM	TCGA-UVM	PRPH2	ENSG00000112619.8	FALSE	27.0408	-3.64692	0.596024	5.07029e-05	0.00086817	-4.05236	1.23088	Group_SF3B1_mutant_vs_SF3B1_wt
TCGA-UVM	TCGA-UVM	CCPG1	ENSG00000260916.7	FALSE	158.16	-0.832891	0.242484	6.67027e-05	0.000868348	-3.98775	1.61798	Group_SF3B1_mutant_vs_SF3B1_wt
ROMS	ROMS & TCGA-UVM	MGLL	ENSG00000074416.14	FALSE	311.131	-1.32085	0.40911	3.54364e-05	0.000871834	-4.13538	1.88794	Group_SF3B1_mutant_vs_SF3B1_wt
TCGA-UVM	TCGA-UVM	CHRNA5	ENSG00000169684.13	FALSE	18.1364	-1.12355	0.332328	5.15891e-05	0.000872303	-4.04831	1.24341	Group_SF3B1_mutant_vs_SF3B1_wt
TCGA-UVM	TCGA-UVM	TTLL7	ENSG00000137941.17	FALSE	11.0099	-1.6901	0.54109	6.37693e-05	0.000874399	-3.99841	1.53142	Group_SF3B1_mutant_vs_SF3B1_wt
TCGA-UVM	TCGA-UVM	GPR176	ENSG00000166073.10	FALSE	251.284	-1.04149	0.323631	6.75818e-05	0.000874959	-3.98464	1.62095	Group_SF3B1_mutant_vs_SF3B1_wt
ROMS	ROMS	PPIL1	ENSG00000137168.8	FALSE	128.733	1.50406	0.464855	3.3397e-05	0.000876431	4.14897	1.76725	Group_SF3B1_mutant_vs_SF3B1_wt
TCGA-UVM	TCGA-UVM	PTPRE	ENSG00000132334.16	FALSE	48.4017	-1.11306	0.341518	6.98268e-05	0.000877332	-3.97688	1.66925	Group_SF3B1_mutant_vs_SF3B1_wt
TCGA-UVM	TCGA-UVM	NRXN3	ENSG00000021645.18	FALSE	13.8549	-2.96333	0.637706	4.70584e-05	0.000878847	-4.06978	1.12234	Group_SF3B1_mutant_vs_SF3B1_wt
ROMS	ROMS & TCGA-UVM	MDGA2	ENSG00000139915.20	FALSE	66.6466	-1.93986	0.594916	3.09747e-05	0.000881555	-4.16618	1.62706	Group_SF3B1_mutant_vs_SF3B1_wt
ROMS	ROMS	MFSD4B	ENSG00000173214.5	FALSE	92.6693	-1.1806	0.36442	3.35598e-05	0.000881689	-4.14786	1.75989	Group_SF3B1_mutant_vs_SF3B1_wt
TCGA-UVM	TCGA-UVM	TAS1R3	ENSG00000169962.5	FALSE	43.4699	1.13526	0.32506	4.74933e-05	0.000886427	4.06763	1.12234	Group_SF3B1_mutant_vs_SF3B1_wt
ROMS	ROMS	AC092683.1	ENSG00000230606.10	FALSE	12.8597	2.20979	0.661233	2.94363e-05	0.000887937	4.17778	1.53046	Group_SF3B1_mutant_vs_SF3B1_wt
TCGA-UVM	TCGA-UVM	PTPRR	ENSG00000153233.13	FALSE	61.3844	2.11858	0.629352	5.70871e-05	0.000888153	4.02454	1.34541	Group_SF3B1_mutant_vs_SF3B1_wt
TCGA-UVM	TCGA-UVM	ZNF517	ENSG00000197363.9	FALSE	788.454	0.612057	0.165559	6.69367e-05	0.000888153	3.98692	1.57682	Group_SF3B1_mutant_vs_SF3B1_wt
TCGA-UVM	TCGA-UVM	AC138207.8	ENSG00000266865.6	FALSE	34.0286	0.933879	0.259961	5.2926e-05	0.000890009	4.04232	1.24341	Group_SF3B1_mutant_vs_SF3B1_wt
TCGA-UVM	TCGA-UVM	FLNB-AS1	ENSG00000244161.1	FALSE	203.702	0.706285	0.195602	6.9108e-05	0.000892484	3.97934	1.61711	Group_SF3B1_mutant_vs_SF3B1_wt
TCGA-UVM	TCGA-UVM	CREB3L4	ENSG00000143578.16	FALSE	401.489	0.503833	0.134587	7.03772e-05	0.000894213	3.97501	1.63965	Group_SF3B1_mutant_vs_SF3B1_wt
ROMS	ROMS	JRKL	ENSG00000183340.7	FALSE	138.985	0.734723	0.221639	3.19409e-05	0.000894929	4.15917	1.6452	Group_SF3B1_mutant_vs_SF3B1_wt
ROMS	ROMS & TCGA-UVM	WNK2	ENSG00000165238.16	TRUE	353.05	-1.0744	0.322382	2.68745e-05	0.000895262	-4.19845	1.38163	Group_SF3B1_mutant_vs_SF3B1_wt
TCGA-UVM	TCGA-UVM	IGF2BP2	ENSG00000073792.15	TRUE	771.703	0.784745	0.219084	7.10152e-05	0.000899593	3.97286	1.63965	Group_SF3B1_mutant_vs_SF3B1_wt
ROMS	ROMS	AC008014.1	ENSG00000257261.5	FALSE	12.1073	1.18144	0.369653	5.48328e-05	0.00090081	4.03401	2.79737	Group_SF3B1_mutant_vs_SF3B1_wt
ROMS	ROMS	LRRC20	ENSG00000172731.14	FALSE	73.3135	-0.874608	0.268612	3.27844e-05	0.000901583	-4.15321	1.66858	Group_SF3B1_mutant_vs_SF3B1_wt
TCGA-UVM	TCGA-UVM	ATP6V0D2	ENSG00000147614.4	FALSE	23.8082	-2.67948	0.961073	5.40085e-05	0.000901632	-4.03757	1.24341	Group_SF3B1_mutant_vs_SF3B1_wt
TCGA-UVM	TCGA-UVM	NDNF	ENSG00000173376.14	FALSE	12.6087	-1.68414	0.655436	5.60871e-05	0.00090262	-4.0287	1.28907	Group_SF3B1_mutant_vs_SF3B1_wt
TCGA-UVM	ROMS & TCGA-UVM	MKRN2	ENSG00000075975.16	FALSE	730.783	0.638821	0.176374	8.2253e-05	0.0010389	3.93774	1.57682	Group_SF3B1_mutant_vs_SF3B1_wt
TCGA-UVM	ROMS & TCGA-UVM	ZNF385C	ENSG00000187595.16	FALSE	68.6643	0.640413	0.196951	0.000295737	0.00317346	3.61901	1.34541	Group_SF3B1_mutant_vs_SF3B1_wt
TCGA-UVM	ROMS & TCGA-UVM	NDRG1	ENSG00000104419.14	TRUE	6985.84	0.640568	0.232108	0.00150988	0.00936115	3.17278	1.68319	Group_SF3B1_mutant_vs_SF3B1_wt
TCGA-UVM	TCGA-UVM	AC135178.5	ENSG00000269947.1	FALSE	19.4906	0.785662	0.218947	5.697e-05	0.000905561	4.02502	1.30197	Group_SF3B1_mutant_vs_SF3B1_wt
TCGA-UVM	TCGA-UVM	MELTF-AS1	ENSG00000228109.1	FALSE	150.405	0.86616	0.241917	5.85942e-05	0.00091022	4.0184	1.32983	Group_SF3B1_mutant_vs_SF3B1_wt
TCGA-UVM	TCGA-UVM	TKT	ENSG00000163931.16	FALSE	15338.6	0.785697	0.220268	7.65142e-05	0.000912595	3.95506	1.7289	Group_SF3B1_mutant_vs_SF3B1_wt
ROMS	ROMS & TCGA-UVM	PLIN2	ENSG00000147872.10	FALSE	220.963	1.70934	0.514404	3.04906e-05	0.000916996	4.16977	1.51864	Group_SF3B1_mutant_vs_SF3B1_wt
ROMS	ROMS & TCGA-UVM	RHOBTB2	ENSG00000008853.16	FALSE	808.977	1.11238	0.354104	3.80583e-05	0.000916996	4.11896	1.89759	Group_SF3B1_mutant_vs_SF3B1_wt
ROMS	ROMS	ZNF500	ENSG00000103199.13	FALSE	284.36	-0.669317	0.202358	3.05322e-05	0.000916996	-4.16946	1.51864	Group_SF3B1_mutant_vs_SF3B1_wt
ROMS	ROMS	RFX2	ENSG00000087903.13	FALSE	84.7691	-0.927911	0.289934	3.61376e-05	0.000916996	-4.13088	1.79977	Group_SF3B1_mutant_vs_SF3B1_wt
TCGA-UVM	TCGA-UVM	AL662797.1	ENSG00000272540.1	FALSE	10963.2	0.792366	0.222414	7.49305e-05	0.000921838	3.96006	1.67514	Group_SF3B1_mutant_vs_SF3B1_wt
TCGA-UVM	TCGA-UVM	AL132855.1	ENSG00000258444.1	FALSE	11.7291	1.5016	0.43509	5.51483e-05	0.000922787	4.03266	1.23088	Group_SF3B1_mutant_vs_SF3B1_wt
TCGA-UVM	ROMS & TCGA-UVM	BRPF3	ENSG00000096070.19	FALSE	1336.04	0.641214	0.155753	1.10986e-05	0.000215068	4.39458	1.57682	Group_SF3B1_mutant_vs_SF3B1_wt
TCGA-UVM	TCGA-UVM	ODF3L2	ENSG00000181781.9	FALSE	18.7493	1.73503	0.496956	5.04124e-05	0.000924019	4.05371	1.12234	Group_SF3B1_mutant_vs_SF3B1_wt
TCGA-UVM	TCGA-UVM	RPL32P3	ENSG00000251474.6	FALSE	98.3075	0.979495	0.275434	5.99986e-05	0.000927049	4.01282	1.32983	Group_SF3B1_mutant_vs_SF3B1_wt
TCGA-UVM	ROMS & TCGA-UVM	ZNF616	ENSG00000204611.7	FALSE	200.916	0.64224	0.144641	2.71998e-06	6.94936e-05	4.69091	1.61711	Group_SF3B1_mutant_vs_SF3B1_wt
TCGA-UVM	ROMS & TCGA-UVM	KIAA1211L	ENSG00000196872.12	FALSE	416.848	0.642919	0.292004	0.00669931	0.0335953	2.71143	1.39723	Group_SF3B1_mutant_vs_SF3B1_wt
TCGA-UVM	ROMS & TCGA-UVM	SLC6A15	ENSG00000072041.17	FALSE	1683.35	0.643063	0.296855	0.00733698	0.0280338	2.68115	1.95281	Group_SF3B1_mutant_vs_SF3B1_wt
ROMS	ROMS	NPM1	ENSG00000181163.13	TRUE	3679.87	1.04366	0.324982	3.9881e-05	0.0009359	4.10817	1.93775	Group_SF3B1_mutant_vs_SF3B1_wt
TCGA-UVM	TCGA-UVM	TBX6	ENSG00000149922.10	FALSE	86.7747	0.8008	0.222601	6.14214e-05	0.000936339	4.00728	1.34541	Group_SF3B1_mutant_vs_SF3B1_wt
ROMS	ROMS & TCGA-UVM	PGD	ENSG00000142657.21	FALSE	350.818	-1.03952	0.32019	3.61196e-05	0.000939061	-4.131	1.74646	Group_SF3B1_mutant_vs_SF3B1_wt
ROMS	ROMS & TCGA-UVM	CCDC51	ENSG00000164051.14	FALSE	274.673	1.12442	0.337252	3.17272e-05	0.000945251	4.1607	1.51864	Group_SF3B1_mutant_vs_SF3B1_wt
ROMS	ROMS	MASTL	ENSG00000120539.14	FALSE	48.1681	0.719115	0.216088	3.391e-05	0.000945251	4.14548	1.62161	Group_SF3B1_mutant_vs_SF3B1_wt
ROMS	ROMS	FNIP2	ENSG00000052795.13	FALSE	819.186	-0.923999	0.288045	4.16394e-05	0.000945251	-4.09819	1.99424	Group_SF3B1_mutant_vs_SF3B1_wt
TCGA-UVM	TCGA-UVM	FASLG	ENSG00000117560.8	FALSE	11.1148	-2.6619	0.968947	7.34544e-05	0.000947144	-3.96481	1.58874	Group_SF3B1_mutant_vs_SF3B1_wt
ROMS	ROMS	SMURF1	ENSG00000198742.9	FALSE	323.249	0.584642	0.178994	3.66614e-05	0.000947474	4.12757	1.74646	Group_SF3B1_mutant_vs_SF3B1_wt
TCGA-UVM	TCGA-UVM	AL606491.1	ENSG00000225643.1	FALSE	10.0141	-1.1056	0.337937	7.09308e-05	0.000947704	-3.97314	1.53142	Group_SF3B1_mutant_vs_SF3B1_wt
TCGA-UVM	TCGA-UVM	HLA-C	ENSG00000204525.16	TRUE	24475.1	-1.16034	0.366571	6.31457e-05	0.000949923	-4.00074	1.35935	Group_SF3B1_mutant_vs_SF3B1_wt
TCGA-UVM	TCGA-UVM	ATP8B4	ENSG00000104043.14	FALSE	15.5279	-1.2592	0.37648	5.22027e-05	0.000950576	-4.04554	1.12234	Group_SF3B1_mutant_vs_SF3B1_wt
ROMS	ROMS	AL354920.1	ENSG00000254473.1	FALSE	67.6937	1.49452	0.482442	3.43348e-05	0.000951624	4.14263	1.62608	Group_SF3B1_mutant_vs_SF3B1_wt
TCGA-UVM	ROMS & TCGA-UVM	ZFP82	ENSG00000181007.8	FALSE	87.4884	0.643798	0.257384	0.00296481	0.0187686	2.97136	1.34541	Group_SF3B1_mutant_vs_SF3B1_wt
ROMS	ROMS & TCGA-UVM	ANKS1A	ENSG00000064999.15	FALSE	560.548	0.606409	0.189257	4.22079e-05	0.000952451	4.09505	1.99424	Group_SF3B1_mutant_vs_SF3B1_wt
ROMS	ROMS & TCGA-UVM	PMEPA1	ENSG00000124225.16	FALSE	118.549	-0.880821	0.272921	3.74957e-05	0.000953074	-4.12239	1.76725	Group_SF3B1_mutant_vs_SF3B1_wt
TCGA-UVM	TCGA-UVM	RING1	ENSG00000204227.5	FALSE	2690.2	0.636024	0.176261	8.69669e-05	0.000957871	3.92434	1.85103	Group_SF3B1_mutant_vs_SF3B1_wt
TCGA-UVM	TCGA-UVM	CCN3	ENSG00000136999.5	FALSE	133.175	-1.31565	0.416964	6.15311e-05	0.000957871	-4.00686	1.30893	Group_SF3B1_mutant_vs_SF3B1_wt
ROMS	ROMS & TCGA-UVM	DAG1	ENSG00000173402.11	FALSE	1115.68	0.79422	0.24775	4.14581e-05	0.00095839	4.0992	1.93775	Group_SF3B1_mutant_vs_SF3B1_wt
TCGA-UVM	TCGA-UVM	SNHG12	ENSG00000197989.14	FALSE	360.721	0.766469	0.214059	6.954e-05	0.000958998	3.97785	1.47668	Group_SF3B1_mutant_vs_SF3B1_wt
TCGA-UVM	TCGA-UVM	AF131216.3	ENSG00000255020.1	FALSE	22.4397	-1.76582	0.575982	6.15408e-05	0.00096143	-4.00682	1.30197	Group_SF3B1_mutant_vs_SF3B1_wt
TCGA-UVM	TCGA-UVM	BTBD6	ENSG00000184887.13	FALSE	1918.63	-0.598621	0.169465	8.78263e-05	0.000962966	-3.92197	1.85103	Group_SF3B1_mutant_vs_SF3B1_wt
TCGA-UVM	TCGA-UVM	GCH1	ENSG00000131979.19	FALSE	51.8912	-1.01955	0.310133	7.90976e-05	0.000962966	-3.94712	1.66925	Group_SF3B1_mutant_vs_SF3B1_wt
[truncated: 2,997 more rows]

## Sheet: Supplementary table S4
Cohort	diffInCohort	pathway	pval	padj	ES	NES	nMoreExtreme	size	leadingEdgeGenes
TCGA-UVM	ROMS & TCGA-UVM	HALLMARK_ALLOGRAFT_REJECTION	1.28237e-06	1.53623e-05	-0.665008	-2.99111	0	185	CD8A, LCK, CD2, LYN, IL12RB1, CD3E, B2M, SIT1, CD247, WARS, HLA-DRA, EIF4G3, HLA-DOA, CD7, HCLS1, CD8B, BCAT1, CD96, NCF4, CXCL9, CD3D, CCL5, CD74, PTPRC, CXCR3, PTPN6, GZMA, STAB1, ZAP70, IRF8, ITGAL, HLA-DQA1, IL2RG, ST8SIA4, CD3G, CD86, CCR5, PRF1, HLA-DMB, CCL4, WAS, TGFB2, CCR1, IL2RA, LCP2, ITK, CRTAM, GZMB, MAP3K7, STAT1, FAS, IL2RB, IL16, FASLG, TRAT1, CTSS, IL18, NLRP3, TAP1, CCL22, CD28…
TCGA-UVM	TCGA-UVM	HALLMARK_COMPLEMENT	1.28237e-06	1.53623e-05	-0.471754	-2.12188	0	185	CTSO, LCK, DOCK10, LYN, C1QC, GZMK, C1S, IRF1, CASP1, CTSC, CCL5, C1QA, GZMA, C1R, ADAM9, PLEK, WAS, MMP12, LTF, LCP2, DOCK4, GZMB, CFH, LIPA, FN1, PIK3CG, F3, ZEB1, RASGRP1, CASP4, CTSS, SH2B3, FCER1G, PSMB9, SCG3, SPOCK2, TNFAIP3, PIK3R5, L3MBTL4, USP15, CASP5, GNGT2, ITGAM, F5, C2, SERPINE1, CASP10, CPM, CR1, CD40LG, LGMN, PLA2G7, CP, KIF2A, ME1, CDK5R1, CASP7, PRSS3, HPCAL4, IL6, CA2, CTSH, C…
TCGA-UVM	TCGA-UVM	HALLMARK_EPITHELIAL_MESENCHYMAL_TRANSITION	1.27188e-06	1.53623e-05	-0.494535	-2.2395	0	196	HTRA1, ANPEP, GEM, THBS2, ITGA5, CADM1, PDLIM4, BASP1, COL8A2, ECM1, VCAM1, LAMA1, IGFBP2, IL32, NT5E, ADAM12, MSX1, MXRA5, SCG2, SGCB, TNFRSF11B, APLP1, PMEPA1, VCAN, DPYSL3, FAS, SPOCK1, FN1, FZD8, WIPF1, SLIT2, LUM, EDIL3, IGFBP4, CXCL12, COL12A1, FBLN5, WNT5A, TNFAIP3, CDH11, IL15, THY1, MMP2, PCOLCE, SGCD, SERPINE1, PTX3, NTM, CDH6, SFRP4, ITGAV, CDH2, PRRX1, P3H1, DCN, TGM2, TGFBI, SPARC, V…
TCGA-UVM	ROMS & TCGA-UVM	HALLMARK_IL6_JAK_STAT3_SIGNALING	1.42851e-06	1.53623e-05	-0.629442	-2.51529	0	81	IL12RB1, PTPN11, TNFRSF1B, IRF1, EBI3, CD14, CXCL9, ITGA4, IL2RG, IL1R1, IFNAR1, CCR1, CSF2RB, CXCL10, IL2RA, CD38, STAT1, FAS, PDGFC, IL1R2, LTB, CSF3R, IL15RA, LEPR, STAT3, PIK3R5, ACVRL1, IL13RA1, CSF1, CXCL13, HMOX1, IFNGR1, IL1B, STAM2, CXCL11, IL6, IL6ST, CSF2RA, SOCS3, OSMR, TNF, MAP3K8
TCGA-UVM	ROMS & TCGA-UVM	HALLMARK_INFLAMMATORY_RESPONSE	1.28024e-06	1.53623e-05	-0.58867	-2.65111	0	187	LCK, LYN, IL10RA, ITGA5, TNFRSF9, TNFRSF1B, IRF1, EBI3, RGS1, CD14, CXCL9, CCL5, CMKLR1, CYBB, STAB1, PDPN, CHST2, IL1R1, CXCR6, IFNAR1, MEFV, CXCL10, NOD2, C3AR1, LCP2, PTAFR, ADGRE1, GNA15, GPR183, CCL24, IL2RB, PTPRE, LPAR1, GCH1, IL7R, F3, RASGRP1, IL18, NLRP3, CCL22, SLAMF1, CSF3R, LTA, IL15RA, SLC31A2, RGS16, CCR7, TNFSF10, GPR132, SELL, HRH1, PIK3R5, FFAR2, APLNR, SCN1B, KIF1B, IL15, TPBG,…
TCGA-UVM	TCGA-UVM	HALLMARK_INTERFERON_GAMMA_RESPONSE	1.27008e-06	1.53623e-05	-0.50826	-2.30444	0	198	IL10RA, B2M, C1S, WARS, SP110, GBP4, IRF1, CASP1, NLRC5, CXCL9, CCL5, CMKLR1, CD74, VCAM1, PTPN6, GZMA, IRF8, HLA-DQA1, HLA-DRB1, C1R, ST8SIA4, CD86, ISG20, PSME2, TNFAIP2, CSF2RB, IDO1, CXCL10, SPPL2A, APOL6, LCP2, CD38, CFH, STAT1, FAS, HLA-B, IL2RB, GCH1, CASP4, TAP1, PSMB9, RNF31, FCGR1A, IL15RA, XCL1, TNFSF10, PSMB8, SOD2, TNFAIP3, HLA-A, PTGS2, STAT3, AUTS2, GPR18, IL15, TDRD7, IFNAR2, METT…
TCGA-UVM	TCGA-UVM	HALLMARK_KRAS_SIGNALING_UP	1.28237e-06	1.53623e-05	-0.519878	-2.33834	0	185	MAFB, DOCK2, IL10RA, TNFRSF1B, EPHB2, CMKLR1, SPARCL1, ADAMDEC1, IRF8, KIF5C, LAPTM5, LCP1, IL2RG, LAT2, TMEM158, BIRC3, IKZF1, CXCL10, GALNT3, MMD, C3AR1, TLR8, NRP1, MYCN, PECAM1, CFH, MALL, F13A1, PRDM1, IL7R, PCP4, CTSS, FCER1G, ACE, SCG3, HKDC1, RGS16, PLAU, CXCR4, TOR1AIP2, TMEM176B, PSMB8, SPON1, TMEM176A, TNFAIP3, ITGB2, GUCY1A1, MTMR10, PTGS2, TRAF1, MMP9, SCN1B, GLRX, STRN, AMMECR1, SER…
TCGA-UVM	ROMS & TCGA-UVM	KEGG_ALLOGRAFT_REJECTION	1.58004e-06	1.53623e-05	-0.8022	-2.63007	0	30	HLA-DRA, HLA-DOA, HLA-DPA1, HLA-DRB5, HLA-DQA1, HLA-DRB1, HLA-DQB1, CD86, PRF1, HLA-DMB, HLA-DPB1, HLA-DQA2, GZMB, FAS, HLA-B, HLA-C, FASLG, CD28, HLA-A, HLA-F, IFNG, IL10, CD40LG
TCGA-UVM	TCGA-UVM	KEGG_ANTIGEN_PROCESSING_AND_PRESENTATION	1.47769e-06	1.53623e-05	-0.573349	-2.17223	0	60	CD8A, B2M, HLA-DRA, HLA-DOA, CD8B, HLA-DPA1, CD74, HLA-DRB5, HLA-DQA1, HLA-DRB1, HLA-DQB1, PSME2, HLA-DMB, HLA-DPB1, HLA-DQA2, HLA-B, HLA-C, CTSS, RFX5, TAP1, LTA, HLA-A, HLA-F, KLRD1, LGMN, HLA-E, CANX, KLRC1, KIR2DL4, IFI30, CD4
TCGA-UVM	ROMS & TCGA-UVM	KEGG_ASTHMA	1.62736e-06	1.53623e-05	-0.727154	-2.18789	0	21	HLA-DRA, HLA-DOA, HLA-DPA1, HLA-DRB5, HLA-DQA1, HLA-DRB1, HLA-DQB1, HLA-DMB, HLA-DPB1, HLA-DQA2, FCER1G, IL10, CD40LG
TCGA-UVM	ROMS & TCGA-UVM	KEGG_AUTOIMMUNE_THYROID_DISEASE	1.57668e-06	1.53623e-05	-0.809617	-2.67374	0	31	HLA-DRA, HLA-DOA, HLA-DPA1, HLA-DRB5, HLA-DQA1, HLA-DRB1, HLA-DQB1, CD86, PRF1, HLA-DMB, HLA-DPB1, HLA-DQA2, GZMB, FAS, HLA-B, HLA-C, FASLG, CD28, HLA-A, TSHR, HLA-F, IL10, CD40LG, CTLA4
TCGA-UVM	ROMS & TCGA-UVM	KEGG_CELL_ADHESION_MOLECULES_CAMS	1.34956e-06	1.53623e-05	-0.616177	-2.63696	0	126	CD8A, CD2, CADM1, SDC2, HLA-DRA, HLA-DOA, CD8B, HLA-DPA1, VCAM1, PTPRC, HLA-DRB5, ITGA4, ITGAL, HLA-DQA1, HLA-DRB1, HLA-DQB1, SPN, CD86, HLA-DMB, HLA-DPB1, HLA-DQA2, NEGR1, PDCD1, NFASC, VCAN, PECAM1, NRXN3, HLA-B, HLA-C, SELPLG, CD28, CD6, PTPRM, NECTIN3, SELL, ICOS, ITGB2, HLA-A, NECTIN1, SIGLEC1, ITGA6, CNTNAP2, ITGAM, HLA-F, JAM2, NRXN2, CNTN2, CD40LG, ITGAV, CDH2, CLDN18, CDH1, CTLA4, NCAM1,…
TCGA-UVM	ROMS & TCGA-UVM	KEGG_CHEMOKINE_SIGNALING_PATHWAY	1.29999e-06	1.53623e-05	-0.451328	-2.00473	0	167	GNB5, PIK3R3, DOCK2, LYN, ELMO1, ADCY1, CXCL9, CCL5, CXCR3, VAV1, CCR5, CXCR6, CCL4, WAS, CCR1, CXCL10, ITK, RAC2, GRK3, STAT1, ADCY3, CCL24, SHC3, PIK3CG, XCR1, ADCY2, CCL22, CXCL12, GNG13, CCR7, CXCR4, XCL1, CXCL16, RASGRP2, CCR2, CCL13, STAT3, PIK3R5, GNB3, CCL4L2, CCL4L1, GNGT2, PRKCB, CCL26, PREX1, MAP2K1, CCR4, CXCL13, SOS1, GRK4, XCL2, CXCL11, NCF1, GNG4, HCK, FGR, CCL3, CCL2, JAK2, ARRB2,…
TCGA-UVM	ROMS & TCGA-UVM	KEGG_CYTOKINE_CYTOKINE_RECEPTOR_INTERACTION	1.27284e-06	1.53623e-05	-0.571326	-2.5857	0	195	IL10RA, KIT, IL12RB1, TNFRSF9, TNFRSF1B, CXCL9, CCL5, CXCR3, CSF1R, IL21R, IL2RG, KDR, TNFRSF8, CCR5, IL1R1, CXCR6, IFNAR1, CCL4, TGFB2, CCR1, CSF2RB, CXCL10, RELT, IL2RA, TNFRSF11B, EDA, BMP7, FAS, CCL24, IL2RB, EDA2R, FASLG, PDGFC, IL7R, IL1R2, TNFRSF11A, TNFSF14, IL18, XCR1, CCL22, TNFSF13B, LTB, CSF3R, CXCL12, LTA, IL15RA, CCR7, CXCR4, XCL1, TNFSF10, CXCL16, LEPR, CCR2, CCL13, CCL4L2, CCL4L1,…
TCGA-UVM	ROMS & TCGA-UVM	KEGG_GRAFT_VERSUS_HOST_DISEASE	1.57189e-06	1.53623e-05	-0.796176	-2.64852	0	32	HLA-DRA, HLA-DOA, HLA-DPA1, HLA-DRB5, HLA-DQA1, HLA-DRB1, HLA-DQB1, CD86, PRF1, HLA-DMB, HLA-DPB1, HLA-DQA2, GZMB, FAS, HLA-B, HLA-C, FASLG, CD28, HLA-A, HLA-F, IFNG, KLRD1, IL1B, IL6, HLA-E, KLRC1, TNF
TCGA-UVM	ROMS & TCGA-UVM	KEGG_HEMATOPOIETIC_CELL_LINEAGE	1.45547e-06	1.53623e-05	-0.61476	-2.38946	0	69	ANPEP, CD8A, CD2, ITGA5, KIT, CD3E, HLA-DRA, CD7, CD8B, CD14, CD3D, CSF1R, HLA-DRB5, ITGA4, HLA-DRB1, CD3G, IL1R1, THPO, IL2RA, CD5, CD38, IL7R, IL1R2, FCGR1A, CSF3R, CD33, ITGA6, ITGAM, CD1D, CSF1, ITGA1, CR1, IL1B, IL6, TFRC, CD1E, CSF2RA, FCER2, TNF, CD4
TCGA-UVM	TCGA-UVM	KEGG_INTESTINAL_IMMUNE_NETWORK_FOR_IGA_PRODUCTION	1.54764e-06	1.53623e-05	-0.681694	-2.35561	0	38	HLA-DRA, HLA-DOA, HLA-DPA1, HLA-DRB5, ITGA4, HLA-DQA1, HLA-DRB1, HLA-DQB1, CD86, HLA-DMB, HLA-DPB1, HLA-DQA2, TNFSF13B, CD28, CXCL12, IL15RA, CXCR4, ICOS, IL15, IL10, CD40LG
TCGA-UVM	TCGA-UVM	KEGG_JAK_STAT_SIGNALING_PATHWAY	1.37446e-06	1.53623e-05	-0.481681	-2.02083	0	110	PIK3R3, IL10RA, IL12RB1, PTPN11, PTPN6, IL21R, IL2RG, IFNAR1, CSF2RB, IL2RA, SPRY3, STAT1, SOCS2, IL2RB, PIK3CG, IL7R, CSF3R, IL15RA, LEPR, STAT3, PIK3R5, IL15, IFNG, IL13RA1, SOS1, IL10, IFNGR1, IFNAR2, STAM2, PIAS1, LIF, IL6, IL6ST, STAT4, CSF2RA, SOCS3, OSMR, IL20RA, JAK2, CNTF, PIAS2, IL20RB, JAK1
TCGA-UVM	ROMS & TCGA-UVM	KEGG_LEISHMANIA_INFECTION	1.46248e-06	1.53623e-05	-0.622531	-2.40035	0	66	HLA-DRA, HLA-DOA, HLA-DPA1, NCF4, FCGR3A, PTPN6, HLA-DRB5, ITGA4, HLA-DQA1, HLA-DRB1, HLA-DQB1, HLA-DMB, HLA-DPB1, HLA-DQA2, TGFB2, MAP3K7, STAT1, NCF2, FCGR1A, ITGB2, PTGS2, ITGAM, FCGR2A, FCGR2C, PRKCB, IFNG, IL10, CR1, IFNGR1, IL1B, NCF1, MAPK12, C3, MAPK11, TNF, CYBA, JAK2
TCGA-UVM	ROMS & TCGA-UVM	KEGG_NATURAL_KILLER_CELL_MEDIATED_CYTOTOXICITY	1.37925e-06	1.53623e-05	-0.595799	-2.48939	0	107	PIK3R3, ULBP3, LCK, CD247, PTPN11, FCGR3A, ULBP1, ULBP2, PTPN6, ZAP70, ITGAL, VAV1, SYK, PPP3CB, IFNAR1, PRF1, NFATC2, LCP2, RAC2, SH2D1A, GZMB, TYROBP, FAS, SHC3, HLA-B, HLA-C, FASLG, PIK3CG, FCER1G, PRKCA, TNFSF10, ITGB2, HLA-A, PIK3R5, NCR3, PRKCB, MAP2K1, IFNG, KLRD1, SOS1, NFATC4, IFNGR1, IFNAR2, PRKCG, ICAM2, TNFRSF10D, HLA-E, HCST, KLRC1, KIR2DL4, TNF
TCGA-UVM	TCGA-UVM	KEGG_NEUROACTIVE_LIGAND_RECEPTOR_INTERACTION	1.27719e-06	1.53623e-05	-0.461061	-2.08039	0	190	CYSLTR2, HTR2B, BDKRB2, GZMA, GRID1, P2RY13, P2RY8, P2RY6, CHRNA3, FPR3, C3AR1, PTAFR, P2RY10, CHRNA5, S1PR1, LPAR1, GABBR2, EDNRA, S1PR4, SSTR2, CYSLTR1, S1PR5, ADRA2A, HTR7, LEPR, F2RL3, ADORA3, HRH1, APLNR, GABRB2, GRIK1, F2RL2, HRH2, GRIK2, TSHR, CHRNB4, GRM4, CHRNA7, OPRD1, CHRM3, ADORA1, SSTR1, P2RY1, ADRB1, GABRR2, GRIN2D, GRM8, CHRNA4, GALR1, PRSS3, UTS2R, P2RX1, F2R, DRD1, CALCRL, S1PR3,…
TCGA-UVM	TCGA-UVM	KEGG_SYSTEMIC_LUPUS_ERYTHEMATOSUS	1.39799e-06	1.53623e-05	-0.512452	-2.10579	0	96	C1QC, C1S, HLA-DRA, C1QB, HLA-DOA, HLA-DPA1, C4A, LOC110384692, FCGR3A, C1QA, C4B, HLA-DRB5, HLA-DQA1, HLA-DRB1, HLA-DQB1, C1R, CD86, HLA-DMB, HLA-DPB1, HLA-DQA2, CD28, FCGR1A, HIST3H2BB, HIST2H2BF, FCGR2A, FCGR2C, IFNG, C2, IL10, CD40LG
TCGA-UVM	ROMS & TCGA-UVM	KEGG_T_CELL_RECEPTOR_SIGNALING_PATHWAY	1.3878e-06	1.53623e-05	-0.508709	-2.1098	0	102	DLG1, CD8A, PIK3R3, LCK, CD3E, CD247, CD8B, CD3D, PTPRC, PTPN6, ZAP70, CD3G, GRAP2, VAV1, PPP3CB, CARD11, NFATC2, LCP2, ITK, PDCD1, MAP3K7, PIK3CG, RASGRP1, CD28, ICOS, PIK3R5, MAP2K1, IFNG, SOS1, IL10, NFATC4, CD40LG, CTLA4, PAK6, BUB1B-PAK6, MAPK12, MAPK11, TNF, MAP3K8, CD4
TCGA-UVM	TCGA-UVM	KEGG_TYPE_I_DIABETES_MELLITUS	1.55551e-06	1.53623e-05	-0.801237	-2.73639	0	36	HLA-DRA, HLA-DOA, HLA-DPA1, HLA-DRB5, HLA-DQA1, HLA-DRB1, HLA-DQB1, CD86, PRF1, HLA-DMB, HLA-DPB1, HLA-DQA2, GZMB, FAS, HLA-B, HLA-C, FASLG, CD28, LTA, HLA-A, GAD1, HLA-F, IFNG, GAD2, PTPRN, IL1B, ICA1, CPE, HLA-E, PTPRN2, TNF
TCGA-UVM	TCGA-UVM	KEGG_VIRAL_MYOCARDITIS	1.47247e-06	1.53623e-05	-0.55542	-2.11697	0	62	HLA-DRA, EIF4G3, HLA-DOA, HLA-DPA1, HLA-DRB5, ITGAL, HLA-DQA1, HLA-DRB1, HLA-DQB1, CD86, PRF1, HLA-DMB, HLA-DPB1, HLA-DQA2, SGCB, RAC2, HLA-B, HLA-C, CD28, ITGB2, HLA-A, HLA-F, SGCD, CD40LG
TCGA-UVM	TCGA-UVM	HALLMARK_IL2_STAT5_SIGNALING	2.54747e-06	2.22864e-05	-0.411851	-1.86286	1	194	IL10RA, CST7, TNFRSF9, TNFRSF1B, GBP4, ECM1, IRF8, SYT11, ADAM19, CD86, TNFRSF8, NT5E, TLR7, CXCL10, IL2RA, APLP1, CAPN3, NRP1, BATF3, SOCS2, IL2RB, RHOH, IL1R2, SLC2A3, GUCY1B1, LTB, SLC39A8, BATF, RGS16, TNFSF10, SELL, ICOS, GPR65, TRAF1, ITGA6, F2RL2, HOPX, LRRC8C, CCR4, CSF1, EEF1AKMT1, TTC39B, WLS, IL10, DHRS3, IFNGR1, ITGAV, TNFRSF4, CTLA4, TGM2, LRIG1, TNFRSF18, IKZF2, P4HA1, LIF, RORA, CA…
TCGA-UVM	TCGA-UVM	HALLMARK_TNFA_SIGNALING_VIA_NFKB	2.54972e-06	2.22864e-05	-0.410984	-1.85777	1	193	GEM, PLPP3, SERPINB8, TNFRSF9, IRF1, CCL5, BIRC3, PLEK, TNFAIP2, CCL4, CXCL10, SLC2A6, SLC16A6, PMEPA1, TSC22D1, GPR183, PHLDA2, PTPRE, GCH1, IL7R, F3, TNFAIP8, SLC2A3, IL18, TAP1, IL15RA, PLAU, EGR2, SOD2, TNFAIP3, ETS2, PTGS2, SNN, TRAF1, BCL2A1, B4GALT1, B4GALT5, CEBPD, PANX1, CSF1, G0S2, SERPINE1, PTX3, TRIB1, CCRL2, JAG1, BCL3, IL1B, CXCL11, CD69, LIF, DRAM1, EGR3, IL6, IL6ST, HES1, SOCS3, A…
TCGA-UVM	ROMS & TCGA-UVM	KEGG_COMPLEMENT_AND_COAGULATION_CASCADES	3.00627e-06	2.53386e-05	-0.581276	-2.13444	1	51	C1QC, C1S, C1QB, C4A, LOC110384692, C1QA, C4B, BDKRB2, C1R, C3AR1, CFH, F13A1, F3, PLAU, F5, C2, SERPINE1, CR1, F2R, C3, CFD, BDKRB1, CFB, C5AR1, MASP2, SERPINA1, SERPIND1, F12, F8, F10, PLAUR, TFPI, C7, CFI, VWF
TCGA-UVM	TCGA-UVM	KEGG_RIBOSOME	3.39328e-06	2.76143e-05	0.601762	2.72115	0	86	RPL3L, RPL22L1, RPS18, RPS4X, RPS10, RPL39, RPL32, RPL30, RPL10, RPL41, RPL14, RPL23, RPS23, RPL35A, RPL29, RPL26, RPSA, RPL8, RPS29, RPL22, RPL15, RPL10A, RPS27A, RPS3, RPS24, RPL34, RPL24, RPL7A, RPS9, RPL27, RPL36AL, RPL37, RPL38, RPS25, UBA52, RPS11, RPL23A, RPS21, FAU, RPL3, RPL37A, RPS13, RPS15, RPL36, RPS2, RPS5, RPL12, RPS27, RPS7, RPL35, RPS28, RPLP2, RPL28, RSL24D1, RPS15A, RPL36A, RPL3…
TCGA-UVM	TCGA-UVM	HALLMARK_UV_RESPONSE_DN	6.63392e-06	5.21869e-05	-0.435655	-1.89842	4	144	DLG1, PIK3R3, CELF2, KIT, PLPP3, SDC2, MMP16, MAP1B, ABCC1, MAGI2, SIPA1L1, NRP1, LPAR1, F3, PRKCA, RUNX1, LOC100506403, PTPRM, FBLN5, MGLL, ADGRL2, ID1, INPP4B, CDC42BPA, IGFBP5, SERPINE1, CDK13, DDAH1, PRKCE, EFEMP1, SLC22A18, VLDLR, PRKAR2B, ICA1, NFIB, AMPH, TJP1, ADORA2B, ANXA2, LAMC1, SYNE1, ATP2B1, PDGFRB, KCNMA1, PRDM2, ANXA4, BDNF, COL1A1
TCGA-UVM	TCGA-UVM	KEGG_PRIMARY_IMMUNODEFICIENCY	7.85944e-06	5.98331e-05	-0.6602	-2.19619	4	32	CD8A, LCK, CD3E, CD8B, CD3D, PTPRC, ZAP70, IL2RG, BLNK, IL7R, RFX5, TAP1, ICOS
ROMS	ROMS & TCGA-UVM	HALLMARK_ALLOGRAFT_REJECTION	2.17307e-06	7.32634e-05	-0.387147	-1.90681	0	177	BCL3, IL16, WAS, CD74, INHBA, BCAT1, CSF1, FCGR2B, NCF4, HLA-DMB, IL27RA, IGSF6, STAB1, SPI1, LYN, B2M, FAS, LY86, LIF, WARS, HLA-DRA, HCLS1, HLA-DOA, ACHE, PTPN6, CD7, ZAP70, EIF3J, FGR, ST8SIA4, NLRP3, IL12RB1, CD4, TIMP1, EIF5A, IL2RG, IFNGR1, PRF1, IRF8, HLA-A, IL18, CAPG, LCK, CCND2, CCL5, ITGB2, IL7, CD8A, CD3E, LTB, CD86, IL2RB, IL2RA, ITGAL, CCR1, MAP4K1, IFNAR2, IL4R, CD3D, SIT1, HLA-DMA…
ROMS	ROMS	HALLMARK_E2F_TARGETS	1.84242e-06	7.32634e-05	0.462085	2.27563	0	200	NUP153, PNN, MSH2, POLD1, STMN1, MCM3, KIF4A, BRCA1, RACGAP1, CKS1B, SMC6, TUBB, HMGB3, TRIP13, TCF19, XRCC6, BUB1B, PAICS, NUDT21, RAD1, NOP56, H2AFZ, SSRP1, HMGA1, RBBP7, PMS2, SLBP, MCM2, MTHFD2, RANBP1, RPA1, LMNB1, DCTPP1, NOLC1, TFRC, SMC4, LYAR, MRE11, UBE2T, CDC25A, PRDX4, SPAG5, ING3, HUS1, MAD2L1, DEK, PLK4, CDKN1B, ILF3, CSE1L, CDK1, RAD21, CIT, LUC7L3, SRSF1, SMC3, TRA2B, PTTG1, MCM4,…
ROMS	ROMS & TCGA-UVM	HALLMARK_INFLAMMATORY_RESPONSE	2.17171e-06	7.32634e-05	-0.393895	-1.93547	0	174	SCN1B, FFAR2, RGS16, GNA15, CD70, CD14, TNFRSF1B, P2RX4, ITGA5, KCNJ2, CHST2, CSF3R, INHBA, P2RX7, CSF1, KIF1B, CYBB, PIK3R5, IL10RA, SEMA4D, STAB1, LYN, LIF, SLC31A2, IRF1, HRH1, TNFSF15, PTAFR, SERPINE1, NLRP3, TIMP1, CMKLR1, MARCO, TPBG, OLR1, IL18, PTGER4, ICAM4, RGS1, EBI3, PDPN, EMP3, LCK, PCDH7, TNFSF9, CCL5, AHR, ATP2B1, IL2RB, LPAR1, C3AR1, PTGIR, PLAUR, APLNR, IL4R, KLF6, NFKB1, GPR132,…
ROMS	ROMS & TCGA-UVM	HALLMARK_MYC_TARGETS_V1	1.84242e-06	7.32634e-05	0.489409	2.4102	0	200	GNL3, GLO1, HSP90AB1, CBX3, RFC4, NPM1, MRPS18B, HSPD1, LSM2, HNRNPU, RSL1D1, XRCC6, SF3B3, LDHA, HNRNPC, PSMD7, SSB, SRSF3, NCBP2, PWP1, CCT4, NOP56, TOMM70, H2AFZ, RNPS1, CNBP, CDK2, PSMA6, TYMS, ODC1, AIMP2, ACP1, MCM2, HNRNPA1, RANBP1, HNRNPA2B1, YWHAQ, SRPK1, NOLC1, VBP1, CCT5, HNRNPA3, PGK1, HNRNPR, RRP9, UBE2E1, PRDX4, UBA2, G3BP1, SSBP1, EIF4G2, MAD2L1, DEK, CCT2, ILF2, ETF1, FAM120A, PTG…
ROMS	ROMS & TCGA-UVM	KEGG_CYTOKINE_CYTOKINE_RECEPTOR_INTERACTION	2.17171e-06	7.32634e-05	-0.380239	-1.86837	0	174	TNFRSF14, CSF1R, IL3RA, KIT, CD70, TNFRSF1B, CSF2RA, LTBR, CSF3R, INHBA, EDA2R, CSF1, CXCL16, IL10RA, ACVRL1, TNFRSF19, FAS, LIF, CXCL14, TNFRSF25, TNFSF15, TNFRSF10C, TNFRSF11A, IL12RB1, CXCL12, TNFSF13B, TNFSF12, CXCL2, IL2RG, IFNGR1, IL18, RELT, KDR, TNFSF9, CCL5, PDGFRB, CCR10, IL7, CD27, LTB, IL2RB, TGFBR1, CCL3, IL2RA, CCR1, CCL18, CCL14, FLT3LG, IFNAR2, IL4R, TNFRSF10D, TNFRSF1A, TNFSF14, …
ROMS	ROMS & TCGA-UVM	KEGG_NATURAL_KILLER_CELL_MEDIATED_CYTOTOXICITY	2.12326e-06	7.32634e-05	-0.486741	-2.17438	0	95	MAP2K2, NFATC4, FCER1G, HRAS, LAT, PIK3R5, NFATC2, SHC2, PIK3CG, ULBP2, VAV1, FAS, TNFRSF10C, PTPN6, SHC1, TYROBP, SH2D1A, ZAP70, RAC1, RAC3, PRKCA, PLCG1, PPP3CB, HCST, CD244, ULBP3, IFNGR1, PRF1, HLA-A, ULBP1, SH3BP2, FCGR3A, LCK, ITGB2, VAV2, ITGAL, PIK3R3, IFNAR2, TNFRSF10D, MAPK3, SYK, PRKCB, HLA-C, HLA-B, PIK3CD, SOS1, CD48, FYN, CD247, LCP2, RAC2, IFNAR1
ROMS	ROMS & TCGA-UVM	KEGG_SPLICEOSOME	1.87395e-06	7.32634e-05	0.452774	2.0865	0	126	DHX16, SMNDC1, HSPA1L, HSPA2, PPIL1, CDC5L, HSPA1B, SF3B6, CWC15, PRPF3, LSM2, HNRNPU, SNRPC, SF3B3, HNRNPC, SRSF3, BUD31, NCBP2, SNRNP200, HNRNPA1, DDX39B, SF3B2, EIF4A3, USP39, HNRNPK, PRPF19, CRNKL1, HNRNPA3, PRPF4, HSPA8, RBM8A, PRPF8, U2SURP, SNRPD3, PRPF40A, HSPA1A, CCDC12, PCBP1, RBMX, SRSF1, ALYREF, TRA2B, WBP11, RBM25, LSM3, SF3B1
ROMS	ROMS	HALLMARK_MTORC1_SIGNALING	3.68484e-06	0.00010004	0.385063	1.89632	1	200	IDH1, SCD, GBE1, HSPA9, HSP90B1, HSPA4, HSPD1, CACYBP, BUB1, ADIPOR2, CCNF, LDHA, ACSL3, PPP1R15A, RPN1, NIBAN1, PNO1, UFM1, HSPA5, SSR1, DDIT3, MCM2, M6PR, MTHFD2, CALR, RPA1, LTA4H, XBP1, IDI1, NAMPT, TFRC, SLC6A6, ATP2A2, GMPS, ELOVL5, PGK1, RRP9, CDC25A, ATP6V1D, SERPINH1, TXNRD1, TMEM97, GTF2H1, CYP51A1, ACTR2, UCHL5, ETF1, CD9, USO1, SLC9A3R1, ADD3, HMGCR, SLC7A5, TES, IMMT, HK2, PSMC2, MTH…
ROMS	ROMS & TCGA-UVM	HALLMARK_MYC_TARGETS_V2	3.81508e-06	0.00010004	0.532569	2.13542	1	58	GNL3, CBX3, NPM1, BYSL, UTP20, HSPD1, MPHOSPH10, NOP56, PPRC1, TFB2M, AIMP2, DCTPP1, NOLC1, MYBBP1A, RRP9, TMEM97, PLK4, NOP16, HK2, RRP12, MCM4, PHB, RABEPK, PRMT3, WDR43, IMP4, EXOSC5, DDX18, MYC
TCGA-UVM	TCGA-UVM	HALLMARK_INTERFERON_ALPHA_RESPONSE	1.39634e-05	0.00010298	-0.472378	-1.94409	9	97	UBA7, B2M, C1S, WARS, SP110, GBP4, IRF1, CASP1, CD74, ISG20, PSME2, CXCL10, TENT5A, HLA-C, PROCR, TAP1, PSMB9, RNF31, PSMB8, SELL, IL15, GBP2, CSF1, TDRD7, CCRL2, CXCL11, EPSTI1
TCGA-UVM	TCGA-UVM	KEGG_CALCIUM_SIGNALING_PATHWAY	1.70591e-05	0.000121998	-0.41524	-1.8286	12	156	CYSLTR2, HTR2B, PLN, ADCY1, BDKRB2, GNA14, PPP3CB, PTAFR, CD38, GNA15, PDE1C, CALM2, ADCY3, ITPKA, CACNA1I, EDNRA, ADCY2, PRKCA, CYSLTR1, HTR7, ITPR2, HRH1, PRKCB, CACNA1G, HRH2, CHRNA7, CHRM3, ADRB1, GRIN2D, PRKCG, SLC8A3, P2RX1, F2R, DRD1, CACNA1D, CACNA1C, ADORA2B, ATP2B1, CCKBR, PDGFRB, CALM1, CACNA1S, GRIN2A, CALML6, P2RX4, BDKRB1, EGFR, TACR1, ADCY4, SPHK1, P2RX6, P2RX7, GRIN1, OXTR
TCGA-UVM	ROMS & TCGA-UVM	KEGG_SPLICEOSOME	1.93036e-05	0.00013399	0.398395	1.92241	4	126	HSPA1L, DHX16, LSM2, SF3B6, RBMX, SNRPC, CCDC12, ISY1, HNRNPA1, LSM3, BUD31, LSM6, LSM5, SMNDC1, SF3B3, RBM8A, HSPA1B, HSPA6, CHERP, XAB2, SNRPB2, HNRNPC, PPIL1, PPIH, CDC5L, NCBP2, SNRPE, LSM7, USP39, PRPF19, HNRNPK, SF3A2, RBM22, HNRNPM, SF3B4, PUF60, SF3B2, PHF5A, SNRPF, ALYREF, SNRPA, HNRNPA1L2, PRPF4, PQBP1, WBP11, SNRNP200, LSM8, SNRPD3, HSPA1A, PRPF8, SART1, SNU13, HNRNPU, PRPF6, PLRG1, SN…
TCGA-UVM	TCGA-UVM	KEGG_LEUKOCYTE_TRANSENDOTHELIAL_MIGRATION	2.20679e-05	0.000148801	-0.454339	-1.89833	15	107	PIK3R3, RASSF5, PTPN11, NCF4, VCAM1, CYBB, ITGA4, ITGAL, RAPGEF4, VAV1, ITK, RAC2, PECAM1, RHOH, PIK3CG, PRKCA, NCF2, CXCL12, CXCR4, ITGB2, PIK3R5, MMP9, THY1, ITGAM, PRKCB, MMP2, JAM2, CLDN18, PRKCG, NCF1, CLDN5, MAPK12, CLDN11, MAPK11, CDH5, CYBA, JAM3, CTNNA2, CLDN4, ROCK1, CLDN23
ROMS	ROMS & TCGA-UVM	KEGG_HEMATOPOIETIC_CELL_LINEAGE	1.05106e-05	0.000248051	-0.494276	-2.04417	4	63	CSF1R, IL3RA, KIT, CD14, CSF2RA, ITGA5, ITGAM, CSF3R, CSF1, CD37, THPO, HLA-DRA, CD7, CD4, FCGR1A, HLA-DRB1, CR1, IL7, CD8A, CD3E, IL2RA, ITGA2B, FLT3LG, CD59, IL4R, ITGA4, CD3D, CD1D, ITGA6, CD33, CD2, ITGA1, ANPEP
ROMS	ROMS & TCGA-UVM	KEGG_LEISHMANIA_INFECTION	1.26095e-05	0.000270531	-0.495548	-2.05602	5	64	HLA-DQA1, HLA-DQA2, CYBA, ITGAM, NCF4, HLA-DMB, HLA-DRA, HLA-DOA, HLA-DPA1, MAPK11, PTPN6, HLA-DPB1, NCF2, IFNGR1, FCGR1A, FCGR3A, HLA-DRB1, CR1, ITGB2, C3, MARCKSL1, MAPK12, PTGS2, NCF1, MAPK3, ITGA4, HLA-DMA, JUN, NFKB1, PRKCB, NFKBIB, TGFB1, IL1B, FCGR2A, FCGR2C, JAK1
ROMS	ROMS	HALLMARK_G2M_CHECKPOINT	3.87297e-05	0.000761685	0.350365	1.72293	20	198	E2F3, INCENP, KIF23, STMN1, MCM3, KIF4A, PRPF4B, RACGAP1, CKS1B, ORC5, KIF15, BUB1, HMGB3, HNRNPU, PBK, TRAIP, CUL4A, CCNF, EXO1, MAPK14, SLC38A1, H2AFZ, HMGA1, ODC1, KIF11, MCM2, NCL, MNAT1, GINS2, LMNB1, NOLC1, SMC4, CBX1, CDC25A, HSPA8, E2F4, G3BP1, HUS1, MAD2L1, TPX2, PLK4, CDKN1B, ILF3, PRMT5, CDK1, CUL3, SLC7A5, RAD21, HMGN2, SRSF1, CDC6, TRA2B, PTTG1, BRCA2, SMC1A, MCM6, HIST1H2BK, BUB3, G…
TCGA-UVM	TCGA-UVM	HALLMARK_APOPTOSIS	0.000166654	0.00109251	-0.388385	-1.71034	126	156	DNAJC3, CD2, DPYD, IRF1, CASP1, CD14, BCL2L11, ISG20, BIRC3, PRF1, TGFB2, CD38, CYLD, GNA15, FAS, FASLG, GCH1, CASP4, LEF1, IL18, LUM, TAP1, TNFSF10, SOD2, FEZ1, STT3A-AS1, MMP2, DAP, GUCY2D, HMOX1, HGF, IFNGR1, DCN, IL1B, PLPPR4, PSEN2, CD69, CCNA1, CASP7, PEA15, F2R, EGR3, IL6, PDGFRB, SLC20A1, CDC25B, ANKH, TNF
TCGA-UVM	TCGA-UVM	HALLMARK_DNA_REPAIR	0.000251567	0.00158459	0.337572	1.67126	60	149	POLH, ZNRD1, POLR1C, POLD1, POLR2H, ADCY6, NELFE, GSDME, TSG101, SNAPC4, CETN2, SUPT5H, UMPS, RFC4, POLL, NELFB, USP11, IMPDH2, VPS37B, EIF1B, POLR2G, TP53, GTF3C5, NCBP2, PDE6G, SEC61A1, POLR1D, AAAS, GMPR2, RAE1, POLR2F, PDE4B, LIG1, RFC3, ALYREF, NT5C, ERCC2, SSRP1, NUDT9, MPC2, BCAP31, COX17, CLP1, XPC, GTF2F1, SAC3D1, ERCC1, CANT1, ARL6IP1
TCGA-UVM	ROMS & TCGA-UVM	HALLMARK_MYC_TARGETS_V1	0.000255145	0.00158459	0.307098	1.58389	53	200	HSP90AB1, LSM2, MRPS18B, H2AFZ, UBE2E1, EXOSC7, GLO1, RRP9, MCM2, RNPS1, TOMM70, APEX1, MCM7, SMARCC1, HNRNPA1, CDK2, RFC4, IMPDH2, SF3B3, HNRNPD, RPS10, SNRPB2, CNBP, HNRNPC, RPL14, RSL1D1, XRCC6, AIMP2, CCT4, NCBP2, LSM7, CDK4, RPL22, NPM1, RPS3, HSPD1, RPL34, TRIM28, PWP1, GNL3, PTGES3, SET, SNRPA, ACP1, MAD2L1, PHB2, MCM5, PPM1G, PA2G4, VDAC3, FBL, RACK1, PPIA, LDHA, PRPS2, RPS2, RPS5, SNRPD3…
TCGA-UVM	ROMS & TCGA-UVM	HALLMARK_MYC_TARGETS_V2	0.000301013	0.00182152	0.451545	1.88915	97	58	EXOSC5, BYSL, RRP9, PPRC1, DCTPP1, TBRG4, PUS1, WDR74, PPAN, AIMP2, CDK4, NPM1, RRP12, TMEM97, GRWD1, FARSA, HSPD1, RABEPK, GNL3, IMP4, MCM5, PA2G4, LAS1L, PES1, TCOF1, MYBBP1A, NOC4L, UNG
ROMS	ROMS & TCGA-UVM	HALLMARK_IL6_JAK_STAT3_SIGNALING	0.000107644	0.00195416	-0.439751	-1.89663	50	78	IL3RA, CD14, TNFRSF1B, CSF2RA, LTBR, CSF3R, CSF1, PIK3R5, TYK2, ACVRL1, FAS, IRF1, IL12RB1, IL2RG, IFNGR1, EBI3, MAP3K8, STAT3, IL7, HMOX1, LTB, IL2RA, CCR1, IL4R, TNFRSF1A, ITGA4, PLA2G2A, JUN
TCGA-UVM	TCGA-UVM	HALLMARK_GLYCOLYSIS	0.000445808	0.00257065	-0.356075	-1.61057	349	194	IDUA, PAM, P4HA2, GPC4, NASP, CHST6, SDC2, RPE, CHST2, ISG20, NT5E, SLC25A13, VCAN, KDELR3, AK3, TGFA, CXCR4, CHST1, GFPT1, TPBG, AK4, GLRX, B4GALT1, IL13RA1, SAP30, PGM2, HOMER1, DLD, DCN, KIF2A, PFKP, VLDLR, ME1, ME2, TGFBI, P4HA1, CHPF2, COL5A1, KIF20A, FUT8, ADORA2B, ABCB6, HS2ST1, STC1, AGL, B3GAT1, PGAM1, EGFR
TCGA-UVM	ROMS & TCGA-UVM	KEGG_TOLL_LIKE_RECEPTOR_SIGNALING_PATHWAY	0.000446597	0.00257065	-0.439913	-1.76862	313	84	PIK3R3, TRAF3, CD14, CXCL9, CCL5, CD86, IFNAR1, CCL4, TLR7, CXCL10, TLR8, MAP3K7, STAT1, PIK3CG, PIK3R5, MAP2K1, IFNAR2, IL1B, IRF5, CXCL11, IL6, MAPK12, MAPK11, TNF, LY96, MAP3K8, CCL3, MAPK10
ROMS	ROMS & TCGA-UVM	KEGG_COMPLEMENT_AND_COAGULATION_CASCADES	0.000173483	0.00292443	-0.508128	-1.97497	82	47	C1QA, F5, CFD, C1R, C1QC, C1QB, C5, SERPINE1, PLAU, C1S, C4B, C4A, LOC110384692, F13A1, CFH, F8, CR1, C3, CFB, C3AR1, PLAUR, CD59
ROMS	ROMS & TCGA-UVM	KEGG_CELL_ADHESION_MOLECULES_CAMS	0.000186128	0.00292841	-0.380011	-1.76599	86	120	NECTIN1, CLDN5, PTPRM, CADM1, HLA-DQA1, HLA-DQA2, NRXN2, NLGN1, ITGAM, HLA-DMB, HLA-DRA, HLA-DOA, ITGA8, CD6, HLA-DPA1, HLA-DPB1, SPN, CD4, SELPLG, HLA-A, SIGLEC1, JAM2, HLA-DRB1, CLDN4, NFASC, CDH5, CDH1, ITGB2, CD8A, SDC2, CD86, CNTNAP1, ITGAL, NEGR1, ITGA4, HLA-DMA, JAM3, CNTN1, ITGA6, HLA-C, HLA-B, CD2, CD99, CD226, CLDN11, SELP, ESAM, HLA-F, ICAM3, CLDN15, CDH3, PTPRC, CD8B, CDH15, NRCAM, CD…
TCGA-UVM	ROMS & TCGA-UVM	KEGG_B_CELL_RECEPTOR_SIGNALING_PATHWAY	0.000694295	0.00390128	-0.449798	-1.76587	479	73	PIK3R3, LYN, RASGRP3, PTPN6, VAV1, SYK, PPP3CB, BLNK, CARD11, NFATC2, RAC2, PIK3CG, DAPP1, PIK3R5, LILRB3, LOC102725035, LOC107987425, LOC107987462, PIK3AP1, PRKCB, MAP2K1, SOS1, NFATC4
ROMS	ROMS & TCGA-UVM	KEGG_CHEMOKINE_SIGNALING_PATHWAY	0.000326319	0.0048132	-0.342957	-1.66086	150	157	GRK4, GNB5, ARRB2, WAS, ADCY9, ADCY1, HRAS, ELMO1, PRKACA, PIK3R5, CXCL16, SHC2, DOCK2, PIK3CG, VAV1, LYN, RASGRP2, CRK, CXCL14, FOXO3, SHC1, RAC1, FGR, CXCL12, GRK3, GSK3A, CXCL2, PLCB2, GNG5, PLCB4, GNG8, ADCY2, GNG7, PRKX, CCL5, JAK3, PRKCZ, CCR10, HCK, STAT3, TIAM2, VAV2, CCL3, NCF1, CCR1, CCL18, CCL14, PIK3R3, GNAI2, MAPK3, ADCY3, NFKB1, PRKCB, CXCR4, NFKBIB, PIK3CD, SOS1, GNG4, CCL4, ROCK1,…
TCGA-UVM	TCGA-UVM	KEGG_PROXIMAL_TUBULE_BICARBONATE_RECLAMATION	0.000913152	0.00501172	-0.625065	-1.90228	562	22	ATP1B1, SLC38A3, ATP1A3, ATP1B2, SLC4A4, AQP1, CA2, ATP1A2, FXYD2, GLS, ATP1B3
ROMS	ROMS	HALLMARK_UNFOLDED_PROTEIN_RESPONSE	0.000382139	0.00530498	0.383844	1.73513	202	112	NFYA, VEGFA, PAIP1, NPM1, CKS1B, HSPA9, HSP90B1, PARN, BAG3, HSPA5, SSR1, NOP56, DNAJB9, HERPUD1, SDAD1, MTHFD2, CALR, TSPYL2, EIF4G1, XBP1, GEMIN4, EIF4A3, NOLC1, SLC30A5, RRP9, EXOC2, IFIT1, PDIA6, DCTN1, GOSR2, FKBP14, EXOSC10, SLC7A5, TTC37, EIF2AK3, EXOSC9, SLC1A4, SRPRB, SPCS1, TATDN2, NOP14, EDC4, EXOSC5, TARS, EIF4A2, POP4, ERO1A, ERN1, EIF2S1, DDX10, MTREX
TCGA-UVM	TCGA-UVM	KEGG_ALDOSTERONE_REGULATED_SODIUM_REABSORPTION	0.00109648	0.0058811	-0.534264	-1.83577	706	37	PIK3R3, ATP1B1, IGF1, PIK3CG, ATP1A3, PRKCA, ATP1B2, PIK3R5, PRKCB, PRKCG, HSD11B1, ATP1A2, HSD11B2, FXYD2, MAPK1, ATP1B3, NR3C2
TCGA-UVM	TCGA-UVM	KEGG_DILATED_CARDIOMYOPATHY	0.0011572	0.00606885	-0.42883	-1.7103	808	80	PLN, ITGA5, CACNG5, ADCY1, ITGA4, IGF1, TGFB2, SGCB, ACTC1, ADCY3, CACNB4, CACNA2D1, ADCY2, CACNG4, ITGA6, SGCD, DES, ITGA1, ITGAV, CACNB1, ADRB1, CACNA1D, CACNA1C, CACNA1S, TNF, ITGB8, CACNG3, ITGA8, ADCY4, DMD, CACNG7, ITGA11, ITGB3, CACNA2D3
TCGA-UVM	TCGA-UVM	HALLMARK_XENOBIOTIC_METABOLISM	0.00127337	0.00653295	-0.350069	-1.5673	987	178	PAPSS2, PGD, BCAT1, HES6, HACL1, IRF8, ESR1, ABCD2, IL1R1, MAN1A1, IGF1, TGFB2, PTGDS, ABCC3, RAP1GAP, ENTPD5, FAS, GCH1, ALDH2, MPP2, IGFBP4, CYP1A1, TMEM176B, ETS2, GAD1, FBP1, PTGES, NQO1, FMO3, PTGR1, SERPINE1, LEAP2, HMOX1, DDC, TTPA, CES1, HSD11B1, AP4B1, CYP17A1, CYFIP2, SAR1B, CA2, PSMB10, PGRMC1, COMT, CFB, GSTO1, AKR1C3, VTN, ABCC2, ENPEP, ACOX3, MTHFD1, CBR1, CYP2S1, AQP9, CD36, ARG2, …
TCGA-UVM	TCGA-UVM	KEGG_TYPE_II_DIABETES_MELLITUS	0.00140116	0.00703563	-0.505665	-1.79368	915	43	PIK3R3, SOCS2, PIK3CG, HK3, MTOR, PIK3R5, CACNA1G, PRKCE, KCNJ11, GCK, CACNA1D, MAFA, CACNA1C, SOCS3, ABCC8, TNF, HK1, MAPK10, HK2, MAPK1
ROMS	ROMS	KEGG_FC_EPSILON_RI_SIGNALING_PATHWAY	0.000599592	0.00786132	-0.432921	-1.81285	284	67	MAP2K2, FCER1G, HRAS, INPP5D, LAT, PIK3R5, PIK3CG, VAV1, LYN, MAP2K7, MAPK11, MAPK8, RAC1, RAC3, PRKCA, PLCG1, MAPK10, FCER1A, MAPK12, VAV2, PIK3R3, MAPK3, SYK, PLA2G2A, PRKCB, PIK3CD, SOS1, PDPK1, FYN, MAP2K6, LCP2, RAC2, PLA2G4B, PLA2G12A
TCGA-UVM	ROMS & TCGA-UVM	KEGG_FC_GAMMA_R_MEDIATED_PHAGOCYTOSIS	0.00163666	0.0080469	-0.406832	-1.6634	1165	93	PIK3R3, DOCK2, LYN, PLPP3, FCGR3A, PTPRC, VAV1, SYK, WAS, RAC2, ASAP3, PIK3CG, PRKCA, FCGR1A, PIK3R5, FCGR2A, FCGR2C, PRKCB, MAP2K1, ASAP1, PRKCE, DNM3, PRKCG, AMPH, NCF1
TCGA-UVM	TCGA-UVM	HALLMARK_APICAL_JUNCTION	0.0017053	0.00821326	-0.339844	-1.53533	1336	192	DLG1, PIK3R3, CD209, LAYN, VCAM1, PTPRC, ADAM23, CD86, ADAM9, SYK, CDK8, AMIGO2, TNFRSF11B, ACTC1, NEGR1, NFASC, RAC2, VCAN, PECAM1, NF1, SLIT2, ATP1A3, NECTIN3, NECTIN1, PPP2R2C, TRAF1, NEXN, MMP9, CDH11, THY1, ARHGEF6, B4GALT1, MMP2, NRXN2, MPZL2, MDK, CDH8, MAP3K20, CDH6, CLDN18, CDH1, TGFBI, ICAM2, CLDN5, TJP1, FLNC, CNTN1, EPB41L2, CLDN11, MAPK11, CADM2, KCNH2, CADM3, SLC30A3, INPPL1, RHOF, …
ROMS	ROMS & TCGA-UVM	KEGG_FC_GAMMA_R_MEDIATED_PHAGOCYTOSIS	0.000816148	0.0101374	-0.386626	-1.71814	384	92	SPHK2, ASAP3, WAS, INPP5D, FCGR2B, WASF2, LAT, PIK3R5, DOCK2, PIK3CG, VAV1, LYN, CRK, ASAP1, LIMK2, RAC1, DNM2, PRKCA, PLCG1, WASF1, FCGR1A, FCGR3A, HCK, PIP5K1C, MARCKSL1, ASAP2, VAV2, NCF1, PIK3R3, MAPK3, SYK, PRKCB, ARPC1B, CFL1, PIK3CD, ARPC1A, SPHK1, MARCKS, RAC2, PLA2G4B, FCGR2A, FCGR2C, PTPRC, LIMK1
ROMS	ROMS & TCGA-UVM	KEGG_B_CELL_RECEPTOR_SIGNALING_PATHWAY	0.000860055	0.0101487	-0.416017	-1.76675	407	72	MAP2K2, NFATC4, HRAS, CARD11, CD79B, RASGRP3, INPP5D, FCGR2B, PIK3R5, NFATC2, PIK3CG, VAV1, LYN, BLNK, PTPN6, RAC1, RAC3, PPP3CB, VAV2, PIK3R3, MAPK3, SYK, JUN, NFKB1, PRKCB, NFKBIB, PIK3CD, SOS1, LILRB3, LOC102725035, LOC107987425, LOC107987462
TCGA-UVM	TCGA-UVM	KEGG_MELANOMA	0.00227121	0.0107201	-0.451032	-1.70881	1536	60	PIK3R3, FGF12, IGF1, FGFR1, PDGFC, PIK3CG, MDM2, PIK3R5, MAP2K1, HGF, CDH1, FGF14, FGF13, PDGFRB, FGF18, EGFR, RB1, MET, FGF5, FGF1, MAPK1, CDKN1A
TCGA-UVM	TCGA-UVM	KEGG_PATHWAYS_IN_CANCER	0.00269864	0.0124878	-0.302952	-1.43555	2255	304	TPR, PIK3R3, TRAF3, KIT, RASSF5, LAMA1, LAMB1, CSF1R, FGF12, BIRC3, IGF1, TGFB2, FGFR1, RAC2, WNT5B, STAT1, FAS, FN1, FZD8, FASLG, PIK3CG, LEF1, FZD7, TGFA, PRKCA, RUNX1, LOC100506403, CSF3R, AXIN2, MDM2, WNT5A, PTGS2, DAPK2, STAT3, MTOR, PIK3R5, TRAF1, MMP9, ITGA6, GLI2, COL4A4, PRKCB, MAP2K1, MMP2, ELOC, SOS1, SPI1, HGF, EPAS1, ITGAV, CDH1, PRKCG, FGF14, NTRK1, PIAS1, CCNA1, FZD5, VEGFC, LAMC3,…
ROMS	ROMS & TCGA-UVM	KEGG_ASTHMA	0.00111668	0.0125494	-0.625183	-1.94111	541	19	HLA-DQA1, HLA-DQA2, FCER1G, HLA-DMB, HLA-DRA, HLA-DOA, HLA-DPA1, HLA-DPB1, HLA-DRB1, FCER1A, HLA-DMA
TCGA-UVM	TCGA-UVM	KEGG_ABC_TRANSPORTERS	0.00278582	0.0126433	-0.492305	-1.73812	1817	42	ABCB7, ABCB4, ABCG2, ABCD2, ABCC1, ABCC3, ABCA4, ABCA2, ABCC4, TAP1, ABCG4, ABCA7, ABCB6, ABCC12, ABCC8, ABCA8, ABCC2, ABCA6, ABCC9, ABCA5, ABCD4, TAP2, ABCB1, ABCD3
TCGA-UVM	TCGA-UVM	HALLMARK_HYPOXIA	0.00346201	0.0154158	-0.329303	-1.48948	2717	194	PAM, P4HA2, GPC4, CA12, SDC2, CHST2, S100A4, ISG20, HEXA, PDK1, KDELR3, F3, SLC2A3, PRKCA, NAGK, CXCR4, TNFAIP3, KIF5A, FBP1, TPBG, AK4, GLRX, CAVIN3, PYGM, SAP30, SERPINE1, HMOX1, PGM2, CP, NDST2, DCN, PFKP, TGM2, VLDLR, RBPJ, TGFBI, P4HA1, RORA, GCK, TPST2, COL5A1, IL6, ADORA2B, ANXA2, STC1, PLAC8, CCN2, ACKR3, SLC2A5, HK1, EGFR, PPARGC1A, GPC1, BCAN, TPD52, HK2, GPC3, CDKN1A, NOCT, ERO1A, PDK3…
TCGA-UVM	TCGA-UVM	KEGG_GAP_JUNCTION	0.00395964	0.0173051	-0.40009	-1.60852	2783	84	HTR2B, ADCY1, TUBA4A, ADCY3, LPAR1, PDGFC, GUCY1B1, ADCY2, PRKCA, GJD2, GUCY1A1, ITPR2, PRKCB, MAP2K1, SOS1, MAP3K2, ADRB1, PRKCG, GUCY1A2, DRD1, TJP1, TUBB3, PDGFRB, TUBB1, EGFR, TUBB2B, ADCY4, PRKG2, MAPK1, TUBA8, GJA1, TUBAL3, NRAS, ADCY8, PLCB2, GNAS, PLCB4, ADCY5, HTR2A, PDGFRA, ITPR1, DRD2, EGF, GRM1, GRM5
TCGA-UVM	TCGA-UVM	HALLMARK_ANGIOGENESIS	0.00512435	0.0219881	-0.51598	-1.71644	3259	32	JAG2, S100A4, MSX1, FGFR1, NRP1, VCAN, LUM, JAG1, ITGAV, STC1, SLCO2A1, C3orf36, VTN, PRG2, COL3A1, KCNJ8
TCGA-UVM	TCGA-UVM	KEGG_APOPTOSIS	0.00528379	0.0221833	-0.39524	-1.58591	3709	83	PIK3R3, BIRC3, IL1R1, PPP3CB, CSF2RB, FAS, FASLG, PIK3CG, TNFSF10, IRAK3, PIK3R5, CASP10, IL1B, NTRK1, PRKAR2B, CASP7, ATM, IRAK2, EXOG, NGF, TNFRSF10D, TNF, CYCS, AIFM1, CFLAR, PPP3R1, PPP3CC, BCL2L1, XIAP, IRAK1, TNFRSF1A, CAPN2, ENDOD1, PIK3R1, NFKB1, CHUK, IRAK4, TNFRSF10A, TNFRSF10B, BID
TCGA-UVM	TCGA-UVM	KEGG_HYPERTROPHIC_CARDIOMYOPATHY_HCM	0.00545183	0.0221833	-0.407161	-1.60234	3775	74	ITGA5, CACNG5, ITGA4, IGF1, TGFB2, SGCB, ACTC1, PRKAA2, CACNB4, CACNA2D1, ACE, CACNG4, ITGA6, SGCD, DES, ITGA1, ITGAV, CACNB1, CACNA1D, IL6, CACNA1C, CACNA1S, TNF, ITGB8, CACNG3, ITGA8, DMD, CACNG7, ITGA11, ITGB3, CACNA2D3, PRKAA1, ITGA2, TNNC1, CACNA2D2
TCGA-UVM	ROMS & TCGA-UVM	KEGG_MAPK_SIGNALING_PATHWAY	0.00543582	0.0221833	-0.308157	-1.42865	4403	243	PTPN7, CACNG5, CD14, RASGRP3, FGF12, IL1R1, PPP3CB, RPS6KA2, TGFB2, NFATC2, FGFR1, RAC2, MAP3K7, FAS, NF1, FASLG, IL1R2, RASGRP1, CACNB4, CACNA1I, CACNA2D1, PRKCA, NTRK2, CACNG4, RASGRP2, RASGRF1, RASGRF2, PRKCB, CACNA1G, MAP2K1, SOS1, MAP3K20, NFATC4, CACNB1, MAP3K2, IL1B, PRKCG, FGF14, NTRK1, MAP3K6, MRAS, CACNA1D, MAPT, MECOM, FLNC, CACNA1C, FGF13, MAPK12, NGF, PDGFRB, FGF18, NLK, CDC25B, MAPK…
ROMS	ROMS	KEGG_BASAL_TRANSCRIPTION_FACTORS	0.00227932	0.0244509	0.518067	1.81882	1181	32	TAF9, TAF7, GTF2IRD1, TAF1, GTF2F2, TAF5L, GTF2E1, GTF2E2, GTF2H1
ROMS	ROMS & TCGA-UVM	KEGG_AUTOIMMUNE_THYROID_DISEASE	0.00240901	0.0247186	-0.5254	-1.824	1162	29	HLA-DQA1, HLA-DQA2, HLA-DMB, FAS, HLA-DRA, HLA-DOA, HLA-DPA1, HLA-DPB1, PRF1, HLA-A, HLA-DRB1, CD86, HLA-DMA, HLA-C, HLA-B, TG, HLA-F, FASLG, CTLA4, CD28, HLA-E, GZMB, HLA-DRB5
TCGA-UVM	TCGA-UVM	KEGG_NOD_LIKE_RECEPTOR_SIGNALING_PATHWAY	0.00648098	0.0259239	-0.430543	-1.6208	4370	58	CASP1, CCL5, BIRC3, MEFV, NOD2, MAP3K7, NLRP1, IL18, NLRP3, PSTPIP1, TNFAIP3, CCL13, CASP5, CARD9, NLRC4, IL1B, IL6, MAPK12, MAPK11, TNF, CCL2, MAPK10, MAPK1, NAIP, CXCL2, HSP90AA1, TAB2, CXCL8, CXCL1, MAPK9
ROMS	ROMS	KEGG_AMINOACYL_TRNA_BIOSYNTHESIS	0.00286213	0.0270185	0.473458	1.76121	1489	41	DARS2, AARS2, NARS2, FARS2, EARS2, GARS, MARS2, VARS, IARS2, NARS, RARS, MARS, PARS2, CARS2, TARSL2, YARS2, KARS, AARS, CARS, WARS2, TARS, HARS, LARS2, MTFMT, PSTK
ROMS	ROMS	KEGG_GNRH_SIGNALING_PATHWAY	0.00285731	0.0270185	-0.36985	-1.62723	1348	87	MAP2K2, ADCY9, ADCY1, HRAS, MAP3K4, GNAQ, PRKACA, ITPR2, MAP2K7, MAPK11, MAPK8, PRKCA, MAPK10, PLCB2, PLCB4, ADCY2, CAMK2G, MAP3K2, GNA11, PRKX, MAPK12, MAP3K3, MAPK3, ADCY3, PLA2G2A, JUN, PRKCB, ITPR1, CALM3, SOS1
TCGA-UVM	TCGA-UVM	HALLMARK_NOTCH_SIGNALING	0.00705247	0.0275002	-0.511171	-1.68813	4472	31	CUL1, FZD7, PRKCA, DTX1, WNT5A, SAP30, JAG1, PSEN2, FZD5, HES1, NOTCH3, DTX4, LFNG
TCGA-UVM	TCGA-UVM	KEGG_ECM_RECEPTOR_INTERACTION	0.00710811	0.0275002	-0.394295	-1.569	4958	79	SV2B, THBS2, ITGA5, SDC2, LAMA1, LAMB1, ITGA4, FN1, ITGA6, COL4A4, SV2C, ITGA1, RELN, ITGAV, LAMC3, COL5A1, LAMC1, COL6A2, ITGB8, COL1A1, ITGA8, COL4A1, ITGA11, COL4A6, VTN, ITGB3, TNC, COL3A1, TNR, COL4A2, COL5A3, ITGA2, CD36
TCGA-UVM	TCGA-UVM	KEGG_GLIOMA	0.00776426	0.029275	-0.416709	-1.59319	5283	63	PIK3R3, IGF1, CALM2, SHC3, PIK3CG, TGFA, PRKCA, MDM2, MTOR, PIK3R5, PRKCB, MAP2K1, SOS1, PRKCG, PDGFRB, CALM1, CALML6, EGFR, RB1, MAPK1, SHC1, CDKN1A
TCGA-UVM	TCGA-UVM	KEGG_NUCLEOTIDE_EXCISION_REPAIR	0.00781494	0.029275	0.418989	1.64111	2705	43	POLD1, CDK7, CETN2, RFC4, RPA1, LIG1, RFC3, ERCC2, XPC, ERCC1, RAD23A, ERCC3, POLD4, POLD2, MNAT1, XPA, POLE3, GTF2H4
ROMS	ROMS & TCGA-UVM	KEGG_GRAFT_VERSUS_HOST_DISEASE	0.00332664	0.0300645	-0.51653	-1.79321	1605	29	HLA-DQA1, HLA-DQA2, HLA-DMB, FAS, HLA-DRA, HLA-DOA, HLA-DPA1, HLA-DPB1, PRF1, HLA-A, HLA-DRB1, CD86, HLA-DMA, HLA-C, HLA-B, HLA-F, IL1B, FASLG, CD28, HLA-E, TNF, GZMB, HLA-DRB5
ROMS	ROMS	KEGG_MISMATCH_REPAIR	0.00343958	0.0300645	0.56244	1.81721	1775	23	MSH2, POLD1, RFC4, MSH6, EXO1, PMS2, RPA1, SSBP1
TCGA-UVM	TCGA-UVM	KEGG_REGULATION_OF_ACTIN_CYTOSKELETON	0.00846653	0.0312203	-0.316821	-1.43132	6637	192	RDX, IQGAP1, PIK3R3, ITGA5, CD14, BDKRB2, NCKAP1L, ITGA4, ITGAX, ITGAL, FGF12, VAV1, WAS, FGFR1, RAC2, FN1, PDGFC, PIK3CG, IQGAP2, ITGB2, PIK3R5, ITGA6, ITGAM, ARHGEF6, MAP2K1, SOS1, ITGA1, CHRM3, ITGAV, FGD3, PAK6, BUB1B-PAK6, FGF14, DOCK1, MRAS, CYFIP2, F2R, FGF13, DIAPH2, PPP1R12A, PDGFRB, PIP5K1B, FGF18, ITGB8, ITGA8, BDKRB1, EGFR, ROCK1, ITGA11, FGF5, FGF1, ITGB3, MAPK1
ROMS	ROMS & TCGA-UVM	KEGG_ALLOGRAFT_REJECTION	0.0037347	0.0314782	-0.513258	-1.78185	1802	29	HLA-DQA1, HLA-DQA2, HLA-DMB, FAS, HLA-DRA, HLA-DOA, HLA-DPA1, HLA-DPB1, PRF1, HLA-A, HLA-DRB1, CD86, HLA-DMA, HLA-C, HLA-B, HLA-F, FASLG, CD28, HLA-E, TNF, GZMB, HLA-DRB5
ROMS	ROMS & TCGA-UVM	KEGG_MAPK_SIGNALING_PATHWAY	0.00402381	0.0327455	-0.279882	-1.43016	1828	234	RPS6KA2, MAP2K2, CACNB1, CD14, NFATC4, ARRB2, MAPT, RASGRP4, HRAS, TAOK2, MAPK8IP3, RASGRP3, MAP3K4, PRKACA, MAPK8IP1, NFATC2, NFKB2, RASGRP2, FAS, BDNF, CRK, MAP2K7, MAP3K6, MAPK11, RELB, MAPK8, JUND, RAC1, RAC3, PRKCA, MKNK1, PPP3CB, CACNB4, FGF12, MAP3K20, DUSP14, RPS6KA5, PTPN7, MAPK10, FLNC, FGF2, CACNA2D2, RPS6KA4, MAP3K2, FGF13, PRKX, PDGFRB, STK4, MAP3K8, MAP3K12, RASGRF2, FGF18, MAPK12, …
ROMS	ROMS & TCGA-UVM	KEGG_T_CELL_RECEPTOR_SIGNALING_PATHWAY	0.00456855	0.0347799	-0.347468	-1.56361	2148	99	MAP2K2, NFATC4, HRAS, CARD11, LAT, PIK3R5, NFATC2, PIK3CG, VAV1, DLG1, MAP2K7, MAPK11, PTPN6, ZAP70, PLCG1, PPP3CB, CD4, LCK, MAP3K8, PAK6, BUB1B-PAK6, CD8A, GRAP2, CD3E, MAPK12, VAV2, PIK3R3, MAPK3, CD3D, JUN, NFKB1, NFKBIB, PIK3CD, SOS1, PDPK1, FYN, MAP3K14, CD247, PAK4, LCP2
ROMS	ROMS & TCGA-UVM	KEGG_TOLL_LIKE_RECEPTOR_SIGNALING_PATHWAY	0.00444762	0.0347799	-0.364818	-1.59489	2101	84	MAP2K2, CD14, IRF5, PIK3R5, TLR7, PIK3CG, TICAM2, MAP2K7, MAPK11, MAPK8, TICAM1, RAC1, TLR5, TRAF3, MAPK10, TIRAP, CCL5, MAP3K8, CD86, MAPK12, CCL3, PIK3R3, IKBKE, IFNAR2, MAPK3, JUN, NFKB1, PIK3CD, CCL4, TBK1, MAP2K6, IFNAR1, IL1B
TCGA-UVM	TCGA-UVM	KEGG_VASCULAR_SMOOTH_MUSCLE_CONTRACTION	0.00996528	0.0361816	-0.365258	-1.50804	7154	99	ADCY1, KCNMB4, CALM2, ADCY3, MYL6B, EDNRA, GUCY1B1, ADCY2, PRKCA, GUCY1A1, ITPR2, KCNMB1, PRKCB, MAP2K1, PRKCE, PPP1R12B, PRKCG, GUCY1A2, CALCRL, CACNA1D, CACNA1C, ADORA2B, PPP1R12A, KCNMA1, CALM1, CACNA1S, CALML6, PLA2G2A, ADCY4, ROCK1, PLA2G2D, MAPK1, ACTA2, MRVI1, RAMP3, ARHGEF12, ADCY8, PLCB2, NPR1, PLA2G4A, GNAS, PLCB4, NPR2, ADCY5
ROMS	ROMS	KEGG_RNA_DEGRADATION	0.00554105	0.0408652	0.411552	1.64429	2902	57	HSPA9, PAPOLG, PARN, HSPD1, LSM2, CNOT7, CNOT8, PAPOLB, CNOT10, XRN2, EXOSC10, ENO3, TTC37, LSM3, C1D, EXOSC9, EXOSC7, LSM5, EDC4, EXOSC5, MTREX, LSM8, CNOT9, PATL1, LSM1, CNOT6L, ZCCHC7, ENO2
ROMS	ROMS	KEGG_PHOSPHATIDYLINOSITOL_SIGNALING_SYSTEM	0.00614557	0.0439501	-0.378135	-1.59691	2916	70	CDIPT, INPP5D, PIK3R5, ITPR2, PIK3CG, INPP4A, INPP5B, PIP4K2A, DGKA, PIK3C2A, PRKCA, PLCG1, PLCB2, PLCB4, PTEN, DGKZ, PIP5K1C, INPPL1, PIK3R3, ITPKA, PRKCB, IMPA1, ITPR1, DGKD, CALM3, PIK3CD
TCGA-UVM	TCGA-UVM	KEGG_PRION_DISEASES	0.0126561	0.045255	-0.502329	-1.63428	7986	29	C1QC, C1QB, CCL5, C1QA, MAP2K1, IL1B, NCAM1, STIP1, IL6, LAMC1

## Sheet: Supplementary table S5
	Gene information			DESeq2 Output
Cohort	SYMBOL	ENSEMBL	knownCancerGene	baseMean	log2FoldChange	lfcSE	pvalue	padj	stat	weight	coef
Combined	MCF2	ENSG00000101977.21	FALSE	140.979	2.89847	0.98074	4.97058e-05	0.0158856	4.05701	1.45942	Group_SF3B1_Early_Metastatis_vs_SF3B1_Late_Metastatis
Combined	SCAP	ENSG00000114650.20	FALSE	2180.69	-1.27441	0.365591	5.67143e-05	0.0173051	-4.02608	1.44744	Group_SF3B1_Early_Metastatis_vs_SF3B1_Late_Metastatis
Combined	RGS2	ENSG00000116741.8	FALSE	245.497	1.80822	0.543806	8.93939e-05	0.0259953	3.91771	1.43513	Group_SF3B1_Early_Metastatis_vs_SF3B1_Late_Metastatis
Combined	TTR	ENSG00000118271.10	FALSE	51.5514	3.46403	1.10234	4.58288e-05	0.0146587	4.07594	1.48821	Group_SF3B1_Early_Metastatis_vs_SF3B1_Late_Metastatis
Combined	PLVAP	ENSG00000130300.9	FALSE	498.49	-1.30379	0.453683	9.72923e-05	0.0273035	-3.89725	1.44744	Group_SF3B1_Early_Metastatis_vs_SF3B1_Late_Metastatis
Combined	PLVAP	ENSG00000130592.15	FALSE	87.8007	-2.29794	0.508191	1.65269e-06	0.000749391	-4.79183	1.48821	Group_SF3B1_Early_Metastatis_vs_SF3B1_Late_Metastatis
Combined	CSRNP1	ENSG00000144655.15	FALSE	131.95	-1.12417	0.38746	0.000145514	0.0373501	-3.7986	1.44744	Group_SF3B1_Early_Metastatis_vs_SF3B1_Late_Metastatis
Combined	TAGLN	ENSG00000149591.16	FALSE	280.891	-0.812202	0.266389	0.000125764	0.0328161	-3.83461	1.45942	Group_SF3B1_Early_Metastatis_vs_SF3B1_Late_Metastatis
Combined	DNAAF1	ENSG00000154099.18	FALSE	44.5714	1.2897	0.4107	0.000165144	0.0407637	3.76712	1.43513	Group_SF3B1_Early_Metastatis_vs_SF3B1_Late_Metastatis
Combined	RADIL	ENSG00000157927.16	FALSE	241.996	1.88959	0.499717	2.07939e-05	0.00707792	4.25619	1.49876	Group_SF3B1_Early_Metastatis_vs_SF3B1_Late_Metastatis
Combined	BTG2	ENSG00000159388.6	TRUE	219.761	-1.15621	0.36297	7.14644e-05	0.0204597	-3.97136	1.49876	Group_SF3B1_Early_Metastatis_vs_SF3B1_Late_Metastatis
Combined	ABHD6	ENSG00000163686.14	FALSE	219.124	-1.44516	0.517143	2.1198e-05	0.00707792	-4.25188	1.49876	Group_SF3B1_Early_Metastatis_vs_SF3B1_Late_Metastatis
Combined	PDGFA	ENSG00000197461.13	FALSE	660.953	1.04234	0.320712	2.03388e-05	0.00707792	4.26114	1.43513	Group_SF3B1_Early_Metastatis_vs_SF3B1_Late_Metastatis
Combined	AC007318.2	ENSG00000273763.2	FALSE	22.1128	2.38299	0.74295	2.48981e-05	0.00822074	4.21572	1.48821	Group_SF3B1_Early_Metastatis_vs_SF3B1_Late_Metastatis

## Sheet: Supplementary table S6
																Read-counts
groupID	featureID	geneName	tag	tsl	locationDEXSeq	locationGTF	type	log2FoldChange (SF3B1mut vs. SF3B1wt)	Diff. In TCGA-UVM	Known Cancer Gene	exonBaseMean	dispersion	stat	p	adjusted p	S01	S02	S03	S04	S05	S06	S07	S08	S09	S10	S11	S12	S13	S14	S15	S16	S17	S18	S19	S20	S21	S22	S23	S24	S25	S26
ENSG00000004700.16	E007	RECQL	CCDS	2	chr12_21474980_21474995_RECQL	chr12_21474841_21474979_RECQL	Other	2.67562	TRUE	FALSE	1.00514	0.130626	14.2843	0.000157172	0.0272296	0	2	0	0	1	1	0	1	6	2	1	3	4	0	3	1	0	4	0	0	0	0	1	0	0	0
ENSG00000004766.17	E068	VPS50	NA	5	chr7_93356079_93356080_VPS50	chr7_93355891_93356078_VPS50	Other	-1.90079	FALSE	FALSE	3.52535	0.230799	13.137	0.000289528	0.037548	4	6	6	5	1	2	6	0	2	0	3	1	2	6	1	1	2	3	1	3	2	4	9	7	0	12
ENSG00000005156.11	E029	LIG3	retained_intron_CDS	2	chr17_34994187_34994253_LIG3	chr17_34994187_34994431_LIG3	Other	-2.96406	TRUE	FALSE	1.07608	0.0744708	14.8532	0.000116211	0.0232783	1	5	4	1	0	0	0	0	1	0	0	0	0	0	0	0	2	0	0	2	1	2	3	6	3	0
ENSG00000005156.11	E031	LIG3	retained_intron_CDS	2	chr17_34994275_34994275_LIG3	chr17_34994187_34994431_LIG3	Other	2.18019	TRUE	FALSE	1.50641	0.0672642	17.323	3.1535e-05	0.0111571	1	1	1	0	0	0	0	4	3	1	5	3	1	1	1	6	4	5	0	0	0	2	0	2	2	0
ENSG00000005156.11	E059	LIG3	retained_intron_CDS	2	chr17_35004273_35004372_LIG3	chr17_35002668_35004804_LIG3	Other	-0.753131	FALSE	FALSE	24.1625	0.0307491	19.9663	7.8818e-06	0.00451215	6	36	52	22	51	23	22	30	41	16	10	12	8	14	5	19	20	38	18	15	16	38	60	78	40	15
ENSG00000005187.12	E031	ACSM3	CCDS	1	chr16_20784984_20785049_ACSM3	chr16_20784984_20785107_ACSM3	Other	2.62315	FALSE	FALSE	1.06325	0.0563568	12.3296	0.000445829	0.0457506	0	0	0	0	3	0	0	0	7	5	4	0	2	6	2	1	1	3	1	0	0	0	0	0	0	0
ENSG00000005483.20	E040	KMT2E	basic	5	chr7_105090009_105090126_KMT2E	chr7_105090009_105090126_KMT2E	Other	-1.78432	FALSE	TRUE	33.4929	0.140792	19.5716	9.68971e-06	0.00519707	70	19	9	21	16	20	25	9	12	18	11	14	5	11	14	26	31	2	10	47	49	45	14	24	29	128
ENSG00000005483.20	E070	KMT2E	CCDS	1	chr7_105114085_105114085_KMT2E	chr7_105111825_105114084_KMT2E	Other	-1.82856	FALSE	TRUE	11.279	0.189851	12.6702	0.000371521	0.0420946	19	5	3	12	12	8	7	1	2	10	2	3	3	4	4	8	9	4	6	11	24	6	0	24	19	37
ENSG00000006530.17	E066	AGK	RNA_Seq_supported_only	0	chr7_141654059_141654072_AGK	chr7_141651525_141654231_AGK	Other	-1.38593	FALSE	FALSE	9.30381	0.161997	11.9327	0.000551584	0.0499393	11	9	5	11	16	9	6	5	8	4	6	5	5	2	8	5	6	2	19	20	8	7	9	12	6	12
ENSG00000007392.16	E025	LUC7L	NA	5	chr16_208601_208632_LUC7L	chr16_208601_208664_LUC7L	Other	-0.996698	TRUE	FALSE	17.0619	0.116929	14.5885	0.000133725	0.0252538	12	18	12	10	11	5	45	11	16	25	0	15	1	2	13	19	17	2	2	22	14	14	18	42	16	43
ENSG00000008083.14	E015	JARID2	CCDS	1	chr6_15507346_15507416_JARID2	chr6_15507346_15507416_JARID2	Other	0.782494	FALSE	FALSE	11.8665	0.0345601	12.0897	0.000507024	0.0485587	0	13	7	2	4	4	2	14	49	24	36	15	54	32	13	9	25	33	20	3	3	2	5	14	2	0
ENSG00000008853.16	E026	RHOBTB2	CCDS	5	chr8_23020193_23020199_RHOBTB2	chr8_23017252_23020192_RHOBTB2	Other	-2.39086	TRUE	FALSE	12.7359	0.414637	24.2381	8.51331e-07	0.000874408	12	13	3	20	26	10	19	2	6	10	8	12	3	4	20	13	22	16	6	11	11	13	7	13	9	12
ENSG00000010072.16	E014	SPRTN	CCDS	1	chr1_231352610_231352754_SPRTN	chr1_231351304_231353132_SPRTN	Other	1.20755	FALSE	FALSE	2.57754	0.0894632	12.2627	0.000462104	0.0465603	4	0	3	0	0	1	2	6	11	2	2	6	7	8	0	5	3	4	4	0	1	0	1	0	4	0
ENSG00000010165.20	E017	EEF1AKNMT	CCDS	1	chr1_171792017_171792235_EEF1AKNMT	chr1_171792017_171792235_EEF1AKNMT	Other	2.26377	FALSE	FALSE	1.52212	0.0374123	14.7259	0.000124327	0.0242057	1	1	1	0	0	0	0	0	4	3	6	0	12	7	0	2	3	7	5	0	0	0	2	0	0	0
ENSG00000010270.13	E025	STARD3NL	CCDS	5	chr7_38230380_38230381_STARD3NL	chr7_38229923_38230379_STARD3NL	Other	-2.13317	FALSE	FALSE	4.31839	0.343208	12.8898	0.000330373	0.0400552	2	4	2	6	5	7	5	3	1	3	0	0	1	1	1	2	3	0	11	7	1	5	2	11	14	7
ENSG00000010361.13	E001	FUZ	Acceptor shortening	2	chr19_49806869_49806889_FUZ	chr19_49806869_49807327_FUZ	Novel splicing aberration (Acceptor)	-1.07454	FALSE	FALSE	36.0426	0.109705	12.8756	0.000332893	0.0402255	41	25	24	35	46	44	47	21	19	36	5	31	13	24	30	30	46	27	21	30	57	42	50	40	34	43
ENSG00000010361.13	E002	FUZ	Acceptor shortening	2	chr19_49806890_49806892_FUZ	chr19_49806869_49807327_FUZ	Novel splicing aberration (Acceptor)	-1.09344	FALSE	FALSE	33.3524	0.1001	13.479	0.000241252	0.0339331	40	20	24	29	41	38	45	17	19	33	6	32	13	23	28	23	41	26	18	31	51	36	44	38	34	43
ENSG00000010361.13	E003	FUZ	Acceptor shortening	2	chr19_49806893_49806896_FUZ	chr19_49806869_49807327_FUZ	Novel splicing aberration (Acceptor)	-1.13324	FALSE	FALSE	33.1544	0.101448	14.5538	0.000136215	0.0254403	39	20	23	30	41	38	45	16	19	33	6	32	12	23	28	23	39	26	15	31	52	36	44	40	34	43
ENSG00000011132.12+ENSG00000267138.1	E013	APBA3	CCDS	1	chr19_3752820_3752990_APBA3	chr19_3752820_3752990_APBA3	Other	1.00838	FALSE	FALSE	3.48158	0.0278991	12.9005	0.000328495	0.0398856	0	1	5	0	2	1	2	2	5	9	4	7	9	4	4	5	6	6	4	1	4	6	3	10	4	0
ENSG00000011243.18	E004	AKAP8L	CCDS	1	chr19_15380613_15380642_AKAP8L	chr19_15380517_15380612_AKAP8L	Other	1.36282	TRUE	FALSE	11.0074	0.238551	12.1975	0.000478529	0.0472921	8	3	1	4	0	2	4	26	13	27	4	27	3	13	15	23	19	10	7	17	7	9	0	11	1	15
ENSG00000011260.14	E003	UTP18	CCDS	1	chr17_51266182_51266280_UTP18	chr17_51266182_51266280_UTP18	Other	1.42841	FALSE	FALSE	3.99268	0.0684521	17.568	2.77221e-05	0.0102673	0	1	13	1	0	0	1	2	8	8	11	4	16	13	3	4	3	24	16	1	0	2	3	5	0	0
ENSG00000011260.14	E026	UTP18	cds_start_NF	3	chr17_51297879_51297929_UTP18	chr17_51297782_51297878_UTP18	Other	-2.10406	FALSE	FALSE	7.82463	0.253412	14.3356	0.000152942	0.0269136	7	2	3	12	9	7	5	1	12	8	5	2	2	5	3	4	1	5	6	10	14	5	4	18	8	26
ENSG00000011454.17+ENSG00000188394.6	E054	RABGAP1	NA	3	chr9_123097754_123097845_RABGAP1	chr9_123097741_123097753_RABGAP1	Other	-0.994259	FALSE	FALSE	7.16662	0.073172	12.0944	0.000505748	0.0484827	2	5	23	4	11	0	3	10	4	17	6	2	25	3	6	4	5	15	1	1	7	11	10	20	15	8
ENSG00000013306.16	E033	SLC25A39	CCDS	1	chr17_44322529_44322552_SLC25A39	chr17_44322419_44322528_SLC25A39	Other	1.14334	FALSE	FALSE	11.3302	0.0873914	15.5704	7.94899e-05	0.0187821	2	8	15	8	11	5	7	4	27	14	35	14	29	27	9	7	14	46	21	5	8	0	27	11	7	0
ENSG00000015133.19	E001	CCDC88C	CCDS	5	chr14_91271323_91271324_CCDC88C	chr14_91271323_91272627_CCDC88C	Other	-2.39919	FALSE	FALSE	1.10872	0.0886744	13.5879	0.000227649	0.0331257	0	0	0	4	2	1	2	1	0	2	0	0	0	0	2	2	0	1	0	2	1	0	2	2	0	2
ENSG00000020426.11+ENSG00000258892.1+ENSG00000139974.15	E015	MNAT1	CCDS	1	chr14_60818722_60818760_MNAT1	chr14_60818722_60818847_MNAT1	Other	2.34374	TRUE	FALSE	3.87219	0.266018	19.1216	1.22647e-05	0.00604715	0	0	6	4	1	1	3	3	8	12	15	2	14	14	1	1	8	8	12	0	0	0	10	1	0	4
ENSG00000020426.11+ENSG00000258892.1+ENSG00000139974.15	E016	MNAT1	CCDS	1	chr14_60818761_60818847_MNAT1	chr14_60818722_60818847_MNAT1	Other	2.21035	TRUE	FALSE	5.76848	0.322508	15.146	9.95096e-05	0.0216	0	2	12	6	3	1	2	5	11	16	23	2	25	27	1	2	10	9	14	3	0	0	15	3	0	3
ENSG00000020426.11+ENSG00000258892.1+ENSG00000139974.15	E020	MNAT1	cds_start_NF	3	chr14_60968229_60968397_MNAT1	chr14_60968229_60968397_MNAT1	Other	1.22873	FALSE	FALSE	10.9048	0.080815	16.8154	4.11969e-05	0.0129978	4	6	12	12	8	7	4	14	11	27	21	11	13	26	7	18	10	15	12	7	7	5	10	20	0	17
ENSG00000020426.11+ENSG00000258892.1+ENSG00000139974.15	E070	SLC38A6	CCDS	1	chr14_61051787_61051814_SLC38A6	chr14_61051787_61051931_SLC38A6	Other	-0.909414	FALSE	FALSE	18.4444	0.0540499	15.493	8.28116e-05	0.0192952	7	7	10	9	16	17	24	9	9	14	2	4	10	7	19	9	13	4	17	39	26	19	33	63	18	41
ENSG00000020426.11+ENSG00000258892.1+ENSG00000139974.15	E071	SLC38A6	CCDS	1	chr14_61051815_61051885_SLC38A6	chr14_61051787_61051931_SLC38A6	Other	-0.896555	FALSE	FALSE	21.8114	0.0802232	13.1659	0.000285093	0.0372681	15	14	8	11	17	15	18	12	9	14	1	5	12	5	20	13	19	9	20	34	26	28	36	81	31	56
ENSG00000020426.11+ENSG00000258892.1+ENSG00000139974.15	E072	SLC38A6	CCDS	1	chr14_61051886_61051931_SLC38A6	chr14_61051787_61051931_SLC38A6	Other	-0.90983	FALSE	FALSE	20.0395	0.0630932	14.5708	0.000134988	0.0253206	14	11	11	13	12	10	15	12	8	12	2	5	12	7	19	10	20	6	15	27	26	29	34	81	31	51
ENSG00000020426.11+ENSG00000258892.1+ENSG00000139974.15	E076	SLC38A6	NA	4	chr14_61052349_61052445_SLC38A6	chr14_61052006_61052459_SLC38A6	Other	-1.49196	FALSE	FALSE	5.1912	0.0704648	14.0206	0.00018082	0.029356	1	3	2	6	0	4	9	2	2	0	2	2	1	4	5	1	1	2	2	7	6	3	10	15	15	18
ENSG00000021300.14	E047	PLEKHB1	CCDS	2	chr11_73661721_73661734_PLEKHB1	chr11_73661466_73661720_PLEKHB1	Other	0.914595	FALSE	FALSE	4.94346	0.0255656	15.2536	9.39982e-05	0.0208864	0	4	8	15	3	0	0	8	2	8	8	3	1	7	7	3	4	6	25	8	4	2	9	1	1	0
ENSG00000025156.12	E004	HSF2	CCDS	1	chr6_122412637_122412764_HSF2	chr6_122412637_122412764_HSF2	Other	2.15978	FALSE	FALSE	1.01601	0.0794899	12.2634	0.000461918	0.0465603	0	1	3	0	0	0	0	0	2	0	8	0	4	3	0	3	2	3	3	0	0	0	1	0	1	0
ENSG00000025293.17	E010	PHF20	CCDS	1	chr20_35801491_35801605_PHF20	chr20_35801491_35801522_PHF20	Other	2.29759	FALSE	FALSE	4.70444	0.471717	12.6651	0.000372554	0.042143	2	0	9	4	1	5	0	8	7	5	4	2	29	32	0	3	9	6	10	4	2	5	3	1	1	0
ENSG00000025293.17	E013	PHF20	NA	3	chr20_35842573_35842744_PHF20	chr20_35842573_35842744_PHF20	Other	3.19365	FALSE	FALSE	1.29527	0.392418	21.7738	3.06767e-06	0.00233042	1	0	5	1	0	0	0	2	3	2	3	0	7	6	1	3	2	5	2	0	0	0	0	0	0	0
ENSG00000026508.18	E100	CD44	CCDS	1	chr11_35229469_35229666_CD44	chr11_35229129_35229468_CD44	Other	-0.804129	FALSE	TRUE	97.8522	0.0647969	12.0325	0.000522811	0.0490441	77	225	195	72	115	49	32	104	131	100	195	53	233	336	15	39	71	383	203	27	35	41	156	67	82	30
ENSG00000028310.18+ENSG00000188818.12	E020	ZDHHC11	dotter_confirmed	5	chr5_796202_796324_ZDHHC11	chr5_795606_796580_ZDHHC11	Other	3.02472	TRUE	FALSE	1.79442	0.273154	11.9891	0.000535115	0.0493302	0	0	0	0	0	0	0	2	4	3	0	3	2	0	12	5	3	0	0	0	1	1	3	0	0	1
ENSG00000028310.18+ENSG00000188818.12	E025	ZDHHC11	dotter_confirmed	5	chr5_819525_819612_ZDHHC11	chr5_819525_819612_ZDHHC11	Other	1.44796	FALSE	FALSE	4.69176	0.0842596	13.8036	0.000202943	0.0312109	3	3	4	0	3	1	0	11	8	7	2	20	8	4	10	4	6	5	0	5	2	6	7	6	0	0
ENSG00000028310.18+ENSG00000188818.12	E057	BRD9	NA	5	chr5_850381_850440_BRD9	chr5_850291_850602_BRD9	Other	5.61665	TRUE	TRUE	1.3915	0.31749	19.0545	1.27037e-05	0.00620733	0	0	0	0	1	0	0	3	7	1	0	18	1	2	2	1	0	3	0	0	0	0	0	0	0	0
ENSG00000028310.18+ENSG00000188818.12	E058	BRD9	NA	5	chr5_850441_850505_BRD9	chr5_850291_850602_BRD9	Other	2.10844	TRUE	TRUE	2.3536	0.198889	12.7059	0.000364496	0.0418415	0	2	1	0	2	0	0	4	9	5	1	12	1	2	6	3	2	5	0	0	5	0	4	0	1	0
ENSG00000028310.18+ENSG00000188818.12	E075	BRD9	Donor extension	1	chr5_869245_869394_BRD9	chr5_869199_869404_BRD9	Novel splicing aberration (Donor)	1.95636	TRUE	TRUE	2.11343	0.134592	12.8067	0.000345377	0.0409958	0	0	1	1	1	2	1	5	7	3	0	13	7	2	0	2	6	2	1	0	3	0	1	4	1	0
ENSG00000028310.18+ENSG00000188818.12	E076	BRD9	Donor extension	1	chr5_869395_869404_BRD9	chr5_869199_869404_BRD9	Novel splicing aberration (Donor)	3.71572	TRUE	TRUE	3.95557	0.0632224	74.2106	7.0213e-18	4.7116e-14	0	0	0	2	0	3	2	8	13	9	10	21	14	5	2	8	6	9	3	0	2	0	0	1	0	0
ENSG00000028310.18+ENSG00000188818.12	E111	BRD9	CCDS	2	chr5_889587_889647_BRD9	chr5_889587_889647_BRD9	Other	-1.3984	FALSE	TRUE	16.8197	0.120634	12.569	0.000392196	0.0430459	36	10	19	11	16	15	0	2	16	10	14	11	10	5	2	13	12	6	3	32	26	19	36	18	20	27
ENSG00000029363.16	E047	BCLAF1	NA	5	chr6_136275555_136275701_BCLAF1	chr6_136275532_136275701_BCLAF1	Other	1.28916	FALSE	TRUE	5.64822	0.117785	13.5861	0.000227864	0.0331257	0	4	20	0	1	0	0	2	17	11	44	2	24	17	0	5	11	7	5	0	6	0	8	0	7	0
ENSG00000030582.18	E012	GRN	cds_end_NF	2	chr17_44345566_44345605_GRN	chr17_44345265_44345605_GRN	Other	1.45023	TRUE	FALSE	6.6364	0.118668	13.8495	0.000198045	0.0308584	0	3	3	4	1	2	0	3	8	3	6	3	29	28	1	3	10	45	52	0	2	2	14	7	5	0
ENSG00000032219.18	E023	ARID4A	CCDS	1	chr14_58346411_58346505_ARID4A	chr14_58346411_58346505_ARID4A	Other	1.81298	FALSE	TRUE	1.91556	0.0369704	13.7543	0.000208343	0.0317503	0	1	3	0	1	1	2	4	5	9	8	1	8	3	0	2	8	1	0	1	2	0	0	0	0	0
ENSG00000033867.16	E008	SLC4A7	basic	5	chr3_27385892_27386023_SLC4A7	chr3_27385892_27386023_SLC4A7	Other	-2.30753	FALSE	FALSE	5.5627	0.249752	12.0464	0.000518917	0.048861	15	1	1	8	3	2	11	1	5	0	2	1	0	2	1	0	2	4	0	8	5	5	6	6	1	22
ENSG00000035928.16	E024	RFC1	CCDS	1	chr4_39306634_39306701_RFC1	chr4_39306592_39306701_RFC1	Other	1.70821	FALSE	FALSE	6.17414	0.40398	12.9924	0.00031276	0.0389139	0	1	30	0	5	2	0	8	14	7	21	2	51	18	8	5	4	11	12	0	1	3	6	0	2	0
ENSG00000035928.16	E040	RFC1	basic	5	chr4_39320460_39320464_RFC1	chr4_39320383_39320660_RFC1	Other	-1.59132	FALSE	FALSE	21.8994	0.119157	16.1528	5.84328e-05	0.0160263	43	7	16	12	7	13	14	9	6	11	4	21	18	8	9	30	15	2	6	23	26	20	11	19	17	91
ENSG00000036448.10	E049	MYOM2	NA	5	chr8_2129176_2129232_MYOM2	chr8_2129127_2129175_MYOM2	Other	2.07317	FALSE	FALSE	0.93908	0.061956	12.4087	0.000427337	0.044947	0	1	2	0	3	0	0	0	1	0	3	1	8	3	0	0	0	7	5	0	0	0	1	0	0	0
ENSG00000038382.20	E006	TRIO	CCDS	1	chr5_14280322_14280436_TRIO	chr5_14280322_14280436_TRIO	Other	3.03992	FALSE	TRUE	1.03618	0.136441	13.2459	0.000273171	0.036411	0	0	1	0	0	0	0	0	2	4	4	2	12	0	0	1	5	1	2	0	1	0	1	0	0	0
ENSG00000038532.16	E006	CLEC16A	CCDS	5	chr16_10971125_10971230_CLEC16A	chr16_10971125_10971230_CLEC16A	Other	1.485	FALSE	FALSE	2.15292	0.0315535	14.3995	0.000147844	0.0264043	0	1	4	0	1	0	0	3	4	5	11	4	8	2	1	3	1	4	6	1	1	1	3	2	2	0
ENSG00000039068.19	E012	CDH1	basic	5	chr16_68808527_68808567_CDH1	chr16_68808424_68808567_CDH1	Other	0.82491	FALSE	TRUE	6.67897	0.0486764	13.4448	0.000245683	0.0342418	0	6	35	0	2	0	0	2	1	1	12	1	58	18	8	0	0	15	32	6	3	8	20	1	1	0
ENSG00000039068.19	E044	CDH1	CCDS	1	chr16_68835535_68835537_CDH1	chr16_68833290_68835537_CDH1	Other	-2.73043	FALSE	TRUE	36.9683	0.659097	12.0204	0.000526219	0.049191	8	7	5	11	12	1	11	2	1	1	2	9	10	7	44	1	0	7	7	137	100	42	35	21	53	207
ENSG00000039068.19	E045	CDH1	CCDS	1	chr16_68835538_68835541_CDH1	chr16_68833290_68835537_CDH1	Other	-2.66548	FALSE	TRUE	15.6345	0.623542	12.34	0.000443353	0.0457004	6	4	3	8	6	0	3	0	0	0	1	7	7	4	19	0	0	3	3	66	39	15	21	7	20	75
ENSG00000039123.16	E001	MTREX	CCDS	1	chr5_55307989_55308000_MTREX	chr5_55307989_55308013_MTREX	Other	-1.82925	FALSE	FALSE	10.8172	0.187781	13.8892	0.000193906	0.0304017	9	3	5	8	11	9	19	9	7	5	9	2	6	6	8	6	8	7	1	19	6	13	12	15	8	37
ENSG00000039123.16	E002	MTREX	CCDS	1	chr5_55308001_55308009_MTREX	chr5_55307989_55308013_MTREX	Other	-1.7821	FALSE	FALSE	10.6189	0.173467	14.2133	0.000163216	0.0277608	8	4	5	8	11	9	18	9	7	5	9	2	6	8	8	5	8	7	1	18	6	13	12	15	7	37
ENSG00000039123.16	E004	MTREX	CCDS	1	chr5_55308069_55308147_MTREX	chr5_55307989_55308147_MTREX	Other	-2.02698	FALSE	FALSE	10.172	0.190942	15.2729	9.30395e-05	0.0208112	16	5	17	6	5	2	11	5	6	4	12	9	8	5	1	2	3	9	2	11	20	7	8	9	10	40
ENSG00000039123.16	E030	MTREX	CCDS	1	chr5_55379127_55379195_MTREX	chr5_55379127_55379195_MTREX	Other	1.36396	FALSE	FALSE	2.65467	0.0761501	12.5836	0.00038914	0.0428716	0	1	9	1	0	0	0	8	7	3	11	0	14	11	0	1	5	7	6	0	0	2	3	3	2	0
ENSG00000042753.11	E010	AP2S1	CCDS	2	chr19_46839579_46839620_AP2S1	chr19_46839465_46839578_AP2S1	Other	1.3371	TRUE	FALSE	4.32449	0.0932781	13.738	0.000210156	0.0318759	0	5	6	7	0	0	3	7	9	6	5	1	5	10	6	9	5	22	11	0	3	1	4	8	2	0
ENSG00000047249.18	E004	ATP6V1H	CCDS	1	chr8_53715673_53715682_ATP6V1H	chr8_53715543_53715966_ATP6V1H	Other	-1.87112	FALSE	FALSE	5.35249	0.455951	12.3915	0.000431291	0.0452211	8	3	2	5	2	3	4	0	0	1	0	5	2	2	10	0	2	0	10	8	7	10	5	14	7	7
ENSG00000047579.19	E003	DTNBP1	CCDS	1	chr6_15522810_15522842_DTNBP1	chr6_15522801_15522977_DTNBP1	Other	-2.05497	FALSE	FALSE	4.58746	0.254576	16.1899	5.72996e-05	0.0158016	7	2	4	3	5	5	7	1	3	5	2	2	1	1	0	0	8	3	9	4	8	1	5	14	2	9
ENSG00000048162.20	E021	NOP16	NA	5	chr5_176388433_176388568_NOP16	chr5_176388235_176388571_NOP16	Other	0.778247	FALSE	FALSE	47.5768	0.102238	15.9031	6.66708e-05	0.0171819	3	41	40	55	25	19	4	54	106	47	123	24	75	146	74	30	60	260	47	13	24	48	125	30	39	3
ENSG00000048162.20	E022	NOP16	NA	5	chr5_176388569_176388571_NOP16	chr5_176388235_176388571_NOP16	Other	0.780998	FALSE	FALSE	33.907	0.135634	13.8257	0.000200574	0.031108	1	20	36	49	15	10	7	41	73	32	104	20	57	101	41	26	42	186	35	5	16	25	104	26	33	0
ENSG00000048162.20	E023	NOP16	NA	5	chr5_176388572_176388575_NOP16	chr5_176388235_176388571_NOP16	Other	0.786441	FALSE	FALSE	33.4175	0.144657	13.377	0.00025473	0.0350609	0	20	36	48	15	10	7	41	73	32	103	19	57	101	39	25	42	184	35	5	16	24	103	26	33	0
ENSG00000048342.16	E077	CC2D2A	cds_end_NF	3	chr4_15601372_15601437_CC2D2A	chr4_15601237_15601371_CC2D2A	Other	-1.54787	FALSE	FALSE	4.43048	0.155412	12.5275	0.000401011	0.0436066	3	7	3	8	5	2	2	4	5	1	2	1	1	4	0	3	2	0	4	3	4	5	12	12	5	16
ENSG00000049618.23	E022	ARID1B	cds_start_NF	2	chr6_156936502_156936673_ARID1B	chr6_156935466_156943901_ARID1B	Other	-2.85496	FALSE	TRUE	14.9739	0.532939	13.7591	0.000207815	0.0317419	48	7	0	17	7	6	39	3	1	3	0	14	0	1	3	5	2	1	1	45	16	20	7	16	4	14
ENSG00000049759.18	E029	NEDD4L	CCDS	1	chr18_58221631_58221757_NEDD4L	chr18_58221535_58221757_NEDD4L	Other	1.69688	FALSE	TRUE	4.53446	0.0270163	28.9163	7.55755e-08	0.00011187	1	2	7	5	1	3	0	6	15	10	10	5	29	13	0	4	7	28	8	0	0	1	1	3	1	0
ENSG00000049759.18	E093	NEDD4L	NA	2	chr18_58396581_58396704_NEDD4L	chr18_58396167_58396580_NEDD4L	Other	-1.98787	FALSE	TRUE	5.82587	0.244329	14.5509	0.000136423	0.0254403	1	9	3	3	4	6	8	2	0	3	4	8	4	5	1	3	6	6	2	7	15	6	2	9	11	14
ENSG00000051108.15	E014	HERPUD1	Donor shortening	1	chr16_56935404_56935475_HERPUD1	chr16_56935235_56935477_HERPUD1	Novel splicing aberration (Donor)	0.926025	FALSE	TRUE	12.0623	0.0249178	15.8332	6.91784e-05	0.0174737	1	8	22	4	8	4	3	3	18	22	43	6	49	24	4	5	13	71	70	2	3	1	8	6	6	2
ENSG00000051825.14+ENSG00000280120.1	E004	MPHOSPH9	appris_alternative_2	5	chr12_123154215_123154381_MPHOSPH9	chr12_123154215_123156809_MPHOSPH9	Other	-1.90968	FALSE	FALSE	7.29509	0.293032	14.3511	0.000151693	0.0268035	17	5	2	8	4	8	3	7	9	2	1	2	1	0	7	0	5	2	3	14	15	10	7	15	4	5
ENSG00000052126.14	E053	PLEKHA5	Acceptor extension	1	chr12_19359409_19359411_PLEKHA5	chr12_19359409_19359546_PLEKHA5	Novel splicing aberration (Acceptor)	-2.41681	FALSE	FALSE	9.04123	0.306099	16.9338	3.87064e-05	0.0124855	17	4	6	7	4	5	7	4	4	5	5	14	1	3	3	7	2	0	0	31	10	21	1	6	6	14
ENSG00000052126.14	E055	PLEKHA5	Acceptor extension	1	chr12_19359547_19359569_PLEKHA5	chr12_19359409_19359546_PLEKHA5	Novel splicing aberration (Acceptor)	-2.45441	FALSE	FALSE	11.8311	0.356104	12.7771	0.000350882	0.0413566	23	5	2	8	1	7	7	8	11	2	7	16	3	3	4	4	4	2	0	31	18	16	4	12	3	39
ENSG00000053900.10	E003	ANAPC4	CCDS	1	chr4_25377315_25377319_ANAPC4	chr4_25377213_25377344_ANAPC4	Other	2.02236	FALSE	FALSE	1.20762	0.0484232	14.3185	0.000154337	0.0270174	0	0	2	0	0	0	0	1	2	4	4	0	7	4	1	4	0	4	3	0	0	0	2	2	1	0
ENSG00000054267.22+ENSG00000188739.15	E022	RBM34	Donor extension	1	chr1_235160511_235160647_RBM34	chr1_235160145_235160647_RBM34	Novel splicing aberration (Donor)	1.59591	FALSE	FALSE	3.3432	0.0268178	18.9098	1.37049e-05	0.00646557	2	0	8	0	1	0	0	5	6	11	14	0	26	17	0	2	5	4	6	0	1	2	4	2	0	0
ENSG00000054654.16	E077	SYNE2	CCDS	5	chr14_64097949_64098146_SYNE2	chr14_64097949_64098146_SYNE2	Other	2.93989	FALSE	FALSE	1.3992	0.0745098	14.0698	0.000176149	0.0289712	0	0	0	0	0	0	0	2	19	6	3	1	6	2	1	0	5	1	1	0	0	1	2	0	0	0
ENSG00000054654.16	E128	SYNE2	basic	5	chr14_64170228_64170321_SYNE2	chr14_64170228_64170321_SYNE2	Other	1.6996	FALSE	FALSE	15.2089	0.103478	28.6546	8.651e-08	0.000125292	0	1	3	0	0	0	0	8	113	57	74	19	83	45	4	5	33	17	6	0	3	8	38	10	12	0
ENSG00000054654.16	E129	SYNE2	basic	5	chr14_64170322_64170462_SYNE2	chr14_64170228_64170321_SYNE2	Other	1.65727	FALSE	FALSE	20.6919	0.18397	21.5708	3.41e-06	0.00252381	0	0	20	0	0	0	0	11	123	70	111	18	131	55	4	8	63	18	11	0	5	3	58	15	14	0
ENSG00000055044.11+ENSG00000212309.1	E027	NOP58	Acceptor extension	1	chr2_202297358_202297378_NOP58	chr2_202297358_202297513_NOP58	Novel splicing aberration (Acceptor)	4.95067	TRUE	FALSE	3.81485	0.104245	69.3329	8.31698e-17	4.92446e-13	0	0	0	0	0	0	1	14	18	20	10	13	9	8	0	5	14	8	3	0	0	0	2	0	0	0
ENSG00000055483.19	E005	USP36	NA	5	chr17_78795652_78795652_USP36	chr17_78795652_78795842_USP36	Other	-1.70928	FALSE	FALSE	11.2273	0.151341	17.5003	2.87265e-05	0.0105337	3	6	4	32	7	16	19	8	17	8	4	10	1	5	5	11	6	19	4	10	10	14	7	24	21	14
ENSG00000055609.18	E039	KMT2C	mRNA_start_NF	1	chr7_152177969_152178010_KMT2C	chr7_152176191_152177968_KMT2C	Other	2.96799	FALSE	TRUE	1.37838	0.0366968	19.9114	8.11145e-06	0.00456787	0	0	2	0	0	0	0	1	5	5	5	2	12	1	2	0	4	3	3	0	1	0	0	0	0	0
ENSG00000055732.13	E017	MCOLN3	CCDS	1	chr1_85032872_85032956_MCOLN3	chr1_85032872_85032956_MCOLN3	Other	3.44336	FALSE	FALSE	1.56915	0.399928	15.8488	6.86086e-05	0.017428	0	1	3	0	0	0	0	0	2	2	11	0	12	5	0	0	0	6	12	0	0	0	2	0	0	0
ENSG00000056050.7	E010	HPF1	CCDS	1	chr4_169753676_169753835_HPF1	chr4_169753676_169753835_HPF1	Other	1.75481	FALSE	FALSE	1.67235	0.0779786	13.1839	0.000282363	0.0371171	0	1	1	0	0	0	0	2	4	4	5	0	7	14	1	0	3	9	2	0	1	0	5	0	2	0
ENSG00000056972.19	E030	TRAF3IP2	Acceptor shortening	0	chr6_111591736_111591769_TRAF3IP2	chr6_111591258_111592087_TRAF3IP2	Novel splicing aberration (Acceptor)	1.43957	FALSE	FALSE	8.94307	0.153027	14.6883	0.000126834	0.024504	0	9	10	1	4	2	0	7	15	25	38	3	47	18	0	6	3	44	19	1	10	9	33	9	3	0
ENSG00000058056.9	E013	USP13	CCDS	1	chr3_179721402_179721563_USP13	chr3_179721402_179721589_USP13	Other	1.76627	FALSE	FALSE	1.95008	0.0464258	13.8947	0.000193344	0.0303661	0	1	4	0	0	0	0	1	1	4	11	3	16	8	0	0	2	11	5	0	0	0	3	1	1	0
ENSG00000058272.19	E030	PPP1R12A	CCDS	5	chr12_79795638_79795759_PPP1R12A	chr12_79795638_79795759_PPP1R12A	Other	-1.63612	FALSE	FALSE	11.3318	0.191883	14.8589	0.000115863	0.0232451	23	11	10	6	14	7	21	10	6	7	1	12	4	8	1	8	11	3	1	10	15	18	2	14	4	25
ENSG00000058668.14	E035	ATP2B4	CCDS	1	chr1_203744080_203744080_ATP2B4	chr1_203739546_203744079_ATP2B4	Other	-2.56091	FALSE	FALSE	12.1891	0.515325	14.6094	0.000132252	0.0251046	18	9	2	15	9	13	26	4	12	3	1	11	2	5	9	7	16	4	13	9	21	10	12	24	9	14
ENSG00000058668.14	E036	ATP2B4	CCDS	1	chr1_203744081_203744081_ATP2B4	chr1_203739546_203744079_ATP2B4	Other	-2.61959	FALSE	FALSE	12.0052	0.508474	15.4262	8.57908e-05	0.0196482	18	9	2	15	9	13	25	4	11	3	1	11	2	5	9	6	15	4	12	9	21	10	12	24	9	14
ENSG00000059588.10	E031	TARBP1	CCDS	1	chr1_234427576_234427766_TARBP1	chr1_234427576_234427766_TARBP1	Other	2.2084	FALSE	FALSE	1.57988	0.126155	14.6865	0.000126955	0.024504	0	2	3	0	0	0	0	1	8	6	7	1	3	8	0	4	3	1	1	0	1	0	2	1	1	0
ENSG00000060688.13	E017	SNRNP40	CCDS	1	chr1_31289254_31289419_SNRNP40	chr1_31289254_31289419_SNRNP40	Other	1.16058	FALSE	FALSE	3.92449	0.165694	12.8145	0.000343938	0.0409134	0	1	24	2	0	2	0	3	9	6	19	1	10	12	1	2	7	34	4	0	0	1	8	1	0	0
ENSG00000061273.18	E001	HDAC7	CCDS	1	chr12_47782722_47782725_HDAC7	chr12_47782722_47783843_HDAC7	Other	-1.55021	FALSE	FALSE	10.9903	0.193748	14.1623	0.000167697	0.0280938	7	17	6	13	9	11	19	1	5	7	2	10	4	2	8	11	6	5	2	24	20	10	7	16	13	16
ENSG00000061938.18	E019	TNK2	CCDS	2	chr3_195883157_195883309_TNK2	chr3_195883157_195883309_TNK2	Other	0.732867	FALSE	FALSE	25.9771	0.0443295	20.5874	5.69699e-06	0.00364088	2	50	32	12	13	15	45	30	68	36	42	44	52	33	11	36	50	56	37	19	9	18	19	7	13	10
ENSG00000061987.16	E033	MON2	appris_alternative_1	0	chr12_62543097_62543198_MON2	chr12_62543097_62543198_MON2	Other	2.62484	FALSE	FALSE	1.16422	0.0462283	19.9887	7.79025e-06	0.00449363	0	2	2	0	0	0	0	1	3	6	3	4	7	3	0	2	1	3	2	0	0	0	1	0	0	0
ENSG00000061987.16	E035	MON2	appris_alternative_1	0	chr12_62544898_62545008_MON2	chr12_62544898_62545008_MON2	Other	3.09525	FALSE	FALSE	1.26119	0.164107	20.1789	7.05267e-06	0.00421304	0	0	4	0	0	0	0	3	3	8	4	2	3	0	1	3	2	7	2	0	0	0	0	0	0	0
ENSG00000062282.15	E011	DGAT2	exp_conf	5	chr11_75790661_75790731_DGAT2	chr11_75790661_75790731_DGAT2	Other	2.62043	FALSE	FALSE	1.07607	0.0514694	16.1257	5.92752e-05	0.0161132	0	0	0	0	0	2	0	2	1	2	6	0	8	3	0	0	2	1	6	0	0	0	2	0	0	0
ENSG00000062725.10	E009	APPBP2	NA	1	chr17_60461810_60461915_APPBP2	chr17_60459507_60462690_APPBP2	Other	2.63977	FALSE	FALSE	1.41121	0.0851201	16.1914	5.72526e-05	0.0158016	0	1	2	0	1	0	0	0	3	2	3	1	12	6	0	0	0	9	11	0	0	0	0	0	1	0
ENSG00000063127.15+ENSG00000197813.5	E032	AC011450.1	basic	4	chr19_49340231_49340282_AC011450.1	chr19_49340172_49340303_AC011450.1	Other	-1.84893	FALSE	FALSE	8.26381	0.238999	13.3792	0.00025443	0.0350609	1	19	10	4	1	13	38	2	4	0	2	2	5	0	2	6	16	2	1	8	1	7	19	21	21	7
ENSG00000064102.15	E001	INTS13	exp_conf	5	chr12_26905181_26905184_INTS13	chr12_26905181_26905499_INTS13	Other	-2.89993	FALSE	FALSE	3.16527	0.612111	14.3088	0.000155134	0.0270493	1	5	1	2	5	7	5	2	2	1	1	0	1	0	5	0	2	0	1	2	3	3	0	8	0	12
ENSG00000065000.17	E030	AP3D1	Acceptor shortening	3	chr19_2113336_2113413_AP3D1	chr19_2112860_2113407_AP3D1	Novel splicing aberration (Acceptor)	-1.99296	FALSE	FALSE	56.856	0.246177	16.594	4.62971e-05	0.0139733	132	27	40	40	35	30	60	40	18	12	19	61	13	16	26	69	26	25	28	62	92	74	20	51	42	131
ENSG00000065000.17	E051	AP3D1	Acceptor shortening	1	chr19_2121049_2121092_AP3D1	chr19_2120862_2121083_AP3D1	Novel splicing aberration (Acceptor)	0.974512	FALSE	FALSE	41.8225	0.173961	12.6942	0.000366785	0.0418883	7	23	166	8	13	7	0	30	63	66	141	57	278	121	22	39	27	159	42	15	14	20	81	21	19	6
ENSG00000065000.17	E063	AP3D1	Donor extension	1	chr19_2130408_2130478_AP3D1	chr19_2130394_2130537_AP3D1	Novel splicing aberration (Donor)	0.920727	FALSE	FALSE	30.5435	0.146402	12.4207	0.000424609	0.044871	6	16	127	12	21	12	5	21	91	50	92	58	169	46	17	25	22	119	36	5	11	14	29	11	15	0
ENSG00000065357.20	E110	DGKA	cds_end_NF	1	chr12_55942084_55942173_DGKA	chr12_55941998_55942083_DGKA	Other	4.36999	FALSE	FALSE	1.05413	0.115271	29.6368	5.21076e-08	8.00758e-05	0	0	0	2	0	0	0	0	1	2	2	5	1	1	1	4	5	7	1	0	0	0	0	0	0	0
ENSG00000065518.8	E013	NDUFB4	CCDS	1	chr3_120602324_120602324_NDUFB4	chr3_120601111_120602324_NDUFB4	Other	-1.67051	FALSE	FALSE	5.28397	0.125333	15.8921	6.70587e-05	0.0172191	7	6	4	10	10	11	6	1	5	4	4	3	3	2	3	0	7	4	2	3	8	6	6	11	0	3
ENSG00000065518.8	E014	NDUFB4	CCDS	1	chr3_120602325_120602328_NDUFB4	chr3_120601111_120602324_NDUFB4	Other	-1.67815	FALSE	FALSE	3.91166	0.114495	14.7763	0.000121047	0.0237927	5	5	3	8	7	6	6	1	2	3	2	3	2	2	3	0	5	4	1	2	6	5	4	11	0	1
ENSG00000065534.18	E013	MYLK	CCDS	5	chr3_123620337_123620496_MYLK	chr3_123620207_123620336_MYLK	Other	2.25094	FALSE	FALSE	1.69511	0.103349	20.0452	7.5632e-06	0.00439798	0	0	3	0	0	2	0	0	7	0	6	2	11	9	0	0	4	11	6	0	0	0	1	0	0	0
ENSG00000065802.12	E022	ASB1	CCDS	1	chr2_238450145_238450259_ASB1	chr2_238446384_238452250_ASB1	Other	1.33584	FALSE	FALSE	4.32462	0.161121	13.5838	0.000228148	0.0331257	0	2	21	3	1	2	1	4	9	5	11	4	37	8	0	5	5	17	12	0	1	1	2	4	0	0
ENSG00000065883.16	E013	CDK13	basic	5	chr7_39988074_39988258_CDK13	chr7_39987599_39988229_CDK13	Other	2.02857	FALSE	FALSE	1.68586	0.133526	12.7487	0.000356263	0.0416253	0	0	2	0	0	0	0	1	7	3	4	9	3	3	1	4	2	1	4	0	1	1	5	0	1	0
ENSG00000066027.12	E011	PPP2R5A	Acceptor extension	1	chr1_212345790_212345802_PPP2R5A	chr1_212345790_212345933_PPP2R5A	Novel splicing aberration (Acceptor)	3.22692	TRUE	TRUE	2.12518	0.108666	21.8939	2.88151e-06	0.0022311	1	0	3	0	0	0	0	0	4	2	2	2	36	8	0	4	0	7	9	0	0	0	0	1	0	0
ENSG00000066117.14	E020	SMARCD1	exp_conf	5	chr12_50090241_50090326_SMARCD1	chr12_50090241_50090326_SMARCD1	Other	0.512858	FALSE	TRUE	22.3134	0.0152328	18.3847	1.80497e-05	0.00769841	4	24	52	8	12	8	10	23	48	39	48	23	65	47	11	22	22	63	38	14	12	8	55	31	28	0
ENSG00000066777.9	E012	ARFGEF1	NA	2	chr8_67201806_67201889_ARFGEF1	chr8_67201467_67201805_ARFGEF1	Other	-5.44167	FALSE	TRUE	2.32898	0.728156	18.9872	1.31601e-05	0.00632291	3	3	0	0	1	3	5	0	0	0	0	1	0	0	0	1	0	0	0	5	7	0	1	5	2	9
ENSG00000066933.16	E003	MYO9A	CCDS	1	chr15_71826049_71826271_MYO9A	chr15_71822291_71826582_MYO9A	Other	-2.43991	FALSE	FALSE	5.68435	0.24108	20.7615	5.20193e-06	0.00341113	10	4	0	8	6	11	5	4	0	4	1	3	3	4	0	4	1	2	0	6	9	9	2	6	8	12
ENSG00000067082.15	E014	KLF6	basic	1	chr10_3781808_3782051_KLF6	chr10_3780327_3782214_KLF6	Other	0.805023	FALSE	TRUE	16.0624	0.0589731	13.1202	0.000292123	0.0378178	12	26	22	25	11	7	18	34	22	26	44	13	43	37	1	15	17	46	15	4	8	7	10	11	7	0
ENSG00000067606.17	E067	PRKCZ	NA	2	chr1_2185394_2185395_PRKCZ	chr1_2184922_2185393_PRKCZ	Other	-1.46391	FALSE	TRUE	5.90891	0.086305	15.0079	0.00010706	0.0223575	4	7	11	10	19	11	5	4	5	0	0	4	1	3	0	6	3	3	6	8	1	6	10	26	5	1
ENSG00000068097.14	E012	HEATR6	appris_alternative_2	5	chr17_60050843_60050860_HEATR6	chr17_60050843_60050860_HEATR6	Other	0.733132	FALSE	FALSE	8.26442	0.0414672	12.0043	0.000530779	0.049191	1	5	25	0	2	4	1	12	27	14	7	17	27	15	15	14	5	16	13	2	1	3	20	10	2	0
ENSG00000068654.16	E039	POLR1A	Donor extension	1	chr2_86077859_86077981_POLR1A	chr2_86077857_86077981_POLR1A	Novel splicing aberration (Donor)	0.986267	FALSE	FALSE	5.08014	0.0952845	12.2122	0.000474768	0.0471287	1	8	22	1	1	0	0	3	12	7	14	7	27	15	1	6	12	17	10	1	3	0	5	1	1	0
ENSG00000068878.15	E060	PSME4	CCDS	1	chr2_53937391_53937540_PSME4	chr2_53937391_53937540_PSME4	Other	2.24537	FALSE	FALSE	1.41496	0.0408423	20.5133	5.92169e-06	0.00374878	0	1	2	0	0	0	0	0	2	6	8	0	12	3	0	1	3	3	6	0	0	0	4	0	0	0
ENSG00000068903.20	E038	SIRT2	NA	2	chr19_38890145_38890158_SIRT2	chr19_38889087_38890144_SIRT2	Other	3.681	TRUE	FALSE	1.14388	0.0483268	22.8259	1.77361e-06	0.00157292	0	0	0	0	1	0	0	2	3	5	2	1	6	5	2	3	2	3	1	0	0	0	1	0	0	0
ENSG00000069424.14	E019	KCNAB2	basic	3	chr1_6041831_6041872_KCNAB2	chr1_6041831_6041872_KCNAB2	Other	0.745191	FALSE	FALSE	56.8004	0.0386988	14.4353	0.000145059	0.0260503	11	66	170	53	54	23	17	43	128	60	96	55	138	55	2	46	38	649	85	10	17	35	110	55	40	0
ENSG00000070061.15	E007	ELP1	cds_start_NF	1	chr9_108879446_108879460_ELP1	chr9_108879446_108879557_ELP1	Other	-0.569676	FALSE	FALSE	13.9133	0.00953795	12.084	0.000508551	0.0485952	6	11	37	16	7	14	14	16	14	17	15	18	30	11	9	10	12	31	4	3	13	16	23	27	7	17
ENSG00000070501.12	E043	POLB	not_organism_supported	5	chr8_42371766_42371808_POLB	chr8_42371563_42371765_POLB	Other	-1.63449	FALSE	FALSE	28.7658	0.175125	14.7833	0.000120598	0.0237553	27	37	18	34	37	18	33	10	22	36	10	10	10	14	10	31	31	13	27	58	33	15	15	13	21	80
ENSG00000070961.15	E031	ATP2B1	CCDS	5	chr12_89627678_89627716_ATP2B1	chr12_89627678_89627716_ATP2B1	Other	-1.8947	FALSE	FALSE	10.9155	0.330799	12.6976	0.00036612	0.0418777	23	4	6	8	11	14	7	1	2	2	0	12	3	2	4	9	9	3	1	11	20	18	2	8	6	35
ENSG00000071054.16	E019	MAP4K4	CCDS	1	chr2_101835900_101835978_MAP4K4	chr2_101835900_101835978_MAP4K4	Other	1.21703	FALSE	FALSE	3.85419	0.147228	15.2703	9.31699e-05	0.0208172	0	5	17	0	1	0	0	6	5	11	9	5	27	13	2	2	7	7	12	0	0	1	5	0	0	0
ENSG00000071054.16	E061	MAP4K4	basic	5	chr2_101891166_101891249_MAP4K4	chr2_101891166_101891249_MAP4K4	Other	-1.14711	FALSE	FALSE	25.3888	0.0828064	15.6065	7.79872e-05	0.0186017	17	50	29	20	28	12	22	36	33	23	16	13	26	33	15	24	33	19	24	22	28	23	54	32	33	23
ENSG00000071564.15	E042	TCF3	CCDS	1	chr19_1621133_1621191_TCF3	chr19_1621133_1621191_TCF3	Other	1.16021	FALSE	TRUE	3.98821	0.0656888	12.1361	0.000494551	0.0480268	0	1	8	3	6	1	2	12	13	5	3	6	6	9	0	6	7	8	8	0	1	0	4	3	2	8
ENSG00000071626.16	E009	DAZAP1	NAGNAG_splice_site	2	chr19_1417500_1417540_DAZAP1	chr19_1415970_1417540_DAZAP1	Other	0.593223	FALSE	TRUE	18.5653	0.0103971	18.9889	1.3148e-05	0.00632291	7	11	31	17	12	6	12	28	33	21	23	41	37	28	17	17	24	56	24	7	12	5	26	15	16	16
ENSG00000071889.16	E004	FAM3A	CCDS	2	chrX_154506173_154506203_FAM3A	chrX_154506159_154506813_FAM3A	Other	-1.81228	FALSE	FALSE	8.45147	0.225933	14.8144	0.000118629	0.0235427	9	8	3	10	7	16	11	6	4	7	1	3	5	2	1	7	4	2	8	6	16	12	5	21	8	15
ENSG00000072062.13	E001	PRKACA	CCDS	1	chr19_14091688_14091696_PRKACA	chr19_14091688_14093114_PRKACA	Other	-2.78688	FALSE	TRUE	6.70682	0.532648	15.8735	6.77208e-05	0.0173067	13	6	1	7	8	8	11	0	3	2	1	3	1	2	3	1	1	0	5	6	12	5	5	17	3	18
ENSG00000072121.16	E028	ZFYVE26	CCDS	1	chr14_67775115_67775132_ZFYVE26	chr14_67775016_67775114_ZFYVE26	Other	4.42227	TRUE	FALSE	1.50571	0.190348	25.1554	5.28921e-07	0.000592134	0	0	0	0	1	0	0	3	4	4	7	11	9	1	0	0	3	5	0	0	0	0	0	0	1	0
ENSG00000072163.19	E003	LIMS2	cds_start_NF	3	chr2_127638426_127638427_LIMS2	chr2_127638381_127639283_LIMS2	Other	-2.09228	FALSE	FALSE	18.6947	0.224678	12.1818	0.000482579	0.0475411	41	20	6	17	17	69	54	12	22	3	3	21	13	6	1	8	28	13	25	3	8	1	1	3	7	1
ENSG00000072401.15	E003	UBE2D1	CCDS	2	chr10_58361338_58361401_UBE2D1	chr10_58361338_58361395_UBE2D1	Other	0.709212	FALSE	FALSE	8.08644	0.0222379	13.324	0.000262025	0.0354973	0	10	15	5	6	0	4	6	17	22	22	3	37	20	3	6	18	42	24	0	1	3	10	0	6	0
ENSG00000072518.20	E025	MARK2	cds_end_NF	4	chr11_63899925_63900110_MARK2	chr11_63899874_63899924_MARK2	Other	1.70473	FALSE	TRUE	3.48032	0.201339	14.7997	0.000119556	0.0236425	0	6	2	1	0	0	0	1	8	5	3	1	9	5	5	3	14	28	8	2	2	1	7	7	0	0
ENSG00000072778.20	E079	ACADVL	NA	0	chr17_7224217_7224243_ACADVL	chr17_7223505_7225236_ACADVL	Other	-0.577162	FALSE	FALSE	62.4326	0.0263384	15.0644	0.000103907	0.0220417	34	39	75	56	51	50	75	21	52	30	18	48	69	76	33	61	56	41	21	98	57	89	179	140	82	96
ENSG00000072958.8	E044	AP1M1	basic	5	chr19_16234912_16235146_AP1M1	chr19_16234413_16234911_AP1M1	Other	-2.08913	FALSE	FALSE	4.28595	0.184178	13.8179	0.000201413	0.0311638	5	1	1	3	4	1	13	2	2	2	1	2	2	3	4	0	1	3	0	5	10	6	12	13	7	2
ENSG00000073417.15	E043	PDE8A	Acceptor extension	1	chr15_85123061_85123193_PDE8A	chr15_85123037_85123193_PDE8A	Novel splicing aberration (Acceptor)	-0.77394	FALSE	FALSE	15.3054	0.0644551	13.9326	0.00018948	0.0300826	11	19	24	11	12	15	17	20	17	14	15	42	19	13	9	24	15	31	4	8	12	14	20	25	9	0
ENSG00000073614.12	E006	KDM5A	CCDS	1	chr12_297041_297200_KDM5A	chr12_297041_297200_KDM5A	Other	1.9257	FALSE	TRUE	2.31388	0.158217	20.162	7.11524e-06	0.00423755	0	1	5	0	0	2	0	7	6	3	2	5	11	7	0	5	3	2	4	0	1	4	0	2	0	2
ENSG00000073614.12	E013	KDM5A	CCDS	1	chr12_309894_309964_KDM5A	chr12_309803_309964_KDM5A	Other	-1.24589	FALSE	TRUE	26.8676	0.161637	12.0471	0.000518718	0.048861	71	17	8	17	20	22	17	12	9	4	1	43	3	3	22	37	5	4	4	16	35	36	8	22	26	68
ENSG00000073792.15	E010	IGF2BP2	CCDS	1	chr3_185658341_185658409_IGF2BP2	chr3_185658341_185658409_IGF2BP2	Other	0.926019	FALSE	TRUE	6.33956	0.119801	13.2059	0.000279068	0.0368393	2	3	39	0	0	0	1	8	17	11	6	7	48	41	2	7	10	10	6	2	1	0	5	0	1	0
ENSG00000074582.14	E025	BCS1L	NA	2	chr2_218661064_218661217_BCS1L	chr2_218660867_218661307_BCS1L	Other	0.889189	FALSE	FALSE	10.269	0.0396074	14.5845	0.000134009	0.0252539	5	11	9	0	6	6	3	11	23	15	15	12	21	25	11	20	12	21	13	6	5	10	20	10	11	0
ENSG00000074603.19	E017	DPP8	CCDS	2	chr15_65456225_65456286_DPP8	chr15_65456225_65456371_DPP8	Other	1.53049	FALSE	FALSE	2.39347	0.0903246	17.5422	2.80996e-05	0.0103795	0	0	5	1	1	1	1	2	6	6	2	3	15	2	0	1	8	5	10	1	1	0	4	4	2	0
ENSG00000074603.19	E019	DPP8	NA	3	chr15_65463761_65463845_DPP8	chr15_65463761_65463845_DPP8	Other	1.64361	FALSE	FALSE	3.25417	0.314205	12.4523	0.000417474	0.0444846	0	1	12	0	2	2	0	5	8	4	15	0	14	9	0	2	5	7	13	1	0	2	3	3	2	0
ENSG00000074603.19	E020	DPP8	NA	3	chr15_65463846_65463906_DPP8	chr15_65463761_65463845_DPP8	Other	1.47524	FALSE	FALSE	3.6501	0.310151	13.511	0.000237171	0.0335764	0	0	12	3	3	4	0	4	5	7	11	0	16	11	4	2	9	8	7	3	0	4	2	0	0	0
ENSG00000074695.6	E011	LMAN1	CCDS	1	chr18_59345919_59345970_LMAN1	chr18_59345919_59346051_LMAN1	Other	-1.79656	FALSE	FALSE	5.78526	0.17362	14.0466	0.000178333	0.0291166	22	4	18	6	0	5	3	2	1	0	1	1	9	2	0	2	2	5	2	6	7	4	4	5	3	10
ENSG00000075413.18	E057	MARK3	CCDS	1	chr14_103498502_103498528_MARK3	chr14_103498502_103498528_MARK3	Other	-1.46457	TRUE	FALSE	15.2996	0.0738391	26.5164	2.61314e-07	0.000334491	3	15	26	10	15	10	21	10	14	19	14	9	2	4	2	2	7	2	3	22	18	26	30	31	19	54
ENSG00000076984.17	E025	MAP2K7	CCDS	1	chr19_7911415_7911435_MAP2K7	chr19_7911415_7911578_MAP2K7	Other	1.20494	TRUE	TRUE	4.95531	0.0553948	15.613	7.77174e-05	0.0185593	1	5	6	2	1	1	2	11	11	13	10	8	14	9	0	8	2	14	11	3	2	8	0	8	4	0
ENSG00000076984.17	E031	MAP2K7	CCDS	1	chr19_7914460_7914478_MAP2K7	chr19_7912297_7914459_MAP2K7	Other	-1.90283	FALSE	TRUE	9.60958	0.254141	14.1082	0.000172586	0.0285957	4	4	2	9	12	6	10	4	2	4	2	13	5	4	3	4	5	6	3	12	23	8	11	24	15	33
ENSG00000077009.13	E008	NMRK2	Acceptor extension	5	chr19_3937225_3937239_NMRK2	chr19_3937135_3937288_NMRK2	Novel splicing aberration (Acceptor)	3.47171	TRUE	FALSE	13.1743	0.0637526	73.3674	1.07629e-17	6.98941e-14	0	0	1	0	1	0	3	72	13	13	10	34	87	30	20	15	5	129	11	0	0	0	3	2	0	0
ENSG00000077150.19	E046	NFKB2	CCDS	1	chr10_102402105_102402159_NFKB2	chr10_102402048_102402159_NFKB2	Other	-1.04073	FALSE	TRUE	37.2967	0.0851349	15.2921	9.21025e-05	0.0206871	35	19	26	30	34	61	47	25	18	10	8	50	18	32	14	28	33	18	7	57	48	41	84	58	47	51
ENSG00000077150.19	E047	NFKB2	CCDS	1	chr10_102402252_102402254_NFKB2	chr10_102402252_102402524_NFKB2	Other	-1.09178	FALSE	TRUE	18.3259	0.0563983	18.3387	1.84914e-05	0.00783697	15	13	14	16	23	26	26	15	5	9	3	18	11	15	4	21	12	8	5	25	23	26	38	25	23	28
ENSG00000077235.18	E069	GTF3C1	CCDS	1	chr16_27537784_27537927_GTF3C1	chr16_27537784_27537927_GTF3C1	Other	0.907685	FALSE	FALSE	7.02481	0.0838247	14.4474	0.000144127	0.0260114	1	5	30	1	3	4	1	8	15	12	16	6	25	7	6	7	5	37	14	2	3	5	4	14	2	0
ENSG00000077549.18	E003	CAPZB	CCDS	1	chr1_19338779_19338822_CAPZB	chr1_19338775_19339532_CAPZB	Other	-1.92602	FALSE	FALSE	11.0691	0.430214	12.2359	0.000468775	0.0468896	14	5	6	10	11	12	20	10	13	3	2	6	1	1	4	9	8	8	2	12	24	19	6	15	10	20
ENSG00000077782.20	E010	FGFR1	NA	0	chr8_38412728_38412729_FGFR1	chr8_38410894_38413630_FGFR1	Other	-2.20485	FALSE	TRUE	2.61865	0.136931	13.2524	0.000272232	0.036411	4	3	0	2	2	0	0	1	1	1	0	0	0	0	0	0	1	2	8	9	2	2	2	4	6	8
ENSG00000078246.17+ENSG00000171792.11	E050	TULP3	CCDS	2	chr12_2940195_2940338_TULP3	chr12_2939311_2941138_TULP3	Other	-0.995255	FALSE	FALSE	40.1608	0.0872272	12.6024	0.000385244	0.0427533	27	28	24	21	51	25	51	63	87	30	36	65	65	34	19	53	18	62	37	25	34	40	30	41	42	56
ENSG00000078674.17	E043	PCM1	CCDS	1	chr8_17964568_17964768_PCM1	chr8_17964568_17964768_PCM1	Other	2.53343	FALSE	TRUE	0.962756	0.0638588	12.2314	0.000469927	0.0469094	0	0	3	0	0	0	0	2	3	2	7	0	12	2	0	0	4	0	0	0	0	0	0	0	0	0
ENSG00000078814.15	E058	MYH7B	retained_intron_CDS	2	chr20_35002437_35002437_MYH7B	chr20_35001948_35002437_MYH7B	Other	-1.93182	FALSE	FALSE	9.19517	0.214763	20.3977	6.29038e-06	0.00392358	4	1	5	17	8	9	10	1	4	3	3	6	12	1	12	6	11	6	3	18	11	16	11	9	8	20
ENSG00000079616.12	E022	KIF22	CCDS	2	chr16_29799913_29800048_KIF22	chr16_29799913_29800048_KIF22	Other	0.695346	FALSE	FALSE	10.9193	0.0468914	12.1213	0.000498485	0.0481533	6	9	10	4	10	5	3	16	22	18	18	10	35	23	9	9	21	24	13	6	5	9	24	14	10	0
ENSG00000079974.17	E003	RABL2B	CCDS	1	chr22_50767506_50767508_RABL2B	chr22_50767501_50767708_RABL2B	Other	-2.54018	FALSE	FALSE	2.72049	0.141923	24.0949	9.17046e-07	0.000923067	4	4	1	3	3	4	3	3	1	0	0	2	2	1	1	1	1	1	0	2	0	1	5	4	3	11
ENSG00000079974.17	E004	RABL2B	CCDS	1	chr22_50767509_50767529_RABL2B	chr22_50767501_50767708_RABL2B	Other	-2.15213	FALSE	FALSE	3.66673	0.166075	21.2375	4.05758e-06	0.00286612	4	8	1	3	7	5	4	4	3	0	0	3	3	1	4	1	1	2	0	2	1	3	5	6	3	11
ENSG00000079974.17	E005	RABL2B	CCDS	1	chr22_50767530_50767708_RABL2B	chr22_50767501_50767708_RABL2B	Other	-1.48713	FALSE	FALSE	4.24157	0.0687915	18.2813	1.90569e-05	0.00800919	3	7	4	4	8	3	5	6	3	3	0	5	4	4	3	1	3	2	3	3	2	4	4	5	4	12
ENSG00000080503.24	E176	SMARCA2	RNA_Seq_supported_partial	5	chr9_2193608_2193620_SMARCA2	chr9_2192704_2193607_SMARCA2	Other	-2.20973	FALSE	TRUE	2.43433	0.271549	15.6829	7.48972e-05	0.018166	2	4	4	3	3	2	5	1	4	5	1	0	0	1	0	0	0	2	2	6	2	3	0	1	4	4
ENSG00000080608.10	E009	PUM3	Acceptor shortening	1	chr9_2810344_2810431_PUM3	chr9_2810344_2810418_PUM3	Novel splicing aberration (Acceptor)	-0.716736	FALSE	FALSE	24.1444	0.024039	21.0993	4.36083e-06	0.00302722	9	23	19	36	26	17	29	15	35	19	23	22	26	31	4	12	14	28	17	20	36	36	78	44	33	25
ENSG00000080608.10	E017	PUM3	NA	2	chr9_2828675_2828778_PUM3	chr9_2828475_2828778_PUM3	Other	1.2444	FALSE	FALSE	6.10225	0.135259	12.0031	0.000531117	0.049191	1	3	15	0	1	1	0	6	11	12	24	7	25	18	0	4	9	10	11	0	10	6	18	6	5	0
ENSG00000080824.18	E009	HSP90AA1	CCDS	1	chr14_102083793_102083895_HSP90AA1	chr14_102083793_102083983_HSP90AA1	Other	1.90552	FALSE	TRUE	28.9979	0.34419	14.0844	0.000174785	0.0288178	8	7	83	4	9	1	13	21	59	77	169	11	165	70	8	23	26	48	74	2	15	18	29	11	3	4
ENSG00000080824.18	E010	HSP90AA1	CCDS	1	chr14_102083896_102083983_HSP90AA1	chr14_102083793_102083983_HSP90AA1	Other	0.868254	FALSE	TRUE	175.329	0.116385	13.0256	0.000307269	0.0387254	54	57	379	71	89	36	39	249	330	194	622	105	744	342	99	146	199	202	254	56	211	220	163	86	110	192
ENSG00000081087.15	E001	OSTM1	CCDS	1	chr6_108041409_108041471_OSTM1	chr6_108041409_108044787_OSTM1	Other	-2.27172	FALSE	FALSE	7.61309	0.332181	12.7389	0.000358132	0.0416672	14	10	0	6	7	21	7	0	7	8	3	2	0	4	1	2	4	8	4	12	12	3	2	9	11	8
ENSG00000081189.15	E020	MEF2C	CCDS	1	chr5_88722828_88722829_MEF2C	chr5_88717117_88722925_MEF2C	Other	1.28911	FALSE	TRUE	7.86393	0.230217	20.4785	6.03058e-06	0.00380575	1	1	78	3	1	0	0	5	16	30	17	5	65	17	3	6	11	6	8	0	0	8	8	0	0	0
ENSG00000081189.15	E021	MEF2C	CCDS	1	chr5_88722830_88722836_MEF2C	chr5_88717117_88722925_MEF2C	Other	1.5372	FALSE	TRUE	3.25987	0.172768	14.5261	0.000138228	0.0254633	1	0	23	2	1	0	0	4	10	17	12	3	18	1	1	5	3	2	3	0	0	3	2	0	0	0
ENSG00000081760.17	E008	AACS	NA	2	chr12_125091426_125091523_AACS	chr12_125091426_125091523_AACS	Other	1.33757	FALSE	FALSE	2.31195	0.0326602	12.4496	0.00041808	0.0444846	0	1	6	2	2	0	0	3	1	4	9	0	16	7	0	0	1	13	9	0	2	0	2	2	1	1
ENSG00000081913.14	E017	PHLPP1	CCDS	1	chr18_62902964_62903149_PHLPP1	chr18_62902964_62903166_PHLPP1	Other	1.85834	FALSE	FALSE	1.88785	0.0350302	12.7332	0.000359214	0.0416672	0	0	5	0	0	0	0	2	1	3	6	0	25	10	0	3	2	7	5	0	0	1	0	1	0	0
ENSG00000082014.16	E025	SMARCD3	NA	1	chr7_151241799_151241876_SMARCD3	chr7_151241258_151241978_SMARCD3	Other	-2.11309	FALSE	TRUE	2.69949	0.120663	15.2884	9.22794e-05	0.0206871	1	2	6	5	0	3	0	0	3	3	0	1	1	0	0	0	3	2	0	10	3	4	0	7	6	6
ENSG00000082213.18	E014	C5orf22	NA	3	chr5_31538481_31538483_C5orf22	chr5_31538173_31538689_C5orf22	Other	2.13612	FALSE	FALSE	2.93553	0.06372	15.2396	9.46965e-05	0.020952	0	0	2	0	1	1	0	0	3	3	31	1	14	6	0	2	0	12	19	0	0	1	1	0	0	0
ENSG00000082213.18	E015	C5orf22	NA	3	chr5_31538484_31538684_C5orf22	chr5_31538173_31538689_C5orf22	Other	1.69347	FALSE	FALSE	2.90484	0.0289244	17.1897	3.38273e-05	0.0116665	0	1	4	0	1	0	0	1	7	5	22	4	17	7	1	0	2	11	13	0	2	0	0	0	0	0
ENSG00000082258.13	E030	CCNT2	NA	2	chr2_134954380_134954480_CCNT2	chr2_134953230_134954379_CCNT2	Other	-2.36956	FALSE	FALSE	4.26942	0.0784428	37.7941	7.86194e-10	1.58271e-06	3	19	11	0	7	3	0	1	4	4	3	5	2	2	0	5	5	1	1	0	6	4	4	15	7	6
ENSG00000082397.17	E004	EPB41L3	CCDS	2	chr18_5392433_5392444_EPB41L3	chr18_5392381_5393475_EPB41L3	Other	-2.96783	FALSE	FALSE	14.3592	0.467914	13.1155	0.000292867	0.0378178	0	26	4	11	8	15	34	3	14	22	8	9	11	46	16	10	4	4	5	13	19	11	14	12	11	31
ENSG00000082397.17	E006	EPB41L3	CCDS	2	chr18_5393093_5393102_EPB41L3	chr18_5392381_5393475_EPB41L3	Other	-2.92309	FALSE	FALSE	1.58414	0.230965	12.6603	0.000373505	0.0422187	0	7	1	0	0	2	1	1	2	2	1	1	1	8	0	0	0	0	2	3	6	1	0	0	3	0
ENSG00000082898.16	E035	XPO1	CCDS	1	chr2_61498673_61498792_XPO1	chr2_61498673_61498792_XPO1	Other	0.974476	FALSE	TRUE	5.36445	0.0207516	13.0118	0.000309536	0.0387573	1	9	5	3	2	1	2	4	11	12	14	9	13	7	3	16	6	12	8	0	6	2	3	9	3	0
ENSG00000082996.19	E044	RNF13	CCDS	1	chr3_149962123_149962126_RNF13	chr3_149960740_149962122_RNF13	Other	-3.27605	FALSE	FALSE	1.77354	0.532318	13.2159	0.000277581	0.0367394	5	2	0	2	4	0	1	0	3	0	0	0	0	0	1	1	0	1	1	1	5	2	2	5	0	3
ENSG00000083857.14	E036	FAT1	CCDS	5	chr4_186606070_186606213_FAT1	chr4_186606070_186606213_FAT1	Other	1.16952	FALSE	TRUE	8.72101	0.108056	16.1169	5.95509e-05	0.0161134	0	4	22	1	4	0	0	4	23	31	39	6	77	42	2	9	6	17	5	0	1	1	7	6	0	5
ENSG00000083896.12	E029	YTHDC1	CCDS	5	chr4_68349726_68349753_YTHDC1	chr4_68349726_68349753_YTHDC1	Other	-2.21778	FALSE	FALSE	5.04214	0.349921	11.9501	0.000546436	0.0498478	8	6	9	4	0	1	3	3	5	2	1	2	9	2	0	5	1	2	0	9	6	7	3	5	2	21
ENSG00000084112.15+ENSG00000273499.1	E026	SSH1	CCDS	1	chr12_108823258_108823361_SSH1	chr12_108823258_108823361_SSH1	Other	2.60799	FALSE	FALSE	1.6289	0.262523	16.0344	6.22033e-05	0.0165421	0	2	5	0	0	1	0	1	3	2	2	2	3	8	1	0	5	6	7	0	3	0	0	2	0	0
ENSG00000084207.16	E027	GSTP1	NA	2	chr11_67586651_67586653_GSTP1	chr11_67586104_67586653_GSTP1	Other	-0.838719	FALSE	TRUE	39.2257	0.102427	12.9706	0.000316418	0.0391032	1	113	9	46	39	33	48	35	21	7	25	20	18	11	50	66	110	30	95	32	58	3	27	51	27	23
ENSG00000084636.18	E078	COL16A1	CCDS	5	chr1_31689741_31689851_COL16A1	chr1_31689741_31689851_COL16A1	Other	1.01464	FALSE	FALSE	16.5344	0.0344637	19.4227	1.04754e-05	0.00544335	4	3	25	6	4	4	10	9	121	3	2	58	37	26	6	28	27	24	5	19	6	20	28	19	15	2
ENSG00000084754.12	E001	HADHA	CCDS	1	chr2_26190635_26190654_HADHA	chr2_26190635_26191252_HADHA	Other	-2.85158	FALSE	FALSE	2.52679	0.365322	12.2662	0.000461245	0.0465203	0	1	3	7	2	4	2	2	2	1	0	0	0	2	0	0	0	3	0	0	4	6	2	6	1	14
ENSG00000084754.12	E027	HADHA	CCDS	1	chr2_26214562_26214576_HADHA	chr2_26214443_26214561_HADHA	Other	15.6251	TRUE	FALSE	2.04055	0.270282	31.6718	1.82558e-08	3.08835e-05	0	0	0	0	0	0	0	1	0	4	19	0	16	8	0	0	4	17	6	0	0	0	0	0	0	0
ENSG00000085231.14+ENSG00000273841.5	E008	TAF9	CCDS	1	chr5_69364743_69364743_TAF9	chr5_69364743_69364945_TAF9	Other	-2.88644	FALSE	FALSE	1.73062	0.114714	26.0777	3.27953e-07	0.000400128	2	0	4	2	2	2	3	0	1	2	2	1	0	0	0	0	0	1	2	0	5	0	3	6	4	2
ENSG00000085999.12	E041	RAD54L	exp_conf	3	chr1_46278440_46278473_RAD54L	chr1_46278072_46278439_RAD54L	Other	-1.33453	FALSE	TRUE	42.5597	0.190244	15.8638	6.80675e-05	0.0173674	34	39	31	37	37	33	61	25	49	20	15	53	6	18	17	30	54	62	26	49	45	50	35	61	30	117
ENSG00000086189.10	E017	DIMT1	NA	0	chr5_62394484_62394607_DIMT1	chr5_62394484_62394607_DIMT1	Other	0.885527	FALSE	FALSE	8.63323	0.0548865	12.4742	0.000412608	0.0442016	1	6	18	7	2	2	3	6	23	17	30	5	36	18	3	6	13	40	20	1	2	1	18	13	3	2
ENSG00000086712.13	E007	TXLNG	CCDS	1	chrX_16832623_16832742_TXLNG	chrX_16832623_16832742_TXLNG	Other	1.5464	FALSE	FALSE	2.41037	0.0374651	16.3063	5.3885e-05	0.0153217	0	0	4	0	1	0	0	2	7	6	5	4	15	3	2	7	4	2	1	0	2	0	6	2	2	2
ENSG00000087076.9	E005	HSD17B14	Acceptor shortening	5	chr19_48813456_48813552_HSD17B14	chr19_48813433_48813541_HSD17B14	Novel splicing aberration (Acceptor)	-0.695727	FALSE	FALSE	126.246	0.0376386	15.5333	8.10665e-05	0.0190443	58	87	134	74	143	93	121	69	121	97	25	90	79	87	47	72	156	104	127	147	150	194	178	314	160	324
ENSG00000087076.9	E013	HSD17B14	Donor extension	1	chr19_48832733_48832752_HSD17B14	chr19_48832659_48832752_HSD17B14	Novel splicing aberration (Donor)	3.15478	TRUE	FALSE	1.02089	0.0752276	22.0753	2.62165e-06	0.00208606	0	0	1	1	0	0	0	3	3	4	0	2	1	6	3	0	2	3	0	0	1	0	1	0	0	0
ENSG00000087087.20	E010	SRRT	CCDS	1	chr7_100881285_100881413_SRRT	chr7_100881285_100881413_SRRT	Other	0.96275	FALSE	FALSE	38.4933	0.106726	13.5384	0.000233732	0.0333887	3	45	98	26	20	12	19	18	84	59	56	65	143	75	17	56	38	116	45	17	35	22	95	43	26	9
ENSG00000087088.20	E022	BAX	CCDS	1	chr19_48961098_48961197_BAX	chr19_48960810_48961097_BAX	Other	0.940663	FALSE	TRUE	10.9349	0.0435225	13.957	0.000187036	0.0298716	5	10	10	11	13	4	2	9	23	26	10	14	8	15	9	6	12	18	12	8	6	19	23	24	11	8
ENSG00000087206.17	E028	UIMC1	Acceptor shortening	1	chr5_176969601_176969706_UIMC1	chr5_176969597_176969704_UIMC1	Novel splicing aberration (Acceptor)	1.40775	FALSE	FALSE	6.15823	0.0869887	15.945	6.52082e-05	0.0169822	1	1	10	5	0	0	0	9	29	11	18	2	11	11	10	4	9	4	23	2	3	3	4	3	6	3
ENSG00000087245.13+ENSG00000279030.1	E015	AC007336.3	basic	0	chr16_55488543_55488661_AC007336.3	chr16_55486618_55488777_AC007336.3	Other	2.36351	FALSE	FALSE	4.67488	0.147289	15.8835	6.73628e-05	0.0172752	0	1	0	0	0	3	0	3	1	0	7	0	2	4	0	0	0	2	102	0	0	1	7	0	3	0
[truncated: 1,913 more rows]

## Sheet: Supplementary table S7
															Read-counts
[truncated: 35 more rows]
